# Supplementary material for: Whole Genome Expression Profiling Shows that BRG1 Transcriptionally Regulates UV Inducible Genes and Other Novel Targets in Human Cells
Source: PLoS One. 2014 Aug 26;9(8):e105764. doi: 10.1371/journal.pone.0105764 (PMC4144907; doi:10.1371/journal.pone.0105764)
Supplement: Table S3 — A: Genes up- or down-regulated by BRG1 in the absence of UV irradiation. Table S3B: Genes up- or down-regulated by BRG1 6 hours after UV irradiation. (XLSX) [file pone.0105764.s003.xlsx]

## Sheet: Fold change _= 2
Table S3A
Probe Set ID	Fold change([NoBrg1] vs [Brg1])	Regulation([NoBrg1] vs [Brg1])	Unigene(Avadis)	Gene Symbol	Gene Title	Entrez Gene	Chromosomal Location	Target Description
212063_at	421.321	down	Hs.502328	CD44	CD44 molecule (Indian blood group)	960	chr11p13	gb:BE903880 /DB_XREF=gi:10395551 /DB_XREF=601494678F1 /CLONE=IMAGE:3896970 /FEA=EST /CNT=245 /TID=Hs.323950.2 /TIER=Stack /STK=104 /UG=Hs.323950 /LL=7552 /UG_GENE=ZNF6 /UG_TITLE=zinc finger protein 6 (CMPX1)
218468_s_at	391.403	down	Hs.40098	GREM1	gremlin 1, cysteine knot superfamily, homolog (Xenopus laevis)	26585	chr15q13-q15	gb:AF154054.1 /DB_XREF=gi:10863087 /GEN=DRM /FEA=FLmRNA /CNT=228 /TID=Hs.40098.0 /TIER=FL+Stack /STK=20 /UG=Hs.40098 /LL=26585 /DEF=Homo sapiens DRM (DRM) mRNA, complete cds. /PROD=DRM /FL=gb:NM_013372.1 gb:AF110137.2 gb:AF045800.1 gb:AF154054.1
212097_at	342.481	down	Hs.74034	CAV1	caveolin 1, caveolae protein, 22kDa	857	chr7q31.1	gb:AU147399 /DB_XREF=gi:11008920 /DB_XREF=AU147399 /CLONE=MAMMA1000563 /FEA=mRNA /CNT=328 /TID=Hs.74034.1 /TIER=Stack /STK=129 /UG=Hs.74034 /UG_TITLE=Homo sapiens clone 24651 mRNA sequence
218469_at	324.472	down	Hs.40098	GREM1	gremlin 1, cysteine knot superfamily, homolog (Xenopus laevis)	26585	chr15q13-q15	gb:NM_013372.1 /DB_XREF=gi:7019348 /GEN=CKTSF1B1 /FEA=FLmRNA /CNT=228 /TID=Hs.40098.0 /TIER=FL+Stack /STK=70 /UG=Hs.40098 /LL=26585 /DEF=Homo sapiens cysteine knot superfamily 1, BMP antagonist 1 (CKTSF1B1), mRNA. /PROD=cysteine knot superfamily 1, BMP antagonist 1 /FL=gb:NM_013372.1 gb:AF110137.2 gb:AF045800.1 gb:AF154054.1
203910_at	255.738	down	Hs.483238	ARHGAP29	Rho GTPase activating protein 29	9411	chr1p22.1	gb:NM_004815.1 /DB_XREF=gi:4758881 /GEN=PARG1 /FEA=FLmRNA /CNT=91 /TID=Hs.70983.0 /TIER=FL+Stack /STK=17 /UG=Hs.70983 /LL=9411 /DEF=Homo sapiens PTPL1-associated RhoGAP 1 (PARG1), mRNA. /PROD=PTPL1-associated RhoGAP 1 /FL=gb:U90920.1 gb:NM_004815.1
202458_at	240.131	down	Hs.25338	PRSS23	protease, serine, 23	11098	chr11q14.1	gb:NM_007173.1 /DB_XREF=gi:6005881 /GEN=SPUVE /FEA=FLmRNA /CNT=198 /TID=Hs.325820.0 /TIER=FL+Stack /STK=79 /UG=Hs.325820 /LL=11098 /DEF=Homo sapiens protease, serine, 23 (SPUVE), mRNA. /PROD=protease, serine, 23 /FL=gb:BC001278.1 gb:AF193611.1 gb:AF015287.1 gb:AL136914.1 gb:NM_007173.1
209835_x_at	239.158	down	Hs.502328	CD44	CD44 molecule (Indian blood group)	960	chr11p13	gb:BC004372.1 /DB_XREF=gi:13325117 /FEA=FLmRNA /CNT=41 /TID=Hs.169610.1 /TIER=FL /STK=0 /UG=Hs.169610 /LL=960 /UG_GENE=CD44 /DEF=Homo sapiens, Similar to CD44 antigen (homing function and Indian blood group system), clone MGC:10468, mRNA, complete cds. /PROD=Similar to CD44 antigen (homing function andIndian blood group system) /FL=gb:BC004372.1
229800_at	198.887	down	Hs.507755	DCLK1	Doublecortin-like kinase 1	9201	chr13q13	gb:AI129626 /DB_XREF=gi:3598140 /DB_XREF=qc49a04.x1 /CLONE=IMAGE:1712910 /FEA=EST /CNT=19 /TID=Hs.48713.0 /TIER=Stack /STK=18 /UG=Hs.48713 /UG_TITLE=ESTs
226279_at	164.588	down	Hs.25338	PRSS23	protease, serine, 23	11098	chr11q14.1	gb:AW471145 /DB_XREF=gi:7041251 /DB_XREF=xu08c06.x1 /CLONE=IMAGE:2799562 /FEA=EST /CNT=57 /TID=Hs.25338.0 /TIER=Stack /STK=33 /UG=Hs.25338 /UG_TITLE=ESTs
203065_s_at	164.352	down	Hs.74034	CAV1	caveolin 1, caveolae protein, 22kDa	857	chr7q31.1	gb:NM_001753.2 /DB_XREF=gi:4580417 /GEN=CAV1 /FEA=FLmRNA /CNT=151 /TID=Hs.323469.0 /TIER=FL /STK=1 /UG=Hs.323469 /LL=857 /DEF=Homo sapiens caveolin 1, caveolae protein, 22kD (CAV1), mRNA. /PROD=caveolin 1 /FL=gb:NM_001753.2
204490_s_at	160.126	down	Hs.502328	CD44	CD44 molecule (Indian blood group)	960	chr11p13	gb:M24915.1 /DB_XREF=gi:180196 /FEA=FLmRNA /CNT=56 /TID=Hs.169610.0 /TIER=FL /STK=5 /UG=Hs.169610 /LL=960 /UG_GENE=CD44 /UG_TITLE=CD44 antigen (homing function and Indian blood group system) /DEF=Human CDw44 antigen, complete cds. /FL=gb:U40373.1 gb:NM_000610.1 gb:M59040.1 gb:M24915.1
212298_at	158.205	down	Hs.131704	NRP1	neuropilin 1	8829	chr10p12	gb:BE620457 /DB_XREF=gi:9891395 /DB_XREF=601483690F1 /CLONE=IMAGE:3886055 /FEA=FLmRNA /CNT=199 /TID=Hs.69285.2 /TIER=Stack /STK=20 /UG=Hs.69285 /LL=8829 /UG_GENE=NRP1 /UG_TITLE=neuropilin 1 /FL=gb:AF016050.1 gb:NM_003873.1 gb:AF018956.1
204489_s_at	155.279	down	Hs.502328	CD44	CD44 molecule (Indian blood group)	960	chr11p13	gb:NM_000610.1 /DB_XREF=gi:10835162 /GEN=CD44 /FEA=FLmRNA /CNT=56 /TID=Hs.169610.0 /TIER=FL /STK=1 /UG=Hs.169610 /LL=960 /DEF=Homo sapiens CD44 antigen (homing function and Indian blood group system) (CD44), mRNA. /PROD=CD44 antigen (homing function and Indian bloodgroup system) /FL=gb:U40373.1 gb:NM_000610.1 gb:M59040.1 gb:M24915.1
212014_x_at	154.505	down	Hs.502328	CD44	CD44 molecule (Indian blood group)	960	chr11p13	gb:AI493245 /DB_XREF=gi:4394248 /DB_XREF=ti30d08.x1 /CLONE=IMAGE:2131983 /FEA=mRNA /CNT=274 /TID=Hs.169610.3 /TIER=Stack /STK=55 /UG=Hs.169610 /LL=960 /UG_GENE=CD44 /UG_TITLE=CD44 antigen (homing function and Indian blood group system)
201739_at	141.788	down	Hs.510078	SGK1	serum/glucocorticoid regulated kinase 1	6446	chr6q23	gb:NM_005627.1 /DB_XREF=gi:5032090 /GEN=SGK /FEA=FLmRNA /CNT=255 /TID=Hs.296323.0 /TIER=FL+Stack /STK=137 /UG=Hs.296323 /LL=6446 /DEF=Homo sapiens serumglucocorticoid regulated kinase (SGK), mRNA. /PROD=serumglucocorticoid regulated kinase /FL=gb:BC001263.1 gb:NM_005627.1 gb:AF153609.1
213338_at	136.987	down	Hs.35861	TMEM158	transmembrane protein 158	25907	chr3p21.3	gb:BF062629 /DB_XREF=gi:10821539 /DB_XREF=7h62h07.x1 /CLONE=IMAGE:3320605 /FEA=mRNA /CNT=52 /TID=Hs.35861.0 /TIER=Stack /STK=26 /UG=Hs.35861 /LL=25907 /UG_GENE=DKFZP586E1621 /UG_TITLE=DKFZP586E1621 protein
226099_at	126.058	down	Hs.592742	ELL2	elongation factor, RNA polymerase II, 2	22936	chr5q15	gb:AI924426 /DB_XREF=gi:5660390 /DB_XREF=wn46g03.x1 /CLONE=IMAGE:2448532 /FEA=EST /CNT=46 /TID=Hs.173334.1 /TIER=Stack /STK=8 /UG=Hs.173334 /LL=22936 /UG_GENE=ELL2 /UG_TITLE=ELL-RELATED RNA POLYMERASE II, ELONGATION FACTOR
222108_at	119.133	down	Hs.121520	AMIGO2	adhesion molecule with Ig-like domain 2	347902	chr12q13.11	gb:AC004010 /DB_XREF=gi:2781385 /FEA=DNA /CNT=71 /TID=Hs.121520.0 /TIER=ConsEnd /STK=0 /UG=Hs.121520 /UG_TITLE=Human BAC clone GS1-99H8 /DEF=Human BAC clone GS1-99H8
212190_at	112.424	down	Hs.38449	SERPINE2	serpin peptidase inhibitor, clade E (nexin, plasminogen activator inhibitor type 1), member 2	5270	chr2q33-q35	gb:AL541302 /DB_XREF=gi:12872241 /DB_XREF=AL541302 /CLONE=CS0DE006YI10 (5 prime) /FEA=EST /CNT=265 /TID=Hs.21858.2 /TIER=Stack /STK=86 /UG=Hs.21858 /LL=10292 /UG_GENE=TNRC3 /UG_TITLE=trinucleotide repeat containing 3
221584_s_at	108.434	down	Hs.144795	KCNMA1	potassium large conductance calcium-activated channel, subfamily M, alpha member 1	3778	chr10q22.3	gb:U11058.2 /DB_XREF=gi:7914977 /GEN=MaxiK /FEA=FLmRNA /CNT=80 /TID=Hs.89463.0 /TIER=FL+Stack /STK=34 /UG=Hs.89463 /LL=3778 /DEF=Homo sapiens large conductance calcium- and voltage-dependent potassium channel alpha subunit (MaxiK) mRNA, complete cds. /PROD=large conductance calcium- and voltage-dependentpotassium channel alpha subunit /FL=gb:U23767.1 gb:NM_002247.1 gb:AF025999.1 gb:AF118141.1 gb:…
216379_x_at	91.1855	down	Hs.694721	CD24	CD24 molecule	934	chr6q21	gb:AK000168.1 /DB_XREF=gi:7020079 /FEA=mRNA /CNT=1 /TID=Hs.332045.0 /TIER=ConsEnd /STK=0 /UG=Hs.332045 /UG_TITLE=Homo sapiens cDNA FLJ20161 fis, clone COL09252, highly similar to L33930 Homo sapiens CD24 signal transducer mRNA /DEF=Homo sapiens cDNA FLJ20161 fis, clone COL09252, highly similar to L33930 Homo sapiens CD24 signal transducer mRNA.
202207_at	91.1508	down	Hs.709513	ARL4C	ADP-ribosylation factor-like 4C	10123	chr2q37.1	gb:BG435404 /DB_XREF=gi:13341910 /DB_XREF=602507678F1 /CLONE=IMAGE:4605066 /FEA=FLmRNA /CNT=182 /TID=Hs.111554.0 /TIER=Stack /STK=51 /UG=Hs.111554 /LL=10123 /UG_GENE=ARL7 /UG_TITLE=ADP-ribosylation factor-like 7 /FL=gb:BC001051.1 gb:NM_005737.2 gb:AB016811.1
201798_s_at	89.594	down	Hs.655278	FER1L3	fer-1-like 3, myoferlin (C. elegans)	26509	chr10q24	gb:NM_013451.1 /DB_XREF=gi:7305052 /GEN=FER1L3 /FEA=FLmRNA /CNT=306 /TID=Hs.234680.0 /TIER=FL /STK=0 /UG=Hs.234680 /LL=26509 /DEF=Homo sapiens fer-1 (C.elegans)-like 3 (myoferlin) (FER1L3), mRNA. /PROD=fer-1 (C.elegans)-like 3 (myoferlin) /FL=gb:NM_013451.1 gb:AF182316.1
1557905_s_at	87.1575	down	Hs.502328	CD44	CD44 molecule (Indian blood group)	960	chr11p13	gb:AL552534 /DB_XREF=gi:12891525 /DB_XREF=AL552534 /CLONE=CS0DI067YE03 (5 prime) /TID=Hs2.423212.1 /CNT=82 /FEA=mRNA /TIER=ConsEnd /STK=0 /UG=Hs.423212 /UG_TITLE=Human mRNA for CD44 antigen, 5UTR (sequence from the 5cap to the start codon).
200897_s_at	86.8604	down	Hs.151220	PALLD	palladin, cytoskeletal associated protein	23022	chr4q32.3	gb:NM_016081.1 /DB_XREF=gi:7706354 /GEN=KIAA0992 /FEA=FLmRNA /CNT=425 /TID=Hs.194431.0 /TIER=FL+Stack /STK=152 /UG=Hs.194431 /LL=23022 /DEF=Homo sapiens palladin (KIAA0992), mRNA. /PROD=palladin /FL=gb:AF151909.1 gb:AF077041.1 gb:NM_016081.1
212992_at	86.7062	down	Hs.441783	AHNAK2	AHNAK nucleoprotein 2	113146	chr14q32.33	gb:AI935123 /DB_XREF=gi:5673993 /DB_XREF=wp13h09.x1 /CLONE=IMAGE:2464769 /FEA=EST /CNT=86 /TID=Hs.57548.0 /TIER=Stack /STK=47 /UG=Hs.57548 /UG_TITLE=ESTs
210762_s_at	84.8845	down	Hs.134296	DLC1	deleted in liver cancer 1	10395	chr8p22	gb:AF026219.1 /DB_XREF=gi:2559001 /GEN=HP /FEA=FLmRNA /CNT=5 /TID=Hs.8700.0 /TIER=FL /STK=0 /UG=Hs.8700 /LL=10395 /DEF=Homo sapiens HP protein (HP) mRNA, complete cds. /PROD=HP protein /FL=gb:AF026219.1 gb:AF035119.1 gb:NM_006094.2
232113_at	82.3771	down	Hs.411391		CDNA FLJ38472 fis, clone FEBRA2022148			gb:N90870 /DB_XREF=gi:1444197 /DB_XREF=zb11c03.s1 /CLONE=IMAGE:301732 /FEA=mRNA /CNT=16 /TID=Hs.50150.0 /TIER=ConsEnd /STK=7 /UG=Hs.50150 /UG_TITLE=Homo sapiens mRNA; cDNA DKFZp564B182 (from clone DKFZp564B182)
235236_at	81.0978	down	Hs.659330		Transcribed locus			gb:AI991459 /DB_XREF=gi:5838364 /DB_XREF=ws10f01.x1 /CLONE=IMAGE:2496793 /FEA=EST /CNT=17 /TID=Hs.241175.0 /TIER=ConsEnd /STK=1 /UG=Hs.241175 /UG_TITLE=ESTs
201110_s_at	80.7802	down	Hs.164226	THBS1	thrombospondin 1	7057	chr15q15	gb:NM_003246.1 /DB_XREF=gi:4507484 /GEN=THBS1 /FEA=FLmRNA /CNT=371 /TID=Hs.87409.0 /TIER=FL+Stack /STK=35 /UG=Hs.87409 /LL=7057 /DEF=Homo sapiens thrombospondin 1 (THBS1), mRNA. /PROD=thrombospondin 1 /FL=gb:NM_003246.1
209771_x_at	80.3206	down	Hs.694721	CD24	CD24 molecule	934	chr6q21	gb:AA761181 /DB_XREF=gi:2810111 /DB_XREF=nz09g03.s1 /CLONE=IMAGE:1287316 /FEA=FLmRNA /CNT=42 /TID=Hs.286124.0 /TIER=ConsEnd /STK=1 /UG=Hs.286124 /LL=934 /UG_GENE=CD24 /UG_TITLE=CD24 antigen (small cell lung carcinoma cluster 4 antigen) /FL=gb:X69397.1
212294_at	80.0549	down	Hs.706861	GNG12	guanine nucleotide binding protein (G protein), gamma 12	55970	chr1p31.3	gb:BG111761 /DB_XREF=gi:12605267 /DB_XREF=602285343F1 /CLONE=IMAGE:4372619 /FEA=mRNA /CNT=214 /TID=Hs.8107.0 /TIER=Stack /STK=79 /UG=Hs.8107 /UG_TITLE=Homo sapiens mRNA; cDNA DKFZp586B0918 (from clone DKFZp586B0918)
224822_at	79.4155	down	Hs.134296	DLC1	deleted in liver cancer 1	10395	chr8p22	gb:AA524250 /DB_XREF=gi:2265178 /DB_XREF=ng34a11.s1 /CLONE=IMAGE:936668 /FEA=mRNA /CNT=180 /TID=Hs.8700.1 /TIER=Stack /STK=54 /UG=Hs.8700 /LL=10395 /UG_GENE=DLC1 /UG_TITLE=deleted in liver cancer 1
210078_s_at	74.9594	down	Hs.654519	KCNAB1	potassium voltage-gated channel, shaker-related subfamily, beta member 1	7881	chr3q26.1	gb:L39833.1 /DB_XREF=gi:666896 /FEA=FLmRNA /CNT=24 /TID=Hs.172471.2 /TIER=FL /STK=5 /UG=Hs.172471 /LL=7881 /UG_GENE=KCNAB1 /DEF=Homo sapiens (clone hKvBeta3) K+ channel beta subunit mRNA, complete cds. /PROD=K+ channel beta-subunit /FL=gb:U16953.1 gb:L39833.1
225685_at	74.0994	down	Hs.696089		CDNA FLJ31353 fis, clone MESAN2000264			gb:AI801777 /DB_XREF=gi:5367249 /DB_XREF=to95d04.x1 /CLONE=IMAGE:2186023 /FEA=EST /CNT=92 /TID=Hs.6774.0 /TIER=Stack /STK=38 /UG=Hs.6774 /UG_TITLE=ESTs
203510_at	72.0492	down	Hs.132966	MET	met proto-oncogene (hepatocyte growth factor receptor)	4233	chr7q31	gb:BG170541 /DB_XREF=gi:12677244 /DB_XREF=602322942F1 /CLONE=IMAGE:4425947 /FEA=FLmRNA /CNT=144 /TID=Hs.285754.0 /TIER=Stack /STK=78 /UG=Hs.285754 /LL=4233 /UG_GENE=MET /UG_TITLE=met proto-oncogene (hepatocyte growth factor receptor) /FL=gb:J02958.1 gb:NM_000245.1
226982_at	68.7436	down	Hs.592742	ELL2	elongation factor, RNA polymerase II, 2	22936	chr5q15	gb:AI745624 /DB_XREF=gi:5113912 /DB_XREF=wc33h03.x1 /CLONE=IMAGE:2317013 /FEA=EST /CNT=41 /TID=Hs.173334.0 /TIER=Stack /STK=25 /UG=Hs.173334 /LL=22936 /UG_GENE=ELL2 /UG_TITLE=ELL-RELATED RNA POLYMERASE II, ELONGATION FACTOR
211864_s_at	68.743	down	Hs.655278	FER1L3	fer-1-like 3, myoferlin (C. elegans)	26509	chr10q24	gb:AF207990.1 /DB_XREF=gi:10834586 /GEN=FER1L3 /FEA=FLmRNA /CNT=1 /TID=Hs.234680.2 /TIER=FL /STK=0 /UG=Hs.234680 /LL=26509 /DEF=Homo sapiens fer-1 like protein 3 (FER1L3) mRNA, complete cds. /PROD=fer-1 like protein 3 /FL=gb:AF207990.1
205381_at	67.4293	down	Hs.567412	LRRC17	leucine rich repeat containing 17	10234	chr7q22.1	gb:NM_005824.1 /DB_XREF=gi:5031970 /GEN=P37NB /FEA=FLmRNA /CNT=44 /TID=Hs.155545.0 /TIER=FL+Stack /STK=12 /UG=Hs.155545 /LL=10234 /DEF=Homo sapiens 37 kDa leucine-rich repeat (LRR) protein (P37NB), mRNA. /PROD=37 kDa leucine-rich repeat (LRR) protein /FL=gb:NM_005824.1 gb:U32907.1
201505_at	66.4973	down	Hs.650585	LAMB1	laminin, beta 1	3912	chr7q22	gb:NM_002291.1 /DB_XREF=gi:4504950 /GEN=LAMB1 /FEA=FLmRNA /CNT=210 /TID=Hs.82124.0 /TIER=FL+Stack /STK=36 /UG=Hs.82124 /LL=3912 /DEF=Homo sapiens laminin, beta 1 (LAMB1), mRNA. /PROD=laminin, beta 1 precursor /FL=gb:NM_002291.1 gb:M61916.1
202599_s_at	65.9012	down	Hs.155017	NRIP1	nuclear receptor interacting protein 1	8204	chr21q11.2	gb:NM_003489.1 /DB_XREF=gi:4505454 /GEN=NRIP1 /FEA=FLmRNA /CNT=141 /TID=Hs.155017.0 /TIER=FL+Stack /STK=43 /UG=Hs.155017 /LL=8204 /DEF=Homo sapiens nuclear receptor interacting protein 1 (NRIP1), mRNA. /PROD=receptor interacting protein 140 /FL=gb:NM_003489.1
209205_s_at	64.4441	down	Hs.436792	LMO4	LIM domain only 4	8543	chr1p22.3	gb:BC003600.1 /DB_XREF=gi:13097818 /FEA=FLmRNA /CNT=175 /TID=Hs.3844.0 /TIER=FL+Stack /STK=36 /UG=Hs.3844 /LL=8543 /UG_GENE=LMO4 /DEF=Homo sapiens, LIM domain only 4, clone MGC:872, mRNA, complete cds. /PROD=LIM domain only 4 /FL=gb:NM_006769.2 gb:U24576.1 gb:BC003600.1
203939_at	64.0686	down	Hs.153952	NT5E	5'-nucleotidase, ecto (CD73)	4907	chr6q14-q21	gb:NM_002526.1 /DB_XREF=gi:4505466 /GEN=NT5 /FEA=FLmRNA /CNT=96 /TID=Hs.153952.0 /TIER=FL+Stack /STK=38 /UG=Hs.153952 /LL=4907 /DEF=Homo sapiens 5 nucleotidase (CD73) (NT5), mRNA. /PROD=5 nucleotidase /FL=gb:NM_002526.1
214446_at	63.5681	down	Hs.592742	ELL2	elongation factor, RNA polymerase II, 2	22936	chr5q15	gb:NM_012081.1 /DB_XREF=gi:6912353 /GEN=ELL2 /FEA=FLmRNA /CNT=24 /TID=Hs.173334.2 /TIER=FL /STK=5 /UG=Hs.173334 /LL=22936 /DEF=Homo sapiens ELL-RELATED RNA POLYMERASE II, ELONGATION FACTOR (ELL2), mRNA. /PROD=ELL-RELATED RNA POLYMERASE II, ELONGATIONFACTOR /FL=gb:NM_012081.1
222154_s_at	63.5322	down	Hs.120323	LOC26010	viral DNA polymerase-transactivated protein 6	26010	chr2q33.1	gb:AK002064.1 /DB_XREF=gi:7023720 /FEA=mRNA /CNT=6 /TID=Hs.5297.1 /TIER=ConsEnd /STK=0 /UG=Hs.5297 /LL=26010 /UG_GENE=DKFZP564A2416 /UG_TITLE=DKFZP564A2416 protein /DEF=Homo sapiens cDNA FLJ11202 fis, clone PLACE1007746.
202600_s_at	61.4278	down	Hs.155017	NRIP1	nuclear receptor interacting protein 1	8204	chr21q11.2	gb:AI824012 /DB_XREF=gi:5444683 /DB_XREF=wj29e06.x1 /CLONE=IMAGE:2404258 /FEA=FLmRNA /CNT=141 /TID=Hs.155017.0 /TIER=Stack /STK=21 /UG=Hs.155017 /LL=8204 /UG_GENE=NRIP1 /UG_TITLE=nuclear receptor interacting protein 1 /FL=gb:NM_003489.1
224694_at	59.6527	down	Hs.165859	ANTXR1	anthrax toxin receptor 1	84168	chr2p13.1	gb:AF279145.1 /DB_XREF=gi:9857405 /FEA=mRNA /CNT=212 /TID=Hs.8966.0 /TIER=Stack /STK=75 /UG=Hs.8966 /LL=57346 /UG_GENE=TEM8 /UG_TITLE=tumor endothelial marker 8 /DEF=Homo sapiens tumor endothelial marker 8 (TEM8) mRNA, partial sequence.
214247_s_at	59.0337	down	Hs.292156	DKK3	dickkopf homolog 3 (Xenopus laevis)	27122	chr11p15.2	gb:AU148057 /DB_XREF=gi:11009578 /DB_XREF=AU148057 /CLONE=MAMMA1002489 /FEA=EST /CNT=14 /TID=Hs.278503.1 /TIER=Stack /STK=8 /UG=Hs.278503 /LL=10530 /UG_GENE=RIG /UG_TITLE=regulated in glioma
266_s_at	57.3162	down	Hs.694721	CD24	CD24 molecule	934	chr6q21	L33930 /FEATURE= /DEFINITION=HUMCD24B Homo sapiens CD24 signal transducer mRNA, complete cds and 3' region
212148_at	56.3104	down	Hs.654412	PBX1	Hypothetical LOC100131938	5087	chr1q23	gb:AL049381.1 /DB_XREF=gi:4500168 /FEA=mRNA /CNT=221 /TID=Hs.21851.0 /TIER=Stack /STK=31 /UG=Hs.21851 /UG_TITLE=Homo sapiens cDNA FLJ12900 fis, clone NT2RP2004321 /DEF=Homo sapiens mRNA; cDNA DKFZp586J2118 (from clone DKFZp586J2118).
238673_at	56.1672	down	Hs.701196	SAMD12	Sterile alpha motif domain containing 12	401474	chr8q24.12	gb:AV724325 /DB_XREF=gi:10828601 /DB_XREF=AV724325 /CLONE=HTBAYE05 /FEA=EST /CNT=7 /TID=Hs.132208.0 /TIER=ConsEnd /STK=4 /UG=Hs.132208 /UG_TITLE=ESTs
208782_at	55.8148	down	Hs.709211	FSTL1	follistatin-like 1	11167	chr3q13.33	gb:BC000055.1 /DB_XREF=gi:12652618 /FEA=FLmRNA /CNT=480 /TID=Hs.296267.1 /TIER=FL+Stack /STK=198 /UG=Hs.296267 /LL=11167 /UG_GENE=FSTL1 /DEF=Homo sapiens, follistatin-like 1, clone MGC:1993, mRNA, complete cds. /PROD=follistatin-like 1 /FL=gb:U06863.1 gb:BC000055.1
227140_at	53.8622	down	Hs.28792		CDNA FLJ11041 fis, clone PLACE1004405			gb:AI343467 /DB_XREF=gi:4080673 /DB_XREF=tb97a02.x1 /CLONE=IMAGE:2062250 /FEA=mRNA /CNT=47 /TID=Hs.28792.0 /TIER=Stack /STK=17 /UG=Hs.28792 /UG_TITLE=Homo sapiens cDNA FLJ11041 fis, clone PLACE1004405
217853_at	53.7362	down	Hs.520814	TNS3	tensin 3	64759	chr7p12.3	gb:NM_022748.1 /DB_XREF=gi:12232408 /GEN=FLJ13732 /FEA=FLmRNA /CNT=230 /TID=Hs.12210.0 /TIER=FL+Stack /STK=99 /UG=Hs.12210 /LL=64759 /DEF=Homo sapiens hypothetical protein FLJ13732 similar to tensin (FLJ13732), mRNA. /PROD=hypothetical protein FLJ13732 similar to tensin /FL=gb:NM_022748.1
225303_at	52.5804	down	Hs.609291	KIRREL	kin of IRRE like (Drosophila)	55243	chr1q21-q25	gb:AI049973 /DB_XREF=gi:3299090 /DB_XREF=an38g03.x1 /CLONE=IMAGE:1700980 /FEA=EST /CNT=99 /TID=Hs.170142.0 /TIER=Stack /STK=33 /UG=Hs.170142 /UG_TITLE=ESTs
210916_s_at	52.0359	down	Hs.502328	CD44	CD44 molecule (Indian blood group)	960	chr11p13	gb:AF098641.1 /DB_XREF=gi:3832517 /GEN=CD44 /FEA=FLmRNA /CNT=2 /TID=Hs.306278.0 /TIER=FL /STK=0 /UG=Hs.306278 /DEF=Homo sapiens CD44 isoform RC (CD44) mRNA, complete cds. /PROD=CD44 isoform RC /FL=gb:AF098641.1
205399_at	51.1968	down	Hs.507755	DCLK1	doublecortin-like kinase 1	9201	chr13q13	gb:NM_004734.1 /DB_XREF=gi:4758127 /GEN=DCAMKL1 /FEA=FLmRNA /CNT=49 /TID=Hs.21355.0 /TIER=FL+Stack /STK=16 /UG=Hs.21355 /LL=9201 /DEF=Homo sapiens doublecortin and CaM kinase-like 1 (DCAMKL1), mRNA. /PROD=doublecortin and CaM kinase-like 1 /FL=gb:AB002367.1 gb:NM_004734.1
209288_s_at	50.9192	down	Hs.369574	CDC42EP3	CDC42 effector protein (Rho GTPase binding) 3	10602	chr2p21	gb:AL136842.1 /DB_XREF=gi:6807668 /GEN=DKFZp434A0530 /FEA=FLmRNA /CNT=172 /TID=Hs.260024.0 /TIER=FL /STK=0 /UG=Hs.260024 /LL=10602 /DEF=Homo sapiens mRNA; cDNA DKFZp434A0530 (from clone DKFZp434A0530); complete cds. /PROD=hypothetical protein /FL=gb:AF164118.1 gb:NM_006449.1 gb:AF094521.1 gb:AF104857.1 gb:AL136842.1
244026_at	50.8188	down	Hs.604381		Transcribed locus			gb:BF063657 /DB_XREF=gi:10822567 /DB_XREF=7h97g12.x1 /CLONE=IMAGE:3323974 /FEA=EST /CNT=3 /TID=Hs.152636.0 /TIER=ConsEnd /STK=3 /UG=Hs.152636 /UG_TITLE=ESTs
213906_at	50.1878	down	Hs.445898	MYBL1	v-myb myeloblastosis viral oncogene homolog (avian)-like 1	4603	chr8q22	gb:AW592266 /DB_XREF=gi:7279443 /DB_XREF=hf48e04.x1 /CLONE=IMAGE:2935134 /FEA=mRNA /CNT=41 /TID=Hs.300592.0 /TIER=Stack /STK=15 /UG=Hs.300592 /LL=4603 /UG_GENE=MYBL1 /UG_TITLE=v-myb avian myeloblastosis viral oncogene homolog-like 1
218729_at	49.7175	down	Hs.478067	LXN	latexin	56925	chr3q25.32	gb:NM_020169.1 /DB_XREF=gi:9910395 /GEN=LXN /FEA=FLmRNA /CNT=99 /TID=Hs.109276.0 /TIER=FL+Stack /STK=50 /UG=Hs.109276 /LL=56925 /DEF=Homo sapiens latexin protein (LXN), mRNA. /PROD=latexin protein /FL=gb:NM_020169.1 gb:AF282626.1 gb:BC005346.1
210471_s_at	48.807	down	Hs.654519	KCNAB1	potassium voltage-gated channel, shaker-related subfamily, beta member 1	7881	chr3q26.1	gb:U33428.1 /DB_XREF=gi:995758 /FEA=FLmRNA /CNT=5 /TID=Hs.172471.1 /TIER=FL /STK=0 /UG=Hs.172471 /LL=7881 /UG_GENE=KCNAB1 /DEF=Human K+ channel beta 1a subunit mRNA, alternatively spliced, complete cds. /PROD=K+ channel beta 1a subunit /FL=gb:U33428.1
232231_at	48.1753	down	Hs.535845	RUNX2	runt-related transcription factor 2	860	chr6p21	gb:AL353944.1 /DB_XREF=gi:7669984 /FEA=mRNA /CNT=13 /TID=Hs.50115.0 /TIER=ConsEnd /STK=7 /UG=Hs.50115 /UG_TITLE=Homo sapiens mRNA; cDNA DKFZp761J1112 (from clone DKFZp761J1112) /DEF=Homo sapiens mRNA; cDNA DKFZp761J1112 (from clone DKFZp761J1112).
208650_s_at	48.1641	down	Hs.694721	CD24	CD24 molecule	934	chr6q21	gb:BG327863 /DB_XREF=gi:13134301 /DB_XREF=602426876F1 /CLONE=IMAGE:4564675 /FEA=FLmRNA /CNT=479 /TID=Hs.286124.1 /TIER=Stack /STK=22 /UG=Hs.286124 /LL=934 /UG_GENE=CD24 /UG_TITLE=CD24 antigen (small cell lung carcinoma cluster 4 antigen) /FL=gb:NM_013230.1 gb:M58664.1 gb:L33930.1
209286_at	47.6245	down	Hs.369574	CDC42EP3	CDC42 effector protein (Rho GTPase binding) 3	10602	chr2p21	gb:AI754416 /DB_XREF=gi:5132680 /DB_XREF=cr25a08.x1 /CLONE=HBMSC_cr25a08 /FEA=FLmRNA /CNT=172 /TID=Hs.260024.0 /TIER=Stack /STK=26 /UG=Hs.260024 /LL=10602 /UG_GENE=CEP3 /UG_TITLE=Cdc42 effector protein 3 /FL=gb:AF164118.1 gb:NM_006449.1 gb:AF094521.1 gb:AF104857.1 gb:AL136842.1
202863_at	47.31	down	Hs.369056	SP100	SP100 nuclear antigen	6672	chr2q37.1	gb:NM_003113.1 /DB_XREF=gi:4507164 /GEN=SP100 /FEA=FLmRNA /CNT=142 /TID=Hs.77617.0 /TIER=FL+Stack /STK=41 /UG=Hs.77617 /LL=6672 /DEF=Homo sapiens nuclear antigen Sp100 (SP100), mRNA. /PROD=nuclear antigen Sp100 /FL=gb:NM_003113.1 gb:M60618.1
225381_at	46.2815	down	Hs.44098	LOC399959	hypothetical gene supported by BX647608	399959	chr11q24.1	gb:AW162210 /DB_XREF=gi:6301243 /DB_XREF=au75a10.x1 /CLONE=IMAGE:2782074 /FEA=mRNA /CNT=86 /TID=Hs.98518.0 /TIER=Stack /STK=40 /UG=Hs.98518 /UG_TITLE=Homo sapiens cDNA FLJ11490 fis, clone HEMBA1001918
202620_s_at	44.0727	down	Hs.477866	PLOD2	procollagen-lysine, 2-oxoglutarate 5-dioxygenase 2	5352	chr3q23-q24	gb:NM_000935.1 /DB_XREF=gi:4505888 /GEN=PLOD2 /FEA=FLmRNA /CNT=167 /TID=Hs.41270.0 /TIER=FL+Stack /STK=34 /UG=Hs.41270 /LL=5352 /DEF=Homo sapiens procollagen-lysine, 2-oxoglutarate 5-dioxygenase (lysine hydroxylase) 2 (PLOD2), mRNA. /PROD=procollagen-lysine, 2-oxoglutarate 5-dioxygenase(lysine hydroxylase) 2 /FL=gb:NM_000935.1 gb:U84573.1
210311_at	44.0443	down	Hs.37055	FGF5	fibroblast growth factor 5	2250	chr4q21	gb:AF171928.1 /DB_XREF=gi:9622332 /GEN=FGF5 /FEA=FLmRNA /CNT=13 /TID=Hs.37055.1 /TIER=FL /STK=0 /UG=Hs.37055 /LL=2250 /DEF=Homo sapiens fibroblast growth factor 5 short variant (FGF5) mRNA, complete cds; alternatively spliced. /PROD=fibroblast growth factor 5 short variant /FL=gb:AB016517.1 gb:AF171928.1
205832_at	43.9779	down	Hs.93764	CPA4	carboxypeptidase A4	51200	chr7q32	gb:NM_016352.1 /DB_XREF=gi:10047105 /GEN=LOC51200 /FEA=FLmRNA /CNT=38 /TID=Hs.93764.0 /TIER=FL /STK=0 /UG=Hs.93764 /LL=51200 /DEF=Homo sapiens carboxypeptidase A3 (LOC51200), mRNA. /PROD=carboxypeptidase A3 /FL=gb:NM_016352.1 gb:AF095719.1
226777_at	43.7307	down	Hs.594351		CDNA FLJ31066 fis, clone HSYRA2001153			gb:AA147933 /DB_XREF=gi:1717306 /DB_XREF=zl50d02.s1 /CLONE=IMAGE:505347 /FEA=EST /CNT=76 /TID=Hs.8895.0 /TIER=Stack /STK=28 /UG=Hs.8895 /UG_TITLE=ESTs
204955_at	43.6261	down	Hs.15154	SRPX	sushi-repeat-containing protein, X-linked	8406	chrXp21.1	gb:NM_006307.1 /DB_XREF=gi:5454085 /GEN=SRPX /FEA=FLmRNA /CNT=73 /TID=Hs.15154.0 /TIER=FL+Stack /STK=37 /UG=Hs.15154 /LL=8406 /DEF=Homo sapiens sushi-repeat-containing protein, X chromosome (SRPX), mRNA. /PROD=sushi-repeat-containing protein, X chromosome /FL=gb:U78093.1 gb:NM_006307.1 gb:U61374.1
204222_s_at	43.5732	down	Hs.205558	GLIPR1	GLI pathogenesis-related 1 (glioma)	11010	chr12q21.2	gb:NM_006851.1 /DB_XREF=gi:5803150 /GEN=RTVP1 /FEA=FLmRNA /CNT=73 /TID=Hs.64639.0 /TIER=FL /STK=1 /UG=Hs.64639 /LL=11010 /DEF=Homo sapiens glioma pathogenesis-related protein (RTVP1), mRNA. /PROD=glioma pathogenesis-related protein /FL=gb:NM_006851.1 gb:U16307.1
201983_s_at	43.4398	down	Hs.488293	EGFR	epidermal growth factor receptor (erythroblastic leukemia viral (v-erb-b) oncogene homolog, avian)	1956	chr7p12	gb:AW157070 /DB_XREF=gi:6228471 /DB_XREF=au91e07.x1 /CLONE=IMAGE:2783652 /FEA=FLmRNA /CNT=245 /TID=Hs.77432.0 /TIER=Stack /STK=43 /UG=Hs.77432 /LL=1956 /UG_GENE=EGFR /UG_TITLE=epidermal growth factor receptor (avian erythroblastic leukemia viral (v-erb-b) oncogene homolog) /FL=gb:NM_005228.1
211651_s_at	43.2982	down	Hs.650585	LAMB1	laminin, beta 1	3912	chr7q22	gb:M20206.1 /DB_XREF=gi:186914 /GEN=LAMB1 /FEA=FLmRNA /CNT=1 /TID=HsAffx.900414.461 /TIER=FL /STK=0 /DEF=Human laminin B1 mRNA, complete cds. /FL=gb:M20206.1
205014_at	42.6803	down	Hs.1690	FGFBP1	fibroblast growth factor binding protein 1	9982	chr4p16-p15	gb:NM_005130.1 /DB_XREF=gi:4826753 /GEN=HBP17 /FEA=FLmRNA /CNT=43 /TID=Hs.1690.0 /TIER=FL+Stack /STK=17 /UG=Hs.1690 /LL=9982 /DEF=Homo sapiens heparin-binding growth factor binding protein (HBP17), mRNA. /PROD=heparin-binding growth factor binding protein /FL=gb:BC003628.1 gb:M60047.1 gb:NM_005130.1
202686_s_at	40.7767	down	Hs.590970	AXL	AXL receptor tyrosine kinase	558	chr19q13.1	gb:NM_021913.1 /DB_XREF=gi:11863122 /GEN=AXL /FEA=FLmRNA /CNT=194 /TID=Hs.83341.1 /TIER=FL+Stack /STK=81 /UG=Hs.83341 /LL=558 /DEF=Homo sapiens AXL receptor tyrosine kinase (AXL), transcript variant 1, mRNA. /PROD=AXL receptor tyrosine kinase isoform 1precursor /FL=gb:NM_021913.1
202037_s_at	40.1457	down	Hs.213424	SFRP1	secreted frizzled-related protein 1	6422	chr8p12-p11.1	gb:NM_003012.2 /DB_XREF=gi:8400731 /GEN=SFRP1 /FEA=FLmRNA /CNT=238 /TID=Hs.7306.0 /TIER=FL+Stack /STK=77 /UG=Hs.7306 /LL=6422 /DEF=Homo sapiens secreted frizzled-related protein 1 (SFRP1), mRNA. /PROD=secreted frizzled-related protein 1 /FL=gb:AF056087.1 gb:NM_003012.2 gb:AF017987.1 gb:AF001900.1
200907_s_at	39.9185	down	Hs.151220	PALLD	palladin, cytoskeletal associated protein	23022	chr4q32.3	gb:AU157932 /DB_XREF=gi:11019453 /DB_XREF=AU157932 /CLONE=PLACE1010217 /FEA=FLmRNA /CNT=425 /TID=Hs.194431.0 /TIER=Stack /STK=12 /UG=Hs.194431 /LL=23022 /UG_GENE=KIAA0992 /UG_TITLE=palladin /FL=gb:AF151909.1 gb:AF077041.1 gb:NM_016081.1
208378_x_at	38.8423	down	Hs.37055	FGF5	fibroblast growth factor 5	2250	chr4q21	gb:NM_004464.1 /DB_XREF=gi:4758369 /GEN=FGF5 /FEA=FLmRNA /CNT=1 /TID=Hs.37055.0 /TIER=FL /STK=0 /UG=Hs.37055 /LL=2250 /DEF=Homo sapiens fibroblast growth factor 5 (FGF5), mRNA. /PROD=fibroblast growth factor 5 /FL=gb:NM_004464.1
203108_at	38.5986	down	Hs.631733	GPRC5A	G protein-coupled receptor, family C, group 5, member A	9052	chr12p13-p12.3	gb:NM_003979.2 /DB_XREF=gi:12056470 /GEN=RAI3 /FEA=FLmRNA /CNT=153 /TID=Hs.194691.0 /TIER=FL+Stack /STK=35 /UG=Hs.194691 /LL=9052 /DEF=Homo sapiens retinoic acid induced 3 (RAI3), mRNA. /PROD=retinoic acid induced 3 /FL=gb:BC003665.1 gb:AF095448.1 gb:NM_003979.2
216598_s_at	38.5029	down	Hs.303649	CCL2	chemokine (C-C motif) ligand 2	6347	chr17q11.2-q12	gb:S69738.1 /DB_XREF=gi:545464 /GEN=MCP-1 /FEA=mRNA /CNT=1 /TID=Hs.303649.1 /TIER=ConsEnd /STK=0 /UG=Hs.303649 /LL=6347 /DEF=MCP-1=monocyte chemotactic protein (human, aortic endothelial cells, mRNA, 661 nt). /PROD=MCP-1
202609_at	37.3304	down	Hs.591160	EPS8	epidermal growth factor receptor pathway substrate 8	2059	chr12q13	gb:NM_004447.1 /DB_XREF=gi:4758295 /GEN=EPS8 /FEA=FLmRNA /CNT=137 /TID=Hs.2132.0 /TIER=FL+Stack /STK=51 /UG=Hs.2132 /LL=2059 /DEF=Homo sapiens epidermal growth factor receptor pathway substrate 8 (EPS8), mRNA. /PROD=epidermal growth factor receptor pathwaysubstrate 8 /FL=gb:U12535.1 gb:NM_004447.1
223434_at	36.8787	down		GBP3	guanylate binding protein 3	2635	chr1p22.2	gb:AL136680.1 /DB_XREF=gi:12052883 /GEN=DKFZp564C2478 /FEA=FLmRNA /CNT=52 /TID=Hs.92287.0 /TIER=FL+Stack /STK=13 /UG=Hs.92287 /DEF=Homo sapiens mRNA; cDNA DKFZp564C2478 (from clone DKFZp564C2478); complete cds. /PROD=hypothetical protein /FL=gb:AL136680.1
201466_s_at	36.2448	down	Hs.525704	JUN	jun oncogene	3725	chr1p32-p31	gb:NM_002228.2 /DB_XREF=gi:7710122 /GEN=JUN /FEA=FLmRNA /CNT=376 /TID=Hs.78465.0 /TIER=FL+Stack /STK=45 /UG=Hs.78465 /LL=3725 /DEF=Homo sapiens v-jun avian sarcoma virus 17 oncogene homolog (JUN), mRNA. /PROD=v-jun avian sarcoma virus 17 oncogene homolog /FL=gb:NM_002228.2 gb:BC002646.1
202363_at	36.1093	down	Hs.654695	SPOCK1	sparc/osteonectin, cwcv and kazal-like domains proteoglycan (testican) 1	6695	chr5q31	gb:AF231124.1 /DB_XREF=gi:7248844 /FEA=FLmRNA /CNT=190 /TID=Hs.93029.0 /TIER=FL+Stack /STK=68 /UG=Hs.93029 /LL=6695 /UG_GENE=SPOCK /DEF=Homo sapiens testican-1 mRNA, complete cds. /PROD=testican-1 /FL=gb:NM_004598.1 gb:AF231124.1
212328_at	35.0656	down	Hs.335163	LIMCH1	LIM and calponin homology domains 1	22998	chr4p13	gb:AB029025.1 /DB_XREF=gi:5689540 /GEN=KIAA1102 /FEA=mRNA /CNT=207 /TID=Hs.202949.0 /TIER=Stack /STK=44 /UG=Hs.202949 /LL=22998 /DEF=Homo sapiens mRNA for KIAA1102 protein, partial cds. /PROD=KIAA1102 protein
201109_s_at	34.9932	down	Hs.164226	THBS1	thrombospondin 1	7057	chr15q15	gb:AV726673 /DB_XREF=gi:10836094 /DB_XREF=AV726673 /CLONE=HTCBGC12 /FEA=FLmRNA /CNT=371 /TID=Hs.87409.0 /TIER=Stack /STK=13 /UG=Hs.87409 /LL=7057 /UG_GENE=THBS1 /UG_TITLE=thrombospondin 1 /FL=gb:NM_003246.1
210310_s_at	34.8056	down	Hs.37055	FGF5	fibroblast growth factor 5	2250	chr4q21	gb:AB016517.1 /DB_XREF=gi:3721901 /FEA=FLmRNA /CNT=13 /TID=Hs.37055.1 /TIER=FL /STK=0 /UG=Hs.37055 /LL=2250 /UG_GENE=FGF5 /DEF=Homo sapiens mRNA for FGF-5S, complete cds. /PROD=FGF-5S /FL=gb:AB016517.1 gb:AF171928.1
203895_at	34.5898	down	Hs.472101	PLCB4	phospholipase C, beta 4	5332	chr20p12	gb:AL535113 /DB_XREF=gi:12798606 /DB_XREF=AL535113 /CLONE=CS0DF008YC23 (3 prime) /FEA=FLmRNA /CNT=95 /TID=Hs.283006.0 /TIER=Stack /STK=30 /UG=Hs.283006 /LL=5332 /UG_GENE=PLCB4 /UG_TITLE=phospholipase C, beta 4 /FL=gb:NM_000933.1 gb:L41349.1
202237_at	34.5224	down	Hs.503911	NNMT	nicotinamide N-methyltransferase	4837	chr11q23.1	gb:NM_006169.1 /DB_XREF=gi:5453789 /GEN=NNMT /FEA=FLmRNA /CNT=234 /TID=Hs.76669.0 /TIER=FL+Stack /STK=113 /UG=Hs.76669 /LL=4837 /DEF=Homo sapiens nicotinamide N-methyltransferase (NNMT), mRNA. /PROD=nicotinamide N-methyltransferase /FL=gb:NM_006169.1 gb:BC000234.1 gb:U08021.1
211959_at	34.268	down	Hs.635441	IGFBP5	insulin-like growth factor binding protein 5	3488	chr2q33-q36	gb:AW007532 /DB_XREF=gi:5856310 /DB_XREF=ws52h07.x1 /CLONE=IMAGE:2500861 /FEA=mRNA /CNT=430 /TID=Hs.103391.0 /TIER=Stack /STK=15 /UG=Hs.103391 /UG_TITLE=Human insulin-like growth factor binding protein 5 (IGFBP5) mRNA
210511_s_at	33.9256	down	Hs.583348	INHBA	inhibin, beta A	3624	chr7p15-p13	gb:M13436.1 /DB_XREF=gi:186414 /GEN=INHBA /FEA=FLmRNA /CNT=5 /TID=Hs.727.1 /TIER=FL /STK=0 /UG=Hs.727 /LL=3624 /UG_TITLE=inhibin, beta A (activin A, activin AB alpha polypeptide) /DEF=Human ovarian beta-A inhibin mRNA, complete cds. /FL=gb:M13436.1
240038_at	33.7178	down	Hs.608694		Transcribed locus			gb:AW057518 /DB_XREF=gi:5933157 /DB_XREF=wy60b03.x1 /CLONE=IMAGE:2552909 /FEA=EST /CNT=4 /TID=Hs.192221.0 /TIER=ConsEnd /STK=4 /UG=Hs.192221 /UG_TITLE=ESTs
1554097_a_at	33.358	down	Hs.458096	LOC554202	hypothetical LOC554202	554202	chr9p21.3	gb:BC021861.1 /DB_XREF=gi:18255994 /TID=Hs2.98532.1 /CNT=15 /FEA=FLmRNA /TIER=FL /STK=4 /UG=Hs.98532 /DEF=Homo sapiens, clone MGC:30053 IMAGE:5139119, mRNA, complete cds. /PROD=Unknown (protein for MGC:30053) /FL=gb:BC021861.1
222834_s_at	33.2495	down	Hs.706861	GNG12	guanine nucleotide binding protein (G protein), gamma 12	55970	chr1p31.3	gb:N32508 /DB_XREF=gi:1152907 /DB_XREF=yy11c02.s1 /CLONE=IMAGE:270914 /FEA=FLmRNA /CNT=52 /TID=Hs.118520.0 /TIER=Stack /STK=9 /UG=Hs.118520 /LL=55970 /UG_GENE=LOC55970 /UG_TITLE=G-protein gamma-12 subunit /FL=gb:NM_018841.1 gb:AF119663.1
208690_s_at	33.1429	down	Hs.368525	PDLIM1	PDZ and LIM domain 1 (elfin)	9124	chr10q22-q26.3	gb:BC000915.1 /DB_XREF=gi:12654194 /FEA=FLmRNA /CNT=380 /TID=Hs.75807.1 /TIER=FL+Stack /STK=149 /UG=Hs.75807 /LL=9124 /UG_GENE=PDLIM1 /DEF=Homo sapiens, Similar to LIM protein, clone MGC:5344, mRNA, complete cds. /PROD=Similar to LIM protein /FL=gb:BC000915.1
217996_at	32.8531	down	Hs.602085	PHLDA1	pleckstrin homology-like domain, family A, member 1	22822	chr12q15	gb:AA576961 /DB_XREF=gi:2354435 /DB_XREF=nm82d08.s1 /CLONE=IMAGE:1074735 /FEA=FLmRNA /CNT=161 /TID=Hs.82101.0 /TIER=Stack /STK=17 /UG=Hs.82101 /LL=22822 /UG_GENE=PHLDA1 /UG_TITLE=pleckstrin homology-like domain, family A, member 1 /FL=gb:NM_007350.1
226084_at	32.578	down	Hs.637017	MAP1B	microtubule-associated protein 1B	4131	chr5q13	gb:AA554833 /DB_XREF=gi:2325372 /DB_XREF=ni34g07.s1 /CLONE=IMAGE:978780 /FEA=EST /CNT=59 /TID=Hs.113368.1 /TIER=Stack /STK=15 /UG=Hs.113368 /LL=51775 /UG_GENE=NESP55 /UG_TITLE=neuroendocrine secretory protein 55
201426_s_at	32.3204	down	Hs.642813	VIM	vimentin	7431	chr10p13	gb:AI922599 /DB_XREF=gi:5658563 /DB_XREF=wm90b11.x1 /CLONE=IMAGE:2443197 /FEA=FLmRNA /CNT=684 /TID=Hs.297753.0 /TIER=Stack /STK=9 /UG=Hs.297753 /LL=7431 /UG_GENE=VIM /UG_TITLE=vimentin /FL=gb:NM_003380.1 gb:BC000163.2
212364_at	32.2821	down	Hs.439620	MYO1B	myosin IB	4430	chr2q12-q34	gb:BF432550 /DB_XREF=gi:11444700 /DB_XREF=nac56e10.x1 /CLONE=IMAGE:3406555 /FEA=mRNA /CNT=213 /TID=Hs.121576.0 /TIER=Stack /STK=27 /UG=Hs.121576 /UG_TITLE=Homo sapiens cDNA FLJ20153 fis, clone COL08656, highly similar to AJ001381 Homo sapiens incomplete cDNA for a mutated allele
233364_s_at	31.526	down	Hs.411391		CDNA FLJ38472 fis, clone FEBRA2022148			gb:AK021804.1 /DB_XREF=gi:10433064 /FEA=mRNA /CNT=3 /TID=Hs.50150.1 /TIER=ConsEnd /STK=0 /UG=Hs.50150 /UG_TITLE=Homo sapiens mRNA; cDNA DKFZp564B182 (from clone DKFZp564B182) /DEF=Homo sapiens cDNA FLJ11742 fis, clone HEMBA1005508.
202391_at	30.7281	down	Hs.201641	BASP1	brain abundant, membrane attached signal protein 1	10409	chr5p15.1-p14	gb:NM_006317.1 /DB_XREF=gi:5453749 /GEN=BASP1 /FEA=FLmRNA /CNT=228 /TID=Hs.79516.0 /TIER=FL+Stack /STK=47 /UG=Hs.79516 /LL=10409 /DEF=Homo sapiens brain acid-soluble protein 1 (BASP1), mRNA. /PROD=brain acid-soluble protein 1 /FL=gb:AF039656.1 gb:NM_006317.1 gb:BC000518.1
227174_at	30.6393	down	Hs.122125	WDR72	WD repeat domain 72	256764	chr15q21.3	gb:Z98443 /DB_XREF=gi:2326591 /DB_XREF=HSZ98443 /CLONE=DKFZphthm1_1e10 /FEA=EST /CNT=39 /TID=Hs.86366.0 /TIER=Stack /STK=20 /UG=Hs.86366 /UG_TITLE=ESTs
200606_at	30.6281	down	Hs.519873	DSP	desmoplakin	1832	chr6p24	gb:NM_004415.1 /DB_XREF=gi:4758199 /GEN=DSP /FEA=FLmRNA /CNT=406 /TID=Hs.74316.0 /TIER=FL+Stack /STK=90 /UG=Hs.74316 /LL=1832 /DEF=Homo sapiens desmoplakin (DPI, DPII) (DSP), mRNA. /PROD=desmoplakin (DPI, DPII) /FL=gb:NM_004415.1 gb:M77830.3
226281_at	30.557	down	Hs.234074	DNER	delta/notch-like EGF repeat containing	92737	chr2q36.3	gb:BF059512 /DB_XREF=gi:10813408 /DB_XREF=7k61g09.x1 /CLONE=IMAGE:3480016 /FEA=mRNA /CNT=80 /TID=Hs.234074.0 /TIER=Stack /STK=37 /UG=Hs.234074 /UG_TITLE=Homo sapiens mRNA; cDNA DKFZp761G02121 (from clone DKFZp761G02121); partial cds
236634_at	30.5429	down	Hs.104941	C8orf48	chromosome 8 open reading frame 48	157773	chr8p22	gb:AA496024 /DB_XREF=gi:2229345 /DB_XREF=zv72c01.s1 /CLONE=IMAGE:759168 /FEA=EST /CNT=7 /TID=Hs.104941.0 /TIER=ConsEnd /STK=5 /UG=Hs.104941 /UG_TITLE=ESTs
203153_at	30.1471	down	Hs.20315	IFIT1	interferon-induced protein with tetratricopeptide repeats 1	3434	chr10q25-q26	gb:NM_001548.1 /DB_XREF=gi:4504584 /GEN=IFIT1 /FEA=FLmRNA /CNT=170 /TID=Hs.20315.0 /TIER=FL+Stack /STK=17 /UG=Hs.20315 /LL=3434 /DEF=Homo sapiens interferon-induced protein with tetratricopeptide repeats 1 (IFIT1), mRNA. /PROD=interferon-induced protein withtetratricopeptide repeats 1 /FL=gb:NM_001548.1 gb:M24594.1
222549_at	29.8813	down	Hs.439060	CLDN1	claudin 1	9076	chr3q28-q29	gb:AF101051.1 /DB_XREF=gi:4323580 /GEN=SEMP1 /FEA=FLmRNA /CNT=202 /TID=Hs.7327.0 /TIER=FL+Stack /STK=55 /UG=Hs.7327 /LL=9076 /DEF=Homo sapiens senescence-associated epithelial membrane protein (SEMP1) mRNA, complete cds. /PROD=senescence-associated epithelial membraneprotein /FL=gb:AF115546.1 gb:AF101051.1 gb:NM_021101.1 gb:AF134160.1
202206_at	29.3594	down	Hs.709513	ARL4C	ADP-ribosylation factor-like 4C	10123	chr2q37.1	gb:AW450363 /DB_XREF=gi:6991139 /DB_XREF=UI-H-BI3-akn-d-02-0-UI.s1 /CLONE=IMAGE:2734875 /FEA=FLmRNA /CNT=182 /TID=Hs.111554.0 /TIER=Stack /STK=8 /UG=Hs.111554 /LL=10123 /UG_GENE=ARL7 /UG_TITLE=ADP-ribosylation factor-like 7 /FL=gb:BC001051.1 gb:NM_005737.2 gb:AB016811.1
212444_at	29.2744	down	Hs.632997		CDNA clone IMAGE:6025865			gb:AA156240 /DB_XREF=gi:1727858 /DB_XREF=zl50c12.s1 /CLONE=IMAGE:505366 /FEA=mRNA /CNT=167 /TID=Hs.288660.0 /TIER=Stack /STK=55 /UG=Hs.288660 /UG_TITLE=Homo sapiens cDNA: FLJ22182 fis, clone HRC00953
229441_at	28.8881	down	Hs.25338	PRSS23	Protease, serine, 23	11098	chr11q14.1	gb:AI569872 /DB_XREF=gi:4533246 /DB_XREF=tn46h07.x1 /CLONE=IMAGE:2171485 /FEA=EST /CNT=20 /TID=Hs.19545.1 /TIER=Stack /STK=12 /UG=Hs.19545 /LL=8322 /UG_GENE=FZD4 /UG_TITLE=frizzled (Drosophila) homolog 4
209763_at	28.3528	down	Hs.496587	CHRDL1	chordin-like 1	91851	chrXq22.3	gb:AL049176 /DB_XREF=gi:4808226 /FEA=FLmRNA /CNT=84 /TID=Hs.82223.0 /TIER=Stack /STK=46 /UG=Hs.82223 /LL=57803 /UG_GENE=LOC57803 /UG_TITLE=chordin-like /DEF=Human DNA sequence from clone 141H5 on chromosome Xq22.1-23. Contains parts of a novel Chordin LIKE protein with von Willebrand factor type C domains. Contains ESTs, STSs and GSSs /FL=gb:BC002909.1
225387_at	28.3187	down	Hs.591706	TSPAN5	tetraspanin 5	10098	chr4q23	gb:AA059445 /DB_XREF=gi:1553278 /DB_XREF=zl95d09.s1 /CLONE=IMAGE:512369 /FEA=EST /CNT=128 /TID=Hs.8037.0 /TIER=Stack /STK=46 /UG=Hs.8037 /UG_TITLE=ESTs
205856_at	28.1473	down	Hs.101307	SLC14A1	solute carrier family 14 (urea transporter), member 1 (Kidd blood group)	6563	chr18q11-q12	gb:NM_015865.1 /DB_XREF=gi:7706676 /GEN=SLC14A1 /FEA=FLmRNA /CNT=37 /TID=Hs.171731.0 /TIER=FL /STK=1 /UG=Hs.171731 /LL=6563 /DEF=Homo sapiens solute carrier family 14 (urea transporter), member 1 (Kidd blood group) (SLC14A1), mRNA. /PROD=RACH1 /FL=gb:NM_015865.1 gb:U35735.1
202350_s_at	27.8883	down	Hs.189445	MATN2	matrilin 2	4147	chr8q22	gb:NM_002380.2 /DB_XREF=gi:13518036 /GEN=MATN2 /FEA=FLmRNA /CNT=199 /TID=Hs.19368.0 /TIER=FL+Stack /STK=93 /UG=Hs.19368 /LL=4147 /DEF=Homo sapiens matrilin 2 (MATN2) precursor, transcript variant 1, mRNA. /PROD=matrilin 2 precursor /FL=gb:U69263.2 gb:NM_002380.2
206421_s_at	27.6223	down	Hs.138202	SERPINB7	serpin peptidase inhibitor, clade B (ovalbumin), member 7	8710	chr18q21.33	gb:NM_003784.1 /DB_XREF=gi:4505148 /GEN=SERPINB7 /FEA=FLmRNA /CNT=16 /TID=Hs.138202.0 /TIER=FL /STK=4 /UG=Hs.138202 /LL=8710 /DEF=Homo sapiens serine (or cysteine) proteinase inhibitor, clade B (ovalbumin), member 7 (SERPINB7), mRNA. /PROD=serine (or cysteine) proteinase inhibitor, cladeB (ovalbumin), member 7 /FL=gb:NM_003784.1 gb:AF027866.1
225301_s_at	26.9514	down	Hs.200136	MYO5B	myosin VB	4645	chr18q21	gb:AI991160 /DB_XREF=gi:5838065 /DB_XREF=wu40a10.x1 /CLONE=IMAGE:2522490 /FEA=mRNA /CNT=93 /TID=Hs.172506.0 /TIER=Stack /STK=23 /UG=Hs.172506 /LL=4645 /UG_GENE=MYO5B /UG_TITLE=myosin VB
203440_at	26.9165	down	Hs.464829	CDH2	cadherin 2, type 1, N-cadherin (neuronal)	1000	chr18q11.2	gb:M34064.1 /DB_XREF=gi:416292 /GEN=NCAD /FEA=FLmRNA /CNT=102 /TID=Hs.161.0 /TIER=FL+Stack /STK=13 /UG=Hs.161 /LL=1000 /UG_TITLE=cadherin 2, type 1, N-cadherin (neuronal) /DEF=Human N-cadherin mRNA, complete cds. /FL=gb:NM_001792.1 gb:M34064.1
224833_at	26.8138	down	Hs.369438	ETS1	v-ets erythroblastosis virus E26 oncogene homolog 1 (avian)	2113	chr11q23.3	gb:BE218980 /DB_XREF=gi:8906298 /DB_XREF=hv47a05.x1 /CLONE=IMAGE:3176528 /FEA=mRNA /CNT=145 /TID=Hs.18063.0 /TIER=Stack /STK=48 /UG=Hs.18063 /UG_TITLE=Homo sapiens cDNA FLJ10768 fis, clone NT2RP4000150
211828_s_at	26.8055	down	Hs.34024	TNIK	TRAF2 and NCK interacting kinase	23043	chr3q26.2-q26.31	gb:AF172268.1 /DB_XREF=gi:6110356 /GEN=TNIK /FEA=FLmRNA /CNT=1 /TID=Hs.170204.1 /TIER=FL /STK=0 /UG=Hs.170204 /LL=23043 /DEF=Homo sapiens Traf2 and NCK interacting kinase, splice variant 5 (TNIK) mRNA, complete cds. /PROD=Traf2 and NCK interacting kinase, splice variant5 /FL=gb:AF172268.1
236313_at	26.459	down	Hs.72901	CDKN2B	cyclin-dependent kinase inhibitor 2B (p15, inhibits CDK4)	1030	chr9p21	gb:AW444761 /DB_XREF=gi:6986523 /DB_XREF=UI-H-BI3-ajx-h-01-0-UI.s1 /CLONE=IMAGE:2733529 /FEA=EST /CNT=7 /TID=Hs.44565.0 /TIER=ConsEnd /STK=6 /UG=Hs.44565 /UG_TITLE=ESTs
201976_s_at	26.3252	down	Hs.481720	MYO10	myosin X	4651	chr5p15.1-p14.3	gb:NM_012334.1 /DB_XREF=gi:11037056 /GEN=MYO10 /FEA=FLmRNA /CNT=194 /TID=Hs.61638.0 /TIER=FL+Stack /STK=74 /UG=Hs.61638 /LL=4651 /DEF=Homo sapiens myosin X (MYO10), mRNA. /PROD=myosin X /FL=gb:AF247457.2 gb:NM_012334.1 gb:AF234532.1
223315_at	26.2104	down	Hs.201034	NTN4	netrin 4	59277	chr12q22-q23	gb:AF278532.1 /DB_XREF=gi:11120047 /FEA=FLmRNA /CNT=97 /TID=Hs.102541.0 /TIER=FL+Stack /STK=49 /UG=Hs.102541 /LL=59277 /UG_GENE=NTN4 /DEF=Homo sapiens beta-netrin mRNA, complete cds. /PROD=beta-netrin /FL=gb:AF119916.1 gb:AF297711.1 gb:NM_021229.1 gb:AF278532.1
218980_at	25.7014	down	Hs.436636	FHOD3	formin homology 2 domain containing 3	80206	chr18q12	gb:NM_025135.1 /DB_XREF=gi:13399325 /GEN=KIAA1695 /FEA=FLmRNA /CNT=64 /TID=Hs.288841.0 /TIER=FL+Stack /STK=31 /UG=Hs.288841 /LL=80206 /DEF=Homo sapiens hypothetical protein FLJ22297 (KIAA1695), mRNA. /PROD=hypothetical protein KIAA1695 /FL=gb:NM_025135.1
202998_s_at	25.2094	down	Hs.626637	ENTPD4 /// LOXL2	lysyl oxidase-like 2 /// ectonucleoside triphosphate diphosphohydrolase 4	4017 /// 9583	chr8p21.3 /// chr8p21.3-p21.2	gb:NM_002318.1 /DB_XREF=gi:4505010 /GEN=LOXL2 /FEA=FLmRNA /CNT=147 /TID=Hs.83354.0 /TIER=FL+Stack /STK=37 /UG=Hs.83354 /LL=4017 /DEF=Homo sapiens lysyl oxidase-like 2 (LOXL2), mRNA. /PROD=lysyl oxidase-like 2 /FL=gb:U89942.1 gb:AF117949.1 gb:NM_002318.1 gb:BC000594.1
228531_at	24.8262	down	Hs.65641	SAMD9	sterile alpha motif domain containing 9	54809	chr7q21.2	gb:AA741307 /DB_XREF=gi:2779899 /DB_XREF=oc86b09.s1 /CLONE=IMAGE:1356569 /FEA=EST /CNT=18 /TID=Hs.65641.1 /TIER=Stack /STK=18 /UG=Hs.65641 /LL=54809 /UG_GENE=FLJ20073 /UG_TITLE=hypothetical protein FLJ20073
201540_at	24.7583	down	Hs.435369	FHL1	four and a half LIM domains 1	2273	chrXq26	gb:NM_001449.1 /DB_XREF=gi:4503720 /GEN=FHL1 /FEA=FLmRNA /CNT=454 /TID=Hs.239069.0 /TIER=FL+Stack /STK=154 /UG=Hs.239069 /LL=2273 /DEF=Homo sapiens four and a half LIM domains 1 (FHL1), mRNA. /PROD=four and a half LIM domains 1 /FL=gb:U60115.1 gb:NM_001449.1 gb:U29538.1
227314_at	24.5774	down	Hs.482077	ITGA2	integrin, alpha 2 (CD49B, alpha 2 subunit of VLA-2 receptor)	3673	chr5q23-q31	gb:N95414 /DB_XREF=gi:1267898 /DB_XREF=zb66d10.s1 /CLONE=IMAGE:308563 /FEA=EST /CNT=36 /TID=Hs.55168.0 /TIER=Stack /STK=8 /UG=Hs.55168 /UG_TITLE=ESTs
225242_s_at	24.4966	down	Hs.477128	CCDC80	coiled-coil domain containing 80	151887	chr3q13.2	gb:AW303375 /DB_XREF=gi:6713055 /DB_XREF=xv18c11.x1 /CLONE=IMAGE:2813492 /FEA=EST /CNT=79 /TID=Hs.170121.2 /TIER=ConsEnd /STK=1 /UG=Hs.170121 /LL=5788 /UG_GENE=PTPRC /UG_TITLE=protein tyrosine phosphatase, receptor type, C
235334_at	24.1473	down	Hs.337040	ST6GALNAC3	ST6 (alpha-N-acetyl-neuraminyl-2,3-beta-galactosyl-1,3)-N-acetylgalactosaminide alpha-2,6-sialyltransferase 3	256435	chr1p31.1	gb:AW963951 /DB_XREF=gi:8153787 /DB_XREF=EST376024 /FEA=EST /CNT=13 /TID=Hs.85618.0 /TIER=ConsEnd /STK=0 /UG=Hs.85618 /UG_TITLE=ESTs
212325_at	23.9664	down	Hs.335163	LIMCH1	LIM and calponin homology domains 1	22998	chr4p13	gb:AK027231.1 /DB_XREF=gi:10440313 /FEA=mRNA /CNT=207 /TID=Hs.202949.0 /TIER=Stack /STK=13 /UG=Hs.202949 /LL=22998 /UG_GENE=KIAA1102 /UG_TITLE=KIAA1102 protein /DEF=Homo sapiens cDNA: FLJ23578 fis, clone LNG12709.
230147_at	23.9477	down	Hs.42502	F2RL2	coagulation factor II (thrombin) receptor-like 2	2151	chr5q13	gb:AI378647 /DB_XREF=gi:4188500 /DB_XREF=tc57a04.x1 /CLONE=IMAGE:2068686 /FEA=EST /CNT=22 /TID=Hs.42502.0 /TIER=Stack /STK=11 /UG=Hs.42502 /UG_TITLE=ESTs
204284_at	23.9362	down	Hs.303090	PPP1R3C	protein phosphatase 1, regulatory (inhibitor) subunit 3C	5507	chr10q23-q24	gb:N26005 /DB_XREF=gi:1140353 /DB_XREF=yx88f04.s1 /CLONE=IMAGE:268831 /FEA=FLmRNA /CNT=114 /TID=Hs.303090.0 /TIER=Stack /STK=46 /UG=Hs.303090 /LL=5507 /UG_GENE=PPP1R5 /UG_TITLE=protein phosphatase 1, regulatory (inhibitor) subunit 5 /FL=gb:NM_005398.1
210510_s_at	23.7441	down	Hs.131704	NRP1	neuropilin 1	8829	chr10p12	gb:AF145712.1 /DB_XREF=gi:7271464 /FEA=FLmRNA /CNT=6 /TID=Hs.69285.1 /TIER=FL /STK=0 /UG=Hs.69285 /LL=8829 /UG_GENE=NRP1 /DEF=Homo sapiens soluble neuropilin-1 mRNA, complete cds. /PROD=soluble neuropilin-1 /FL=gb:AF145712.1
201617_x_at	23.6401	down	Hs.490203	CALD1	caldesmon 1	800	chr7q33	gb:NM_004342.2 /DB_XREF=gi:11091984 /GEN=CALD1 /FEA=FLmRNA /CNT=243 /TID=Hs.325474.0 /TIER=FL /STK=1 /UG=Hs.325474 /LL=800 /DEF=Homo sapiens caldesmon 1 (CALD1), mRNA. /PROD=caldesmon 1 /FL=gb:M64110.1 gb:NM_004342.2
202619_s_at	23.6119	down	Hs.477866	PLOD2	procollagen-lysine, 2-oxoglutarate 5-dioxygenase 2	5352	chr3q23-q24	gb:AI754404 /DB_XREF=gi:5132668 /DB_XREF=cr24g06.x1 /CLONE=HBMSC_cr24g06 /FEA=FLmRNA /CNT=167 /TID=Hs.41270.0 /TIER=Stack /STK=20 /UG=Hs.41270 /LL=5352 /UG_GENE=PLOD2 /UG_TITLE=procollagen-lysine, 2-oxoglutarate 5-dioxygenase (lysine hydroxylase) 2 /FL=gb:NM_000935.1 gb:U84573.1
202952_s_at	23.339	down	Hs.655388	ADAM12	ADAM metallopeptidase domain 12 (meltrin alpha)	8038	chr10q26.3	gb:NM_003474.2 /DB_XREF=gi:13259517 /GEN=ADAM12 /FEA=FLmRNA /CNT=282 /TID=Hs.8850.0 /TIER=FL /STK=0 /UG=Hs.8850 /LL=8038 /DEF=Homo sapiens a disintegrin and metalloproteinase domain 12 (meltrin alpha) (ADAM12), transcript variant 1, mRNA. /PROD=a disintegrin and metalloprotease domain 12 ,isoform 1 preproprotein /FL=gb:NM_003474.2 gb:AF023476.2
212543_at	23.2121	down	Hs.708085	AIM1	absent in melanoma 1	202	chr6q21	gb:U83115.1 /DB_XREF=gi:2072424 /GEN=AIM1 /FEA=mRNA /CNT=129 /TID=Hs.161002.0 /TIER=Stack /STK=38 /UG=Hs.161002 /LL=202 /DEF=Human non-lens beta gamma-crystallin like protein (AIM1) mRNA, partial cds. /PROD=non-lens beta gamma-crystallin like protein
213107_at	23.104	down	Hs.34024	TNIK	TRAF2 and NCK interacting kinase	23043	chr3q26.2-q26.31	gb:R59093 /DB_XREF=gi:829788 /DB_XREF=yh03e12.s1 /CLONE=IMAGE:41943 /FEA=FLmRNA /CNT=70 /TID=Hs.170204.0 /TIER=ConsEnd /STK=4 /UG=Hs.170204 /LL=23043 /UG_GENE=KIAA0551 /UG_TITLE=KIAA0551 protein /FL=gb:AF172264.1
226751_at	23.0737	down	Hs.212885	CNRIP1	cannabinoid receptor interacting protein 1	25927	chr2p14	gb:AW193693 /DB_XREF=gi:6472392 /DB_XREF=xm29d12.x1 /CLONE=IMAGE:2685623 /FEA=mRNA /CNT=39 /TID=Hs.26358.0 /TIER=Stack /STK=19 /UG=Hs.26358 /LL=25927 /UG_GENE=DKFZP566K1924 /UG_TITLE=DKFZP566K1924 protein
1553995_a_at	23.032	down	Hs.153952	NT5E	5'-nucleotidase, ecto (CD73)	4907	chr6q14-q21	gb:BC015940.1 /DB_XREF=gi:16198517 /TID=Hs2.153952.2 /CNT=10 /FEA=FLmRNA /TIER=FL+Stack /STK=9 /LL=4907 /UG_GENE=NT5E /UG=Hs.153952 /DEF=Homo sapiens, Similar to 5 nucleotidase (CD73), clone MGC:9259 IMAGE:3920680, mRNA, complete cds. /PROD=Similar to 5 nucleotidase (CD73) /FL=gb:BC015940.1
203232_s_at	22.8868	down	Hs.434961	ATXN1	ataxin 1	6310	chr6p23	gb:NM_000332.1 /DB_XREF=gi:4506792 /GEN=SCA1 /FEA=FLmRNA /CNT=133 /TID=Hs.74520.0 /TIER=FL /STK=0 /UG=Hs.74520 /LL=6310 /DEF=Homo sapiens spinocerebellar ataxia 1 (olivopontocerebellar ataxia 1, autosomal dominant, ataxin 1) (SCA1), mRNA. /PROD=ataxin 1 /FL=gb:NM_000332.1
229585_at	22.8307	down	Hs.522019	ADAMTSL1	ADAMTS-like 1	92949	chr9p22.2-p22.1	gb:AI803088 /DB_XREF=gi:5368560 /DB_XREF=tj47d01.x1 /CLONE=IMAGE:2144641 /FEA=EST /CNT=13 /TID=Hs.42761.0 /TIER=Stack /STK=9 /UG=Hs.42761 /UG_TITLE=ESTs
203231_s_at	22.7837	down	Hs.434961	ATXN1	ataxin 1	6310	chr6p23	gb:AW235612 /DB_XREF=gi:6568001 /DB_XREF=xn20e02.x1 /CLONE=IMAGE:2694266 /FEA=FLmRNA /CNT=133 /TID=Hs.74520.0 /TIER=Stack /STK=11 /UG=Hs.74520 /LL=6310 /UG_GENE=SCA1 /UG_TITLE=spinocerebellar ataxia 1 (olivopontocerebellar ataxia 1, autosomal dominant, ataxin 1) /FL=gb:NM_000332.1
227828_s_at	22.5444	down	Hs.302346	TMEM166	transmembrane protein 166	84141	chr2p12	gb:AV700753 /DB_XREF=gi:10302724 /DB_XREF=AV700753 /CLONE=GKCBZEO6 /FEA=mRNA /CNT=42 /TID=Hs.75576.1 /TIER=Stack /STK=18 /UG=Hs.75576 /LL=5340 /UG_GENE=PLG /UG_TITLE=plasminogen
214085_x_at	22.2138	down	Hs.205558	GLIPR1	GLI pathogenesis-related 1 (glioma)	11010	chr12q21.2	gb:AI912583 /DB_XREF=gi:5632438 /DB_XREF=we11d05.x1 /CLONE=IMAGE:2340777 /FEA=EST /CNT=16 /TID=Hs.154762.1 /TIER=Stack /STK=12 /UG=Hs.154762 /LL=11103 /UG_GENE=HRB2 /UG_TITLE=HIV-1 rev binding protein 2
204036_at	22.1528	down	Hs.126667	LPAR1	lysophosphatidic acid receptor 1	1902	chr9q31.3	gb:AW269335 /DB_XREF=gi:6656365 /DB_XREF=xs47d05.x1 /CLONE=IMAGE:2772777 /FEA=FLmRNA /CNT=88 /TID=Hs.75794.0 /TIER=Stack /STK=11 /UG=Hs.75794 /LL=1902 /UG_GENE=EDG2 /UG_TITLE=endothelial differentiation, lysophosphatidic acid G-protein-coupled receptor, 2 /FL=gb:U78192.1 gb:U80811.1 gb:NM_001401.1
212136_at	22.0092	down	Hs.343522	ATP2B4	ATPase, Ca++ transporting, plasma membrane 4	493	chr1q32.1	gb:AW517686 /DB_XREF=gi:7155768 /DB_XREF=xs86d05.x1 /CLONE=IMAGE:2776521 /FEA=EST /CNT=223 /TID=Hs.305923.2 /TIER=Stack /STK=12 /UG=Hs.305923 /LL=493 /UG_GENE=ATP2B4 /UG_TITLE=ATPase, Ca++ transporting, plasma membrane 4
212092_at	21.7769	down	Hs.147492	PEG10	paternally expressed 10	23089	chr7q21	gb:BE858180 /DB_XREF=gi:10373121 /DB_XREF=7g18e04.x1 /CLONE=IMAGE:3306846 /FEA=mRNA /CNT=408 /TID=Hs.137476.0 /TIER=Stack /STK=16 /UG=Hs.137476 /LL=23089 /UG_GENE=KIAA1051 /UG_TITLE=KIAA1051 protein
205174_s_at	21.4327	down	Hs.79033	QPCT	glutaminyl-peptide cyclotransferase (glutaminyl cyclase)	25797	chr2p22.2	gb:NM_012413.2 /DB_XREF=gi:9257235 /GEN=QPCT /FEA=FLmRNA /CNT=54 /TID=Hs.79033.0 /TIER=FL /STK=0 /UG=Hs.79033 /LL=25797 /DEF=Homo sapiens glutaminyl-peptide cyclotransferase (glutaminyl cyclase) (QPCT), mRNA. /PROD=glutaminyl-peptide cyclotransferase precursor /FL=gb:NM_012413.2
212233_at	21.3111	down	Hs.637017	MAP1B	microtubule-associated protein 1B	4131	chr5q13	gb:AL523076 /DB_XREF=gi:12786569 /DB_XREF=AL523076 /CLONE=CS0DC001YI12 (3 prime) /FEA=mRNA /CNT=264 /TID=Hs.82503.0 /TIER=Stack /STK=124 /UG=Hs.82503 /UG_TITLE=H.sapiens mRNA for 3UTR of unknown protein
226142_at	21.1507	down	Hs.205558	GLIPR1	GLI pathogenesis-related 1 (glioma)	11010	chr12q21.2	gb:AV682252 /DB_XREF=gi:10284115 /DB_XREF=AV682252 /CLONE=GKBAKE04 /FEA=EST /CNT=61 /TID=Hs.154762.2 /TIER=Stack /STK=9 /UG=Hs.154762 /LL=11103 /UG_GENE=HRB2 /UG_TITLE=HIV-1 rev binding protein 2
208651_x_at	21.0641	down	Hs.694721	CD24	CD24 molecule	934	chr6q21	gb:M58664.1 /DB_XREF=gi:180167 /FEA=FLmRNA /CNT=479 /TID=Hs.286124.1 /TIER=FL /STK=0 /UG=Hs.286124 /LL=934 /UG_GENE=CD24 /DEF=Homo sapiens CD24 signal transducer mRNA, complete cds. /PROD=signal transducer CD24 /FL=gb:NM_013230.1 gb:M58664.1 gb:L33930.1
202429_s_at	20.9333	down	Hs.435512	PPP3CA	protein phosphatase 3 (formerly 2B), catalytic subunit, alpha isoform	5530	chr4q21-q24	gb:AL353950.1 /DB_XREF=gi:7669991 /GEN=DKFZp761L0516 /FEA=FLmRNA /CNT=165 /TID=Hs.272458.0 /TIER=FL+Stack /STK=31 /UG=Hs.272458 /LL=5530 /DEF=Homo sapiens mRNA; cDNA DKFZp761L0516 (from clone DKFZp761L0516); complete cds. /PROD=hypothetical protein /FL=gb:L14778.1 gb:J05480.1 gb:NM_000944.1 gb:AL353950.1
214791_at	20.8479	down	Hs.662198	LOC93349	hypothetical protein BC004921	93349	chr2q37.1	gb:AK023116.1 /DB_XREF=gi:10434889 /FEA=mRNA /CNT=17 /TID=Hs.158761.0 /TIER=ConsEnd /STK=3 /UG=Hs.158761 /UG_TITLE=Homo sapiens cDNA FLJ13054 fis, clone NT2RP3001527, highly similar to Human Sp140 protein (Sp140) mRNA /DEF=Homo sapiens cDNA FLJ13054 fis, clone NT2RP3001527, highly similar to Human Sp140 protein (Sp140) mRNA.
212151_at	20.696	down	Hs.654412	PBX1	pre-B-cell leukemia homeobox 1	5087	chr1q23	gb:BF967998 /DB_XREF=gi:12335213 /DB_XREF=602269506F1 /CLONE=IMAGE:4357777 /FEA=mRNA /CNT=221 /TID=Hs.21851.0 /TIER=Stack /STK=21 /UG=Hs.21851 /UG_TITLE=Homo sapiens cDNA FLJ12900 fis, clone NT2RP2004321
244503_at	20.6529	down	Hs.671876		Transcribed locus			gb:BF674612 /DB_XREF=gi:11948507 /DB_XREF=602137830F1 /CLONE=IMAGE:4274431 /FEA=EST /CNT=5 /TID=Hs.224793.0 /TIER=ConsEnd /STK=0 /UG=Hs.224793 /UG_TITLE=ESTs
201616_s_at	20.5836	down	Hs.490203	CALD1	caldesmon 1	800	chr7q33	gb:AL577531 /DB_XREF=gi:12940753 /DB_XREF=AL577531 /CLONE=CS0DI087YP20 (3 prime) /FEA=FLmRNA /CNT=243 /TID=Hs.325474.0 /TIER=Stack /STK=11 /UG=Hs.325474 /LL=800 /UG_GENE=CALD1 /UG_TITLE=caldesmon 1 /FL=gb:M64110.1 gb:NM_004342.2
204472_at	20.5191	down	Hs.654463	GEM	GTP binding protein overexpressed in skeletal muscle	2669	chr8q13-q21	gb:NM_005261.1 /DB_XREF=gi:4885262 /GEN=GEM /FEA=FLmRNA /CNT=81 /TID=Hs.79022.0 /TIER=FL+Stack /STK=35 /UG=Hs.79022 /LL=2669 /DEF=Homo sapiens GTP-binding protein overexpressed in skeletal muscle (GEM), mRNA. /PROD=GTP-binding protein overexpressed in skeletalmuscle /FL=gb:U13052.1 gb:U10550.1 gb:NM_005261.1
206332_s_at	20.5003	down	Hs.380250	IFI16	interferon, gamma-inducible protein 16	3428	chr1q22	gb:NM_005531.1 /DB_XREF=gi:5031778 /GEN=IFI16 /FEA=FLmRNA /CNT=16 /TID=Hs.155530.0 /TIER=FL /STK=0 /UG=Hs.155530 /LL=3428 /DEF=Homo sapiens interferon, gamma-inducible protein 16 (IFI16), mRNA. /PROD=interferon, gamma-inducible protein 16 /FL=gb:M63838.1 gb:NM_005531.1
227998_at	20.4939	down	Hs.515714	S100A16	S100 calcium binding protein A16	140576	chr1q21	gb:AA045184 /DB_XREF=gi:1523386 /DB_XREF=zk66c01.s1 /CLONE=IMAGE:487776 /FEA=EST /CNT=23 /TID=Hs.738.3 /TIER=Stack /STK=16 /UG=Hs.738 /LL=9045 /UG_GENE=RPL14 /UG_TITLE=ribosomal protein L14
227224_at	20.3567	down	Hs.709811	RALGPS2	Ral GEF with PH domain and SH3 binding motif 2	55103	chr1q25.2	gb:AW003297 /DB_XREF=gi:5850213 /DB_XREF=wq65b01.x1 /CLONE=IMAGE:2476105 /FEA=EST /CNT=39 /TID=Hs.174104.0 /TIER=Stack /STK=25 /UG=Hs.174104 /UG_TITLE=ESTs
231577_s_at	20.3168	down	Hs.62661	GBP1	guanylate binding protein 1, interferon-inducible, 67kDa	2633	chr1p22.2	gb:AW014593 /DB_XREF=gi:5863350 /DB_XREF=UI-H-BI0p-aaw-f-03-0-UI.s1 /CLONE=IMAGE:2710804 /FEA=EST /CNT=9 /TID=Hs.62661.1 /TIER=Stack /STK=8 /UG=Hs.62661 /LL=2633 /UG_GENE=GBP1 /UG_TITLE=guanylate binding protein 1, interferon-inducible, 67kD
224823_at	20.2971	down	Hs.556600	MYLK	myosin light chain kinase	4638	chr3q21	gb:AA526844 /DB_XREF=gi:2268913 /DB_XREF=ni92d10.s1 /CLONE=IMAGE:984307 /FEA=mRNA /CNT=154 /TID=Hs.288965.0 /TIER=Stack /STK=59 /UG=Hs.288965 /UG_TITLE=Homo sapiens cDNA: FLJ22300 fis, clone HRC04759
213373_s_at	20.2843	down	Hs.655983	CASP8	caspase 8, apoptosis-related cysteine peptidase	841	chr2q33-q34	gb:BF439983 /DB_XREF=gi:11452500 /DB_XREF=nac51f11.x1 /CLONE=IMAGE:3406220 /FEA=FLmRNA /CNT=41 /TID=Hs.19949.2 /TIER=Stack /STK=20 /UG=Hs.19949 /LL=841 /UG_GENE=CASP8 /UG_TITLE=caspase 8, apoptosis-related cysteine protease /FL=gb:U58143.1
209487_at	20.2523	down	Hs.334587	RBPMS	RNA binding protein with multiple splicing	11030	chr8p12-p11	gb:D84109.1 /DB_XREF=gi:1669550 /GEN=RBP-MS /FEA=FLmRNA /CNT=89 /TID=Hs.80248.1 /TIER=FL+Stack /STK=39 /UG=Hs.80248 /LL=11030 /DEF=Homo sapiens mRNA for RBP-MStype 3, complete cds. /PROD=RBP-MStype 3 /FL=gb:BC003608.1 gb:D84109.1
219759_at	20.202	down	Hs.591249	ERAP2	endoplasmic reticulum aminopeptidase 2	64167	chr5q15	gb:NM_022350.1 /DB_XREF=gi:11641260 /GEN=LOC64167 /FEA=FLmRNA /CNT=18 /TID=Hs.280380.0 /TIER=FL /STK=0 /UG=Hs.280380 /LL=64167 /DEF=Homo sapiens aminopeptidase (LOC64167), mRNA. /PROD=aminopeptidase /FL=gb:AF191545.1 gb:NM_022350.1
237217_at	19.7465	down	Hs.522019	ADAMTSL1	ADAMTS-like 1	92949	chr9p22.2-p22.1	gb:BF111214 /DB_XREF=gi:10940904 /DB_XREF=7n44e07.x1 /CLONE=IMAGE:3567468 /FEA=EST /CNT=5 /TID=Hs.128138.0 /TIER=ConsEnd /STK=5 /UG=Hs.128138 /UG_TITLE=ESTs, Weakly similar to ATS1_HUMAN ADAM-TS 1 PRECURSOR (H.sapiens)
209890_at	19.6296	down	Hs.591706	TSPAN5	tetraspanin 5	10098	chr4q23	gb:AF065389.1 /DB_XREF=gi:3152702 /FEA=FLmRNA /CNT=61 /TID=Hs.20709.0 /TIER=FL+Stack /STK=11 /UG=Hs.20709 /LL=10098 /UG_GENE=TSPAN-5 /DEF=Homo sapiens tetraspan NET-4 mRNA, complete cds. /PROD=tetraspan NET-4 /FL=gb:AF065389.1 gb:NM_005723.1
229606_at	19.2508	down	Hs.708510		Transcribed locus			gb:AI827550 /DB_XREF=gi:5448221 /DB_XREF=wf10c03.x1 /CLONE=IMAGE:2350180 /FEA=EST /CNT=14 /TID=Hs.272458.2 /TIER=Stack /STK=10 /UG=Hs.272458 /LL=5530 /UG_GENE=PPP3CA /UG_TITLE=protein phosphatase 3 (formerly 2B), catalytic subunit, alpha isoform (calcineurin A alpha)
201596_x_at	19.1363	down	Hs.406013	KRT18	keratin 18	3875	chr12q13	gb:NM_000224.1 /DB_XREF=gi:4557887 /GEN=KRT18 /FEA=FLmRNA /CNT=482 /TID=Hs.65114.0 /TIER=FL+Stack /STK=281 /UG=Hs.65114 /LL=3875 /DEF=Homo sapiens keratin 18 (KRT18), mRNA. /PROD=keratin 18 /FL=gb:M26326.1 gb:BC000698.1 gb:BC000180.2 gb:BC004253.1 gb:NM_000224.1
226136_at	19.1084	down	Hs.205558	GLIPR1	GLI pathogenesis-related 1 (glioma)	11010	chr12q21.2	gb:N32834 /DB_XREF=gi:1153233 /DB_XREF=yw85h01.s1 /CLONE=IMAGE:259057 /FEA=EST /CNT=61 /TID=Hs.154762.2 /TIER=Stack /STK=16 /UG=Hs.154762 /LL=11103 /UG_GENE=HRB2 /UG_TITLE=HIV-1 rev binding protein 2
201464_x_at	19.0234	down	Hs.525704	JUN	jun oncogene	3725	chr1p32-p31	gb:BG491844 /DB_XREF=gi:13453356 /DB_XREF=602535931T1 /CLONE=IMAGE:4684998 /FEA=FLmRNA /CNT=376 /TID=Hs.78465.0 /TIER=Stack /STK=10 /UG=Hs.78465 /LL=3725 /UG_GENE=JUN /UG_TITLE=v-jun avian sarcoma virus 17 oncogene homolog /FL=gb:NM_002228.2 gb:BC002646.1
213222_at	18.9794	down	Hs.431173	PLCB1	phospholipase C, beta 1 (phosphoinositide-specific)	23236	chr20p12	gb:AL049593 /DB_XREF=gi:10443476 /FEA=FLmRNA /CNT=57 /TID=Hs.41143.0 /TIER=Stack /STK=14 /UG=Hs.41143 /LL=23236 /UG_GENE=KIAA0581 /UG_TITLE=phosphoinositide-specific phospholipase C-beta 1 /DEF=Human DNA sequence from clone RP4-654A7 on chromosome 20. Contains the gene for phospholipase C-beta-1 (KIAA0581, 1-phosphatidylinositol-4,5-bisphosphate phosphodiesterase beta 1) (PLCB1, PLC-I), ESTs and …
225325_at	18.8578	down	Hs.708489	FLJ20160	FLJ20160 protein	54842	chr2q32.2	gb:AA133311 /DB_XREF=gi:1690351 /DB_XREF=zn92d07.s1 /CLONE=IMAGE:565645 /FEA=mRNA /CNT=121 /TID=Hs.23412.1 /TIER=Stack /STK=30 /UG=Hs.23412 /LL=54842 /UG_GENE=FLJ20160 /UG_TITLE=hypothetical protein FLJ20160
212327_at	18.8082	down	Hs.335163	LIMCH1	LIM and calponin homology domains 1	22998	chr4p13	gb:AK026815.1 /DB_XREF=gi:10439759 /FEA=mRNA /CNT=207 /TID=Hs.202949.0 /TIER=Stack /STK=18 /UG=Hs.202949 /LL=22998 /UG_GENE=KIAA1102 /UG_TITLE=KIAA1102 protein /DEF=Homo sapiens cDNA: FLJ23162 fis, clone LNG09734.
236044_at	18.7746	down	Hs.40479	PPAPDC1A	phosphatidic acid phosphatase type 2 domain containing 1A	196051	chr10q26.12	gb:BF130943 /DB_XREF=gi:10969983 /DB_XREF=601819760F1 /CLONE=IMAGE:4051623 /FEA=EST /CNT=9 /TID=Hs.40479.0 /TIER=ConsEnd /STK=0 /UG=Hs.40479 /UG_TITLE=ESTs
212365_at	18.5398	down	Hs.439620	MYO1B	myosin IB	4430	chr2q12-q34	gb:BF215996 /DB_XREF=gi:11109582 /DB_XREF=601881549F1 /CLONE=IMAGE:4093740 /FEA=mRNA /CNT=213 /TID=Hs.121576.0 /TIER=Stack /STK=19 /UG=Hs.121576 /UG_TITLE=Homo sapiens cDNA FLJ20153 fis, clone COL08656, highly similar to AJ001381 Homo sapiens incomplete cDNA for a mutated allele
226302_at	18.2705	down	Hs.216623	ATP8B1	ATPase, class I, type 8B, member 1	5205	chr18q21-q22|18q21.31	gb:BG290908 /DB_XREF=gi:13048345 /DB_XREF=602387068F1 /CLONE=IMAGE:4515905 /FEA=EST /CNT=60 /TID=Hs.44343.0 /TIER=Stack /STK=39 /UG=Hs.44343 /UG_TITLE=ESTs, Moderately similar to ALU8_HUMAN ALU SUBFAMILY SX SEQUENCE CONTAMINATION WARNING ENTRY (H.sapiens)
213455_at	18.2513	down	Hs.476517	FAM114A1	family with sequence similarity 114, member A1	92689	chr4p14	gb:W87466 /DB_XREF=gi:1401521 /DB_XREF=zh67c05.s1 /CLONE=IMAGE:417128 /FEA=EST /CNT=52 /TID=Hs.246885.1 /TIER=Stack /STK=38 /UG=Hs.246885 /LL=55041 /UG_GENE=FLJ20783 /UG_TITLE=hypothetical protein FLJ20783
231175_at	18.1862	down	Hs.582993	C6orf65	chromosome 6 open reading frame 65	221336	chr6p12.1	gb:N48613 /DB_XREF=gi:1189779 /DB_XREF=yy74g04.s1 /CLONE=IMAGE:279318 /FEA=EST /CNT=8 /TID=Hs.12431.0 /TIER=Stack /STK=8 /UG=Hs.12431 /UG_TITLE=ESTs
201117_s_at	18.138	down	Hs.712551	CPE	carboxypeptidase E	1363	chr4q32.3	gb:NM_001873.1 /DB_XREF=gi:4503008 /GEN=CPE /FEA=FLmRNA /CNT=374 /TID=Hs.75360.0 /TIER=FL+Stack /STK=138 /UG=Hs.75360 /LL=1363 /DEF=Homo sapiens carboxypeptidase E (CPE), mRNA. /PROD=carboxypeptidase E precursor /FL=gb:NM_001873.1
209488_s_at	17.8408	down	Hs.334587	RBPMS	RNA binding protein with multiple splicing	11030	chr8p12-p11	gb:D84109.1 /DB_XREF=gi:1669550 /GEN=RBP-MS /FEA=FLmRNA /CNT=89 /TID=Hs.80248.1 /TIER=FL+Stack /STK=39 /UG=Hs.80248 /LL=11030 /DEF=Homo sapiens mRNA for RBP-MStype 3, complete cds. /PROD=RBP-MStype 3 /FL=gb:BC003608.1 gb:D84109.1
209355_s_at	17.6464	down	Hs.405156	PPAP2B	phosphatidic acid phosphatase type 2B	8613	chr1pter-p22.1	gb:AB000889.1 /DB_XREF=gi:2467299 /FEA=FLmRNA /CNT=126 /TID=Hs.331371.1 /TIER=FL+Stack /STK=8 /UG=Hs.331371 /LL=8613 /UG_GENE=PPAP2B /DEF=Homo sapiens mRNA for phosphatidic acid phosphatase 2b, complete cds. /PROD=phosphatidic acid phosphatase 2b /FL=gb:AF017786.1 gb:AB000889.1 gb:U79294.1
225612_s_at	17.5673	down	Hs.208267	B3GNT5	UDP-GlcNAc:betaGal beta-1,3-N-acetylglucosaminyltransferase 5	84002	chr3q28	gb:BE672260 /DB_XREF=gi:10032801 /DB_XREF=7d27a05.x1 /CLONE=IMAGE:3248432 /FEA=EST /CNT=63 /TID=Hs.101799.0 /TIER=Stack /STK=22 /UG=Hs.101799 /LL=54532 /UG_GENE=KIAA1350 /UG_TITLE=KIAA1350 protein
204030_s_at	17.5078	down	Hs.134665	SCHIP1	schwannomin interacting protein 1	29970	chr3q25.33	gb:NM_014575.1 /DB_XREF=gi:7657539 /GEN=SCHIP-1 /FEA=FLmRNA /CNT=71 /TID=Hs.61490.0 /TIER=FL+Stack /STK=37 /UG=Hs.61490 /LL=29970 /DEF=Homo sapiens schwannomin interacting protein 1 (SCHIP-1), mRNA. /PROD=schwannomin interacting protein 1 /FL=gb:AF145713.1 gb:NM_014575.1
212143_s_at	17.4471	down	Hs.450230	IGFBP3	insulin-like growth factor binding protein 3	3486	chr7p13-p12	gb:BF340228 /DB_XREF=gi:11286690 /DB_XREF=602036816F1 /CLONE=IMAGE:4185050 /FEA=FLmRNA /CNT=452 /TID=Hs.77326.1 /TIER=Stack /STK=9 /UG=Hs.77326 /LL=3486 /UG_GENE=IGFBP3 /UG_TITLE=insulin-like growth factor binding protein 3 /FL=gb:NM_000598.1
203640_at	17.3352	down	Hs.657347	MBNL2	muscleblind-like 2 (Drosophila)	10150	chr13q32.1	gb:BE328496 /DB_XREF=gi:9202272 /DB_XREF=hs98f09.x1 /CLONE=IMAGE:3145289 /FEA=FLmRNA /CNT=87 /TID=Hs.283609.0 /TIER=Stack /STK=9 /UG=Hs.283609 /LL=55479 /UG_GENE=PRO2032 /UG_TITLE=hypothetical protein PRO2032 /FL=gb:AF116683.1 gb:NM_018615.1
208966_x_at	17.3119	down	Hs.380250	IFI16	interferon, gamma-inducible protein 16	3428	chr1q22	gb:AF208043.1 /DB_XREF=gi:6644296 /GEN=IFI16b /FEA=FLmRNA /CNT=172 /TID=Hs.155530.1 /TIER=FL+Stack /STK=61 /UG=Hs.155530 /LL=3428 /DEF=Homo sapiens IFI16b (IFI16b) mRNA, complete cds. /PROD=IFI16b /FL=gb:AF208043.1
1554474_a_at	17.2922	down	Hs.6909	MOXD1	monooxygenase, DBH-like 1	26002	chr6q23.1-q23.3	gb:BC018756.1 /DB_XREF=gi:17511809 /TID=Hs2.6909.2 /CNT=13 /FEA=FLmRNA /TIER=FL /STK=1 /LL=26002 /UG_GENE=DKFZP564G202 /UG=Hs.6909 /DEF=Homo sapiens, Similar to RIKEN cDNA 3230402N08 gene, clone MGC:31962 IMAGE:4841330, mRNA, complete cds. /PROD=Similar to RIKEN cDNA 3230402N08 gene /FL=gb:BC018756.1
217523_at	17.2238	down	Hs.502328	CD44	CD44 molecule (Indian blood group)	960	chr11p13	gb:AV700298 /DB_XREF=gi:10302269 /DB_XREF=AV700298 /CLONE=GKCBVGO5 /FEA=EST /CNT=7 /TID=Hs.285173.0 /TIER=ConsEnd /STK=7 /UG=Hs.285173 /UG_TITLE=ESTs, Moderately similar to CD44_HUMAN CD44 ANTIGEN PRECURSOR (H.sapiens)
212077_at	17.0687	down	Hs.490203	CALD1	caldesmon 1	800	chr7q33	gb:AL583520 /DB_XREF=gi:12952562 /DB_XREF=AL583520 /CLONE=CS0DC024YE13 (5 prime) /FEA=mRNA /CNT=255 /TID=Hs.182183.0 /TIER=Stack /STK=146 /UG=Hs.182183 /UG_TITLE=Homo sapiens mRNA for caldesmon, 3 prime UTR
232914_s_at	17.0447	down	Hs.369520	SYTL2	synaptotagmin-like 2	54843	chr11q14	gb:AB046817.1 /DB_XREF=gi:10047268 /GEN=KIAA1597 /FEA=mRNA /CNT=4 /TID=Hs.92254.2 /TIER=ConsEnd /STK=0 /UG=Hs.92254 /LL=54843 /DEF=Homo sapiens mRNA for KIAA1597 protein, partial cds. /PROD=KIAA1597 protein
202766_s_at	16.8382	down	Hs.591133	FBN1	fibrillin 1	2200	chr15q21.1	gb:NM_000138.1 /DB_XREF=gi:4557590 /GEN=FBN1 /FEA=FLmRNA /CNT=185 /TID=Hs.750.0 /TIER=FL+Stack /STK=34 /UG=Hs.750 /LL=2200 /DEF=Homo sapiens fibrillin 1 (Marfan syndrome) (FBN1), mRNA. /PROD=fibrillin 1 /FL=gb:L13923.1 gb:NM_000138.1
220512_at	16.6974	down	Hs.134296	DLC1	deleted in liver cancer 1	10395	chr8p22	gb:NM_024767.1 /DB_XREF=gi:13376110 /GEN=FLJ21120 /FEA=FLmRNA /CNT=5 /TID=Hs.133546.0 /TIER=FL /STK=0 /UG=Hs.133546 /LL=79824 /DEF=Homo sapiens hypothetical protein FLJ21120 (FLJ21120), mRNA. /PROD=hypothetical protein FLJ21120 /FL=gb:NM_024767.1
202457_s_at	16.5874	down	Hs.435512	PPP3CA	protein phosphatase 3 (formerly 2B), catalytic subunit, alpha isoform	5530	chr4q21-q24	gb:AA911231 /DB_XREF=gi:3050521 /DB_XREF=ol49c10.s1 /CLONE=IMAGE:1526802 /FEA=FLmRNA /CNT=165 /TID=Hs.272458.0 /TIER=Stack /STK=13 /UG=Hs.272458 /LL=5530 /UG_GENE=PPP3CA /UG_TITLE=protein phosphatase 3 (formerly 2B), catalytic subunit, alpha isoform (calcineurin A alpha) /FL=gb:L14778.1 gb:J05480.1 gb:NM_000944.1 gb:AL353950.1
239468_at	16.4898	down	Hs.128193	MKX	mohawk homeobox	283078	chr10p12.1	gb:AW023227 /DB_XREF=gi:5876757 /DB_XREF=df52a04.y1 /CLONE=IMAGE:2487079 /FEA=EST /CNT=9 /TID=Hs.71738.0 /TIER=ConsEnd /STK=0 /UG=Hs.71738 /UG_TITLE=ESTs
205016_at	16.3977	down	Hs.170009	TGFA	transforming growth factor, alpha	7039	chr2p13	gb:NM_003236.1 /DB_XREF=gi:4507460 /GEN=TGFA /FEA=FLmRNA /CNT=49 /TID=Hs.170009.0 /TIER=FL /STK=0 /UG=Hs.170009 /LL=7039 /DEF=Homo sapiens transforming growth factor, alpha (TGFA), mRNA. /PROD=transforming growth factor, alpha /FL=gb:NM_003236.1 gb:K03222.1 gb:M31172.1 gb:BC005308.1
206382_s_at	16.1137	down	Hs.502182	BDNF	brain-derived neurotrophic factor	627	chr11p13	gb:NM_001709.1 /DB_XREF=gi:4502392 /GEN=BDNF /FEA=FLmRNA /CNT=19 /TID=Hs.56023.0 /TIER=FL /STK=5 /UG=Hs.56023 /LL=627 /DEF=Homo sapiens brain-derived neurotrophic factor (BDNF), mRNA. /PROD=brain-derived neurotrophic factor /FL=gb:NM_001709.1
225688_s_at	16.0667	down	Hs.477114	PHLDB2	pleckstrin homology-like domain, family B, member 2	90102	chr3q13.2	gb:AK025444.1 /DB_XREF=gi:10437958 /FEA=mRNA /CNT=88 /TID=Hs.7378.0 /TIER=Stack /STK=33 /UG=Hs.7378 /UG_TITLE=Homo sapiens mRNA; cDNA DKFZp434G227 (from clone DKFZp434G227) /DEF=Homo sapiens cDNA: FLJ21791 fis, clone HEP00433.
211668_s_at	15.938	down	Hs.77274	PLAU	plasminogen activator, urokinase	5328	chr10q24	gb:K03226.1 /DB_XREF=gi:340155 /GEN=PLAU /FEA=FLmRNA /CNT=1 /TID=HsAffx.900455.759 /TIER=FL /STK=0 /DEF=Human preprourokinase mRNA, complete cds. /FL=gb:K03226.1
210143_at	15.9013	down	Hs.188401	ANXA10	annexin A10	11199	chr4q33	gb:AF196478.1 /DB_XREF=gi:6274496 /GEN=ANX14 /FEA=FLmRNA /CNT=20 /TID=Hs.188401.0 /TIER=FL /STK=0 /UG=Hs.188401 /LL=11199 /DEF=Homo sapiens annexin 14 (ANX14) mRNA, complete cds. /PROD=annexin 14 /FL=gb:NM_007193.2 gb:AF196478.1
210095_s_at	15.836	down	Hs.450230	IGFBP3	insulin-like growth factor binding protein 3	3486	chr7p13-p12	gb:M31159.1 /DB_XREF=gi:183115 /GEN=IGFBP1 /FEA=FLmRNA /CNT=41 /TID=Hs.77326.0 /TIER=FL /STK=0 /UG=Hs.77326 /LL=3486 /UG_TITLE=insulin-like growth factor binding protein 3 /DEF=Human growth hormone-dependent insulin-like growth factor-binding protein mRNA, complete cds. /FL=gb:M31159.1 gb:BC000013.1
238478_at	15.8206	down	Hs.656581	BNC2	basonuclin 2	54796	chr9p22.3-p22.2	gb:H97386 /DB_XREF=gi:1118255 /DB_XREF=yw03h07.s1 /CLONE=IMAGE:251197 /FEA=EST /CNT=9 /TID=Hs.159464.0 /TIER=ConsEnd /STK=1 /UG=Hs.159464 /UG_TITLE=ESTs
202864_s_at	15.8136	down	Hs.369056	SP100	SP100 nuclear antigen	6672	chr2q37.1	gb:NM_003113.1 /DB_XREF=gi:4507164 /GEN=SP100 /FEA=FLmRNA /CNT=142 /TID=Hs.77617.0 /TIER=FL+Stack /STK=41 /UG=Hs.77617 /LL=6672 /DEF=Homo sapiens nuclear antigen Sp100 (SP100), mRNA. /PROD=nuclear antigen Sp100 /FL=gb:NM_003113.1 gb:M60618.1
221583_s_at	15.7982	down	Hs.144795	KCNMA1	potassium large conductance calcium-activated channel, subfamily M, alpha member 1	3778	chr10q22.3	gb:AI129381 /DB_XREF=gi:3597895 /DB_XREF=qc34d02.x1 /CLONE=IMAGE:1711491 /FEA=FLmRNA /CNT=80 /TID=Hs.89463.0 /TIER=Stack /STK=11 /UG=Hs.89463 /LL=3778 /UG_GENE=KCNMA1 /UG_TITLE=potassium large conductance calcium-activated channel, subfamily M, alpha member 1 /FL=gb:U23767.1 gb:NM_002247.1 gb:AF025999.1 gb:AF118141.1 gb:U11717.1 gb:U11058.2 gb:U13913.1
200872_at	15.7968	down	Hs.143873	S100A10	S100 calcium binding protein A10	6281	chr1q21	gb:NM_002966.1 /DB_XREF=gi:4506760 /GEN=S100A10 /FEA=FLmRNA /CNT=382 /TID=Hs.119301.0 /TIER=FL+Stack /STK=181 /UG=Hs.119301 /LL=6281 /DEF=Homo sapiens S100 calcium-binding protein A10 (annexin II ligand, calpactin I, light polypeptide (p11)) (S100A10), mRNA. /PROD=S100 calcium-binding protein A10 /FL=gb:M81457.1 gb:M38591.1 gb:NM_002966.1
220092_s_at	15.7815	down	Hs.165859	ANTXR1	anthrax toxin receptor 1	84168	chr2p13.1	gb:NM_018153.1 /DB_XREF=gi:8922545 /GEN=FLJ10601 /FEA=FLmRNA /CNT=18 /TID=Hs.257174.0 /TIER=FL /STK=2 /UG=Hs.257174 /LL=55185 /DEF=Homo sapiens hypothetical protein FLJ10601 (FLJ10601), mRNA. /PROD=hypothetical protein FLJ10601 /FL=gb:NM_018153.1
235592_at	15.5335	down	Hs.656129		CDNA FLJ36210 fis, clone THYMU2000155			gb:AW960145 /DB_XREF=gi:8149829 /DB_XREF=EST372216 /FEA=EST /CNT=12 /TID=Hs.100636.0 /TIER=ConsEnd /STK=0 /UG=Hs.100636 /UG_TITLE=ESTs
218773_s_at	15.4726	down	Hs.461420	MSRB2	methionine sulfoxide reductase B2	22921	chr10p12	gb:NM_012228.1 /DB_XREF=gi:6912591 /GEN=PILB /FEA=FLmRNA /CNT=75 /TID=Hs.279754.0 /TIER=FL+Stack /STK=51 /UG=Hs.279754 /LL=22921 /DEF=Homo sapiens pilin-like transcription factor (PILB), mRNA. /PROD=pilin-like transcription factor /FL=gb:AF122004.1 gb:NM_012228.1
204537_s_at	15.4529	down	Hs.22785	GABRE	gamma-aminobutyric acid (GABA) A receptor, epsilon	2564	chrXq28	gb:NM_004961.2 /DB_XREF=gi:12707559 /GEN=GABRE /FEA=FLmRNA /CNT=72 /TID=Hs.22785.0 /TIER=FL+Stack /STK=30 /UG=Hs.22785 /LL=2564 /DEF=Homo sapiens gamma-aminobutyric acid (GABA) A receptor, epsilon (GABRE), transcript variant 1, mRNA. /PROD=gamma-aminobutyric acid (GABA) A receptor,epsilon, isoform 1 precursor /FL=gb:NM_004961.2 gb:U66661.1
218330_s_at	15.3773	down	Hs.502116	NAV2	neuron navigator 2	89797	chr11p15.1	gb:NM_018162.1 /DB_XREF=gi:9506612 /GEN=FLJ10633 /FEA=FLmRNA /CNT=126 /TID=Hs.23467.0 /TIER=FL+Stack /STK=30 /UG=Hs.23467 /LL=55725 /DEF=Homo sapiens hypothetical protein FLJ10633 (FLJ10633), mRNA. /PROD=hypothetical protein FLJ10633 /FL=gb:NM_018162.1
1553574_at	15.3646	down	Hs.682604	IFNE1	interferon epsilon 1	338376	chr9p21.3	gb:NM_176891.1 /DB_XREF=gi:28882044 /GEN=IFNT1 /TID=Hs2Affx.1.45 /CNT=1 /FEA=FLmRNA /TIER=FL /STK=1 /NOTE=sequence(s) not in UniGene /DEF=Homo sapiens interferon tau-1 (IFNT1), mRNA. /PROD=interferon tau-1 /FL=gb:NM_176891.1
225019_at	15.3493	down	Hs.144114	CAMK2D	calcium/calmodulin-dependent protein kinase (CaM kinase) II delta	817	chr4q26	gb:BF797381 /DB_XREF=gi:12102435 /DB_XREF=602257023F1 /CLONE=IMAGE:4340525 /FEA=mRNA /CNT=134 /TID=Hs.111460.0 /TIER=Stack /STK=31 /UG=Hs.111460 /UG_TITLE=Homo sapiens cDNA: FLJ21715 fis, clone COL10287, highly similar to AF071569 Homo sapiens multifunctional calciumcalmodulin-dependent protein kinase II delta2 isoform mRNA
210868_s_at	15.0526	down	Hs.412939	ELOVL6	ELOVL family member 6, elongation of long chain fatty acids (FEN1/Elo2, SUR4/Elo3-like, yeast)	79071	chr4q25	gb:BC001305.1 /DB_XREF=gi:12654918 /FEA=FLmRNA /CNT=2 /TID=Hs.211556.1 /TIER=FL /STK=0 /UG=Hs.211556 /LL=79071 /UG_GENE=MGC5487 /DEF=Homo sapiens, clone MGC:5487, mRNA, complete cds. /PROD=Unknown (protein for MGC:5487) /FL=gb:BC001305.1
204688_at	15.0195	down	Hs.371199	SGCE	sarcoglycan, epsilon	8910	chr7q21-q22	gb:NM_003919.1 /DB_XREF=gi:10835046 /GEN=SGCE /FEA=FLmRNA /CNT=73 /TID=Hs.110708.0 /TIER=FL+Stack /STK=32 /UG=Hs.110708 /LL=8910 /DEF=Homo sapiens sarcoglycan, epsilon (SGCE), mRNA. /PROD=sarcoglycan, epsilon /FL=gb:AF036364.1 gb:NM_003919.1
204285_s_at	14.9112	down	Hs.96	PMAIP1	phorbol-12-myristate-13-acetate-induced protein 1	5366	chr18q21.32	gb:AI857639 /DB_XREF=gi:5511255 /DB_XREF=wk95g09.x1 /CLONE=IMAGE:2423200 /FEA=FLmRNA /CNT=69 /TID=Hs.96.0 /TIER=Stack /STK=9 /UG=Hs.96 /LL=5366 /UG_GENE=PMAIP1 /UG_TITLE=phorbol-12-myristate-13-acetate-induced protein 1 /FL=gb:NM_021127.1
213865_at	14.7618	down	Hs.203691	DCBLD2	discoidin, CUB and LCCL domain containing 2	131566	chr3q12.1|3	gb:AI378788 /DB_XREF=gi:4188641 /DB_XREF=tc67b04.x1 /CLONE=IMAGE:2069647 /FEA=mRNA /CNT=31 /TID=Hs.153445.0 /TIER=Stack /STK=8 /UG=Hs.153445 /UG_TITLE=Human mRNA for unknown product, partial cds
202196_s_at	14.7119	down	Hs.292156	DKK3	dickkopf homolog 3 (Xenopus laevis)	27122	chr11p15.2	gb:NM_013253.1 /DB_XREF=gi:7019362 /GEN=DKK3 /FEA=FLmRNA /CNT=187 /TID=Hs.4909.1 /TIER=FL+Stack /STK=65 /UG=Hs.4909 /LL=27122 /DEF=Homo sapiens dickkopf (Xenopus laevis) homolog 3 (DKK3), mRNA. /PROD=Dickkopf gene 3 /FL=gb:NM_013253.1 gb:AB033421.1 gb:AF177396.1 gb:AB034203.1
209369_at	14.7108	down	Hs.480042	ANXA3	annexin A3	306	chr4q13-q22	gb:M63310.1 /DB_XREF=gi:178696 /GEN=ANX3 /FEA=FLmRNA /CNT=127 /TID=Hs.1378.0 /TIER=FL /STK=0 /UG=Hs.1378 /LL=306 /DEF=Human 1,2-cyclic-inositol-phosphate phosphodiesterase (ANX3) mRNA, complete cds. /PROD=1,2-cyclic-inositol-phosphate phosphodiesterase /FL=gb:BC000871.1 gb:M63310.1 gb:M20560.1 gb:NM_005139.1
212094_at	14.6965	down	Hs.147492	PEG10	paternally expressed 10	23089	chr7q21	gb:AL582836 /DB_XREF=gi:12951215 /DB_XREF=AL582836 /CLONE=CS0DL008YO01 (3 prime) /FEA=mRNA /CNT=408 /TID=Hs.137476.0 /TIER=Stack /STK=110 /UG=Hs.137476 /LL=23089 /UG_GENE=KIAA1051 /UG_TITLE=KIAA1051 protein
224940_s_at	14.4784	down	Hs.643599	PAPPA	pregnancy-associated plasma protein A, pappalysin 1	5069	chr9q33.2	gb:BF107618 /DB_XREF=gi:10890144 /DB_XREF=601823976F1 /CLONE=IMAGE:4043586 /FEA=EST /CNT=353 /TID=Hs.250655.4 /TIER=Stack /STK=44 /UG=Hs.250655 /LL=5757 /UG_GENE=PTMA /UG_TITLE=prothymosin, alpha (gene sequence 28)
212226_s_at	14.4723	down	Hs.405156	PPAP2B	phosphatidic acid phosphatase type 2B	8613	chr1pter-p22.1	gb:AA628586 /DB_XREF=gi:2540973 /DB_XREF=af39f12.s1 /CLONE=IMAGE:1034063 /FEA=EST /CNT=335 /TID=Hs.173717.0 /TIER=Stack /STK=14 /UG=Hs.173717 /UG_TITLE=Homo sapiens phosphatidic acid phosphatase type 2B (PPAP2B), mRNA
222872_x_at	14.3383	down	Hs.591610	OBFC2A	oligonucleotide/oligosaccharide-binding fold containing 2A	64859	chr2q32.3	gb:AU157541 /DB_XREF=gi:11019062 /DB_XREF=AU157541 /CLONE=PLACE1008176 /FEA=FLmRNA /CNT=36 /TID=Hs.118183.0 /TIER=Stack /STK=13 /UG=Hs.118183 /LL=64859 /UG_GENE=FLJ22833 /UG_TITLE=hypothetical protein FLJ22833 /FL=gb:NM_022837.1
204286_s_at	14.1897	down	Hs.96	PMAIP1	phorbol-12-myristate-13-acetate-induced protein 1	5366	chr18q21.32	gb:NM_021127.1 /DB_XREF=gi:10863922 /GEN=PMAIP1 /FEA=FLmRNA /CNT=69 /TID=Hs.96.0 /TIER=FL+Stack /STK=12 /UG=Hs.96 /LL=5366 /DEF=Homo sapiens phorbol-12-myristate-13-acetate-induced protein 1 (PMAIP1), mRNA. /PROD=phorbol-12-myristate-13-acetate-induced protein1 /FL=gb:NM_021127.1
218717_s_at	14.0962	down	Hs.374191	LEPREL1	leprecan-like 1	55214	chr3q28	gb:NM_018192.1 /DB_XREF=gi:8922618 /GEN=FLJ10718 /FEA=FLmRNA /CNT=76 /TID=Hs.42824.0 /TIER=FL+Stack /STK=24 /UG=Hs.42824 /LL=55214 /DEF=Homo sapiens hypothetical protein FLJ10718 (FLJ10718), mRNA. /PROD=hypothetical protein FLJ10718 /FL=gb:NM_018192.1
210299_s_at	14.0081	down	Hs.435369	FHL1	four and a half LIM domains 1	2273	chrXq26	gb:AF063002.1 /DB_XREF=gi:3859848 /FEA=FLmRNA /CNT=25 /TID=Hs.239069.1 /TIER=FL /STK=0 /UG=Hs.239069 /LL=2273 /UG_GENE=FHL1 /DEF=Homo sapiens LIM protein SLIMMER mRNA, complete cds. /PROD=LIM protein SLIMMER /FL=gb:AF063002.1 gb:AF098518.1
206577_at	14.0065	down	Hs.53973	VIP	vasoactive intestinal peptide	7432	chr6q25	gb:NM_003381.1 /DB_XREF=gi:4507896 /GEN=VIP /FEA=FLmRNA /CNT=13 /TID=Hs.53973.0 /TIER=FL /STK=0 /UG=Hs.53973 /LL=7432 /DEF=Homo sapiens vasoactive intestinal peptide (VIP), mRNA. /PROD=vasoactive intestinal peptide /FL=gb:NM_003381.1 gb:M36634.1
201939_at	13.9301	down	Hs.398157	PLK2	polo-like kinase 2 (Drosophila)	10769	chr5q12.1-q13.2	gb:NM_006622.1 /DB_XREF=gi:5730054 /GEN=SNK /FEA=FLmRNA /CNT=243 /TID=Hs.3838.0 /TIER=FL+Stack /STK=64 /UG=Hs.3838 /LL=10769 /DEF=Homo sapiens serum-inducible kinase (SNK), mRNA. /PROD=serum-inducible kinase /FL=gb:AF059617.1 gb:NM_006622.1 gb:AF223574.1
202565_s_at	13.9274	down	Hs.499209	SVIL	supervillin	6840	chr10p11.2	gb:NM_003174.2 /DB_XREF=gi:11496980 /GEN=SVIL /FEA=FLmRNA /CNT=151 /TID=Hs.154567.1 /TIER=FL+Stack /STK=23 /UG=Hs.154567 /LL=6840 /DEF=Homo sapiens supervillin (SVIL), transcript variant 1, mRNA. /PROD=supervillin, isoform 1 /FL=gb:AF051851.1 gb:NM_003174.2 gb:AF051850.1
1555471_a_at	13.8602	down	Hs.24889	FMN2	formin 2	56776	chr1q43	gb:BC014364.1 /DB_XREF=gi:15680077 /TID=Hs2.24889.2 /CNT=1 /FEA=FLmRNA /TIER=FL /STK=1 /LL=56776 /UG_GENE=FMN2 /UG=Hs.24889 /DEF=Homo sapiens, clone MGC:24252 IMAGE:3932604, mRNA, complete cds. /PROD=Unknown (protein for MGC:24252) /FL=gb:BC014364.1
225388_at	13.8051	down	Hs.591706	TSPAN5	tetraspanin 5	10098	chr4q23	gb:AI928507 /DB_XREF=gi:5664471 /DB_XREF=wp02g07.x1 /CLONE=IMAGE:2463708 /FEA=EST /CNT=128 /TID=Hs.8037.0 /TIER=Stack /STK=25 /UG=Hs.8037 /UG_TITLE=ESTs
229004_at	13.4355	down	Hs.534221		CDNA FLJ26557 fis, clone LNF01992			gb:AI970797 /DB_XREF=gi:5767623 /DB_XREF=wr19h01.x1 /CLONE=IMAGE:2482033 /FEA=EST /CNT=20 /TID=Hs.64859.0 /TIER=Stack /STK=13 /UG=Hs.64859 /UG_TITLE=ESTs
229221_at	13.4288	down	Hs.502328	CD44	CD44 molecule (Indian blood group)	960	chr11p13	gb:BE467023 /DB_XREF=gi:9512798 /DB_XREF=hz68f07.x1 /CLONE=IMAGE:3213157 /FEA=EST /CNT=14 /TID=Hs.169610.2 /TIER=Stack /STK=8 /UG=Hs.169610 /LL=960 /UG_GENE=CD44 /UG_TITLE=CD44 antigen (homing function and Indian blood group system)
221011_s_at	13.3796	down	Hs.567598	LBH	limb bud and heart development homolog (mouse)	81606	chr2p23.1	gb:NM_030915.1 /DB_XREF=gi:13569871 /GEN=DKFZP566J091 /FEA=FLmRNA /CNT=1 /TID=HsAffx.900111.159 /TIER=FL /STK=0 /DEF=Homo sapiens hypothetical protein DKFZp566J091 (DKFZP566J091), mRNA. /PROD=hypothetical protein DKFZp566J091 /FL=gb:NM_030915.1
204032_at	13.168	down	Hs.36958	BCAR3	breast cancer anti-estrogen resistance 3	8412	chr1p22.1	gb:NM_003567.1 /DB_XREF=gi:4502370 /GEN=BCAR3 /FEA=FLmRNA /CNT=94 /TID=Hs.6564.0 /TIER=FL+Stack /STK=40 /UG=Hs.6564 /LL=8412 /DEF=Homo sapiens breast cancer anti-estrogen resistance 3 (BCAR3), mRNA. /PROD=breast cancer antiestrogen resistance 3 /FL=gb:NM_003567.1 gb:U92715.1 gb:AF124250.1
200762_at	13.1259	down	Hs.173381	DPYSL2	dihydropyrimidinase-like 2	1808	chr8p22-p21	gb:NM_001386.1 /DB_XREF=gi:4503376 /GEN=DPYSL2 /FEA=FLmRNA /CNT=327 /TID=Hs.173381.0 /TIER=FL+Stack /STK=66 /UG=Hs.173381 /LL=1808 /DEF=Homo sapiens dihydropyrimidinase-like 2 (DPYSL2), mRNA. /PROD=dihydropyrimidinase-like 2 /FL=gb:D78013.1 gb:U97105.1 gb:NM_001386.1 gb:U17279.1
202036_s_at	13.0019	down	Hs.213424	SFRP1	secreted frizzled-related protein 1	6422	chr8p12-p11.1	gb:AF017987.1 /DB_XREF=gi:2415416 /GEN=SARP2 /FEA=FLmRNA /CNT=238 /TID=Hs.7306.0 /TIER=FL+Stack /STK=11 /UG=Hs.7306 /LL=6422 /DEF=Homo sapiens secreted apoptosis related protein 2 (SARP2) mRNA, complete cds. /PROD=secreted apoptosis related protein 2 /FL=gb:AF056087.1 gb:NM_003012.2 gb:AF017987.1 gb:AF001900.1
209708_at	12.9477	down	Hs.6909	MOXD1	monooxygenase, DBH-like 1	26002	chr6q23.1-q23.3	gb:AY007239.1 /DB_XREF=gi:9988949 /FEA=FLmRNA /CNT=89 /TID=Hs.6909.0 /TIER=FL+Stack /STK=46 /UG=Hs.6909 /LL=26002 /UG_GENE=DKFZP564G202 /DEF=Homo sapiens monooxygenase X mRNA, complete cds. /PROD=monooxygenase X /FL=gb:AY007239.1
219209_at	12.8707	down	Hs.163173	IFIH1	interferon induced with helicase C domain 1	64135	chr2q24	gb:NM_022168.1 /DB_XREF=gi:11545921 /GEN=MDA5 /FEA=FLmRNA /CNT=38 /TID=Hs.293591.0 /TIER=FL+Stack /STK=14 /UG=Hs.293591 /LL=64135 /DEF=Homo sapiens melanoma differentiation associated protein-5 (MDA5), mRNA. /PROD=melanoma differentiation associated protein-5 /FL=gb:AY017378.1 gb:NM_022168.1 gb:AF095844.1
230722_at	12.8361	down	Hs.656581	BNC2	basonuclin 2	54796	chr9p22.3-p22.2	gb:AI377043 /DB_XREF=gi:4186896 /DB_XREF=tc28h03.x1 /CLONE=IMAGE:2065973 /FEA=EST /CNT=12 /TID=Hs.42189.0 /TIER=Stack /STK=9 /UG=Hs.42189 /UG_TITLE=ESTs
219691_at	12.8247	down	Hs.65641	SAMD9	sterile alpha motif domain containing 9	54809	chr7q21.2	gb:NM_017654.1 /DB_XREF=gi:8923080 /GEN=FLJ20073 /FEA=FLmRNA /CNT=28 /TID=Hs.65641.0 /TIER=FL /STK=0 /UG=Hs.65641 /LL=54809 /DEF=Homo sapiens hypothetical protein FLJ20073 (FLJ20073), mRNA. /PROD=hypothetical protein FLJ20073 /FL=gb:NM_017654.1
202269_x_at	12.82	down	Hs.62661	GBP1	guanylate binding protein 1, interferon-inducible, 67kDa	2633	chr1p22.2	gb:BC002666.1 /DB_XREF=gi:12803662 /FEA=FLmRNA /CNT=158 /TID=Hs.62661.0 /TIER=FL+Stack /STK=10 /UG=Hs.62661 /LL=2633 /UG_GENE=GBP1 /DEF=Homo sapiens, guanylate binding protein 1, interferon-inducible, 67kD, clone MGC:3949, mRNA, complete cds. /PROD=guanylate binding protein 1,interferon-inducible, 67kD /FL=gb:BC002666.1 gb:NM_002053.1 gb:M55542.1
225524_at	12.8089	down	Hs.162963	ANTXR2	anthrax toxin receptor 2	118429	chr4q21.21	gb:AU152178 /DB_XREF=gi:11013699 /DB_XREF=AU152178 /CLONE=NT2RP3000356 /FEA=mRNA /CNT=116 /TID=Hs.5897.0 /TIER=Stack /STK=67 /UG=Hs.5897 /UG_TITLE=Homo sapiens mRNA; cDNA DKFZp586P1622 (from clone DKFZp586P1622)
204268_at	12.7666	down	Hs.516484	S100A2	S100 calcium binding protein A2	6273	chr1q21	gb:NM_005978.2 /DB_XREF=gi:9845513 /GEN=S100A2 /FEA=FLmRNA /CNT=73 /TID=Hs.38991.0 /TIER=FL+Stack /STK=32 /UG=Hs.38991 /LL=6273 /DEF=Homo sapiens S100 calcium-binding protein A2 (S100A2), mRNA. /PROD=S100 calcium-binding protein A2 /FL=gb:NM_005978.2 gb:BC002829.1
228933_at	12.7188	down	Hs.201623	NHS	Nance-Horan syndrome (congenital cataracts and dental anomalies)	4810	chrXp22.13	gb:BF111819 /DB_XREF=gi:10941509 /DB_XREF=7l36a04.x1 /CLONE=IMAGE:3523470 /FEA=EST /CNT=23 /TID=Hs.21470.0 /TIER=Stack /STK=17 /UG=Hs.21470 /UG_TITLE=ESTs
201310_s_at	12.6189	down	Hs.36053	C5orf13	chromosome 5 open reading frame 13	9315	chr5q22.1	gb:NM_004772.1 /DB_XREF=gi:4758865 /GEN=P311 /FEA=FLmRNA /CNT=470 /TID=Hs.142827.0 /TIER=FL+Stack /STK=195 /UG=Hs.142827 /LL=9315 /DEF=Homo sapiens P311 protein (P311), mRNA. /PROD=P311 protein /FL=gb:U30521.1 gb:NM_004772.1 gb:U36189.1
217997_at	12.5129	down	Hs.602085	PHLDA1	pleckstrin homology-like domain, family A, member 1	22822	chr12q15	gb:AI795908 /DB_XREF=gi:5361371 /DB_XREF=wh40a05.x1 /CLONE=IMAGE:2383184 /FEA=FLmRNA /CNT=161 /TID=Hs.82101.0 /TIER=Stack /STK=11 /UG=Hs.82101 /LL=22822 /UG_GENE=PHLDA1 /UG_TITLE=pleckstrin homology-like domain, family A, member 1 /FL=gb:NM_007350.1
217967_s_at	12.48	down	Hs.518662	FAM129A	family with sequence similarity 129, member A	116496	chr1q25	gb:AF288391.1 /DB_XREF=gi:12620191 /FEA=FLmRNA /CNT=189 /TID=Hs.48778.0 /TIER=FL+Stack /STK=36 /UG=Hs.48778 /LL=63911 /UG_GENE=NIBAN /DEF=Homo sapiens C1orf24 mRNA, complete cds. /PROD=C1orf24 /FL=gb:AF288391.1 gb:AB050477.1 gb:NM_022083.1
206100_at	12.4732	down	Hs.654387	CPM	carboxypeptidase M	1368	chr12q14.3	gb:NM_001874.1 /DB_XREF=gi:6631080 /GEN=CPM /FEA=FLmRNA /CNT=29 /TID=Hs.332938.0 /TIER=FL /STK=2 /UG=Hs.332938 /LL=1368 /DEF=Homo sapiens carboxypeptidase M (CPM), mRNA. /PROD=carboxypeptidase M precursor /FL=gb:NM_001874.1
212230_at	12.4295	down	Hs.708050	PPAP2B	phosphatidic acid phosphatase type 2B	8613	chr1pter-p22.1	gb:AV725664 /DB_XREF=gi:10831279 /DB_XREF=AV725664 /CLONE=HTCAOD07 /FEA=EST /CNT=335 /TID=Hs.173717.0 /TIER=Stack /STK=123 /UG=Hs.173717 /UG_TITLE=Homo sapiens phosphatidic acid phosphatase type 2B (PPAP2B), mRNA
236599_at	12.3954	down						gb:AA703280 /DB_XREF=gi:2706393 /DB_XREF=zi70h11.s1 /CLONE=IMAGE:436197 /FEA=EST /CNT=7 /TID=Hs.38449.0 /TIER=ConsEnd /STK=6 /UG=Hs.38449 /UG_TITLE=ESTs
212912_at	12.3168	down	Hs.655277	RPS6KA2	ribosomal protein S6 kinase, 90kDa, polypeptide 2	6196	chr6q27	gb:AI992251 /DB_XREF=gi:5839156 /DB_XREF=ws41d12.x1 /CLONE=IMAGE:2499767 /FEA=EST /CNT=91 /TID=Hs.184581.0 /TIER=Stack /STK=40 /UG=Hs.184581 /UG_TITLE=ESTs
226844_at	12.2591	down	Hs.699322	MOBKL2B	MOB1, Mps One Binder kinase activator-like 2B (yeast)	79817	chr9p21.2	gb:AI375115 /DB_XREF=gi:4175105 /DB_XREF=tc09e10.x1 /CLONE=IMAGE:2063370 /FEA=EST /CNT=43 /TID=Hs.293849.0 /TIER=Stack /STK=27 /UG=Hs.293849 /UG_TITLE=ESTs
204221_x_at	12.1199	down	Hs.205558	GLIPR1	GLI pathogenesis-related 1 (glioma)	11010	chr12q21.2	gb:U16307.1 /DB_XREF=gi:1100927 /GEN=GliPR /FEA=FLmRNA /CNT=73 /TID=Hs.64639.0 /TIER=FL /STK=0 /UG=Hs.64639 /LL=11010 /DEF=Human glioma pathogenesis-related protein (GliPR) mRNA, complete cds. /PROD=glioma pathogenesis-related protein /FL=gb:NM_006851.1 gb:U16307.1
202748_at	12.1033	down	Hs.386567	GBP2	guanylate binding protein 2, interferon-inducible	2634	chr1p22.2	gb:NM_004120.2 /DB_XREF=gi:6996011 /GEN=GBP2 /FEA=FLmRNA /CNT=107 /TID=Hs.171862.0 /TIER=FL /STK=1 /UG=Hs.171862 /LL=2634 /DEF=Homo sapiens guanylate binding protein 2, interferon-inducible (GBP2), mRNA. /PROD=guanylate binding protein 2,interferon-inducible /FL=gb:M55543.1 gb:NM_004120.2
218303_x_at	12.0773	down	Hs.469254	KRCC1	lysine-rich coiled-coil 1	51315	chr2p11.2	gb:NM_016618.1 /DB_XREF=gi:7706155 /GEN=LOC51315 /FEA=FLmRNA /CNT=127 /TID=Hs.5721.0 /TIER=FL+Stack /STK=35 /UG=Hs.5721 /LL=51315 /DEF=Homo sapiens hypothetical protein (LOC51315), mRNA. /PROD=hypothetical protein /FL=gb:AF217520.1 gb:NM_016618.1 gb:AF208845.1
203725_at	12.069	down	Hs.80409	GADD45A	growth arrest and DNA-damage-inducible, alpha	1647	chr1p31.2-p31.1	gb:NM_001924.2 /DB_XREF=gi:9790904 /GEN=GADD45A /FEA=FLmRNA /CNT=108 /TID=Hs.80409.0 /TIER=FL+Stack /STK=63 /UG=Hs.80409 /LL=1647 /DEF=Homo sapiens growth arrest and DNA-damage-inducible, alpha (GADD45A), mRNA. /PROD=growth arrest and DNA-damage-inducible, alpha /FL=gb:M60974.1 gb:NM_001924.2
225415_at	12.0491	down	Hs.518201	DTX3L	deltex 3-like (Drosophila)	151636	chr3q21.1	gb:AA577672 /DB_XREF=gi:2355856 /DB_XREF=nn22e12.s1 /CLONE=IMAGE:1084654 /FEA=mRNA /CNT=103 /TID=Hs.16331.0 /TIER=Stack /STK=63 /UG=Hs.16331 /UG_TITLE=Homo sapiens cDNA: FLJ21482 fis, clone COL05135
226189_at	12.0188	down	Hs.592171	ITGB8	integrin, beta 8	3696	chr7p15.3	gb:BF513121 /DB_XREF=gi:11598300 /DB_XREF=UI-H-BW1-amn-g-04-0-UI.s1 /CLONE=IMAGE:3070639 /FEA=EST /CNT=70 /TID=Hs.52620.3 /TIER=Stack /STK=24 /UG=Hs.52620 /LL=3696 /UG_GENE=ITGB8 /UG_TITLE=integrin, beta 8
203896_s_at	11.8729	down	Hs.472101	PLCB4	phospholipase C, beta 4	5332	chr20p12	gb:NM_000933.1 /DB_XREF=gi:4505866 /GEN=PLCB4 /FEA=FLmRNA /CNT=95 /TID=Hs.283006.0 /TIER=FL /STK=1 /UG=Hs.283006 /LL=5332 /DEF=Homo sapiens phospholipase C, beta 4 (PLCB4), mRNA. /PROD=phospholipase C, beta 4 /FL=gb:NM_000933.1 gb:L41349.1
209946_at	11.7557	down	Hs.435215	VEGFC	vascular endothelial growth factor C	7424	chr4q34.1-q34.3	gb:U58111.1 /DB_XREF=gi:1373426 /FEA=FLmRNA /CNT=61 /TID=Hs.79141.0 /TIER=FL /STK=2 /UG=Hs.79141 /LL=7424 /UG_GENE=VEGFC /DEF=Human FLT4 ligand mRNA, complete cds. /PROD=FLT4 ligand DHM /FL=gb:NM_005429.1 gb:U43142.1 gb:U58111.1
212607_at	11.7518	down	Hs.498292	AKT3	v-akt murine thymoma viral oncogene homolog 3 (protein kinase B, gamma)	10000	chr1q43-q44	gb:N32526 /DB_XREF=gi:1152925 /DB_XREF=yy11f04.s1 /CLONE=IMAGE:270943 /FEA=mRNA /CNT=162 /TID=Hs.300642.0 /TIER=Stack /STK=34 /UG=Hs.300642 /LL=10806 /UG_GENE=SDCCAG8 /UG_TITLE=serologically defined colon cancer antigen 8
203787_at	11.715	down	Hs.699214	SSBP2	single-stranded DNA binding protein 2	23635	chr5q14.1	gb:NM_012446.1 /DB_XREF=gi:7106422 /GEN=SSBP2 /FEA=FLmRNA /CNT=112 /TID=Hs.169833.0 /TIER=FL+Stack /STK=43 /UG=Hs.169833 /LL=23635 /DEF=Homo sapiens single-stranded-DNA-binding protein (SSBP2), mRNA. /PROD=single-stranded-DNA-binding protein /FL=gb:AL080076.1 gb:AF161465.1 gb:NM_012446.1
209287_s_at	11.7148	down	Hs.369574	CDC42EP3	CDC42 effector protein (Rho GTPase binding) 3	10602	chr2p21	gb:AF104857.1 /DB_XREF=gi:4324453 /FEA=FLmRNA /CNT=172 /TID=Hs.260024.0 /TIER=FL /STK=0 /UG=Hs.260024 /LL=10602 /UG_GENE=CEP3 /DEF=Homo sapiens Cdc42 effector protein 3 mRNA, complete cds. /PROD=Cdc42 effector protein 3 /FL=gb:AF164118.1 gb:NM_006449.1 gb:AF094521.1 gb:AF104857.1 gb:AL136842.1
209040_s_at	11.6286	down	Hs.180062	PSMB8	proteasome (prosome, macropain) subunit, beta type, 8 (large multifunctional peptidase 7)	5696	chr6p21.3	gb:U17496.1 /DB_XREF=gi:596139 /GEN=LMP7 /FEA=FLmRNA /CNT=201 /TID=Hs.180062.1 /TIER=FL /STK=2 /UG=Hs.180062 /LL=5696 /DEF=Human proteasome subunit LMP7 (allele LMP7B) mRNA, complete cds. /PROD=proteasome subunit LMP7 /FL=gb:U17497.1 gb:U17496.1
210942_s_at	11.6089	down	Hs.148716	ST3GAL6	ST3 beta-galactoside alpha-2,3-sialyltransferase 6	10402	chr3q12.1	gb:AB022918.1 /DB_XREF=gi:4827246 /GEN=ST3Gal VI /FEA=FLmRNA /CNT=2 /TID=Hs.34578.1 /TIER=FL /STK=0 /UG=Hs.34578 /LL=10402 /DEF=Homo sapiens mRNA for alpha2,3-sialyltransferase ST3Gal VI, complete cds. /PROD=alpha2,3-sialyltransferase ST3Gal VI /FL=gb:AB022918.1
224941_at	11.6056	down	Hs.643599	PAPPA	pregnancy-associated plasma protein A, pappalysin 1	5069	chr9q33.2	gb:BF107618 /DB_XREF=gi:10890144 /DB_XREF=601823976F1 /CLONE=IMAGE:4043586 /FEA=EST /CNT=353 /TID=Hs.250655.4 /TIER=Stack /STK=44 /UG=Hs.250655 /LL=5757 /UG_GENE=PTMA /UG_TITLE=prothymosin, alpha (gene sequence 28)
208213_s_at	11.4726	down	Hs.654519	KCNAB1	potassium voltage-gated channel, shaker-related subfamily, beta member 1	7881	chr3q26.1	gb:NM_003471.1 /DB_XREF=gi:4504822 /GEN=KCNAB1 /FEA=FLmRNA /CNT=2 /TID=Hs.172471.0 /TIER=FL /STK=0 /UG=Hs.172471 /LL=7881 /DEF=Homo sapiens potassium voltage-gated channel, shaker-related subfamily, beta member 1 (KCNAB1), mRNA. /PROD=potassium voltage-gated channel, shaker-relatedsubfamily, beta member 1 /FL=gb:NM_003471.1
211075_s_at	11.4358	down	Hs.446414	CD47	CD47 molecule	961	chr3q13.1-q13.2	gb:Z25521.1 /DB_XREF=gi:396704 /FEA=FLmRNA /CNT=1 /TID=HsAffx.901122.754 /TIER=FL /STK=0 /DEF=H.sapiens integrin associated protein mRNA, complete CDS,. /PROD=integrin associated protein /FL=gb:Z25521.1
203140_at	11.3068	down	Hs.478588	BCL6	B-cell CLL/lymphoma 6 (zinc finger protein 51)	604	chr3q27	gb:NM_001706.1 /DB_XREF=gi:4502382 /GEN=BCL6 /FEA=FLmRNA /CNT=123 /TID=Hs.155024.0 /TIER=FL+Stack /STK=54 /UG=Hs.155024 /LL=604 /DEF=Homo sapiens B-cell CLLlymphoma 6 (zinc finger protein 51) (BCL6), mRNA. /PROD=B-cell CLLlymphoma 6 (zinc finger protein 51) /FL=gb:U00115.1 gb:NM_001706.1
205051_s_at	11.228	down	Hs.479754	KIT	v-kit Hardy-Zuckerman 4 feline sarcoma viral oncogene homolog	3815	chr4q11-q12	gb:NM_000222.1 /DB_XREF=gi:4557694 /GEN=KIT /FEA=FLmRNA /CNT=63 /TID=Hs.81665.0 /TIER=FL /STK=0 /UG=Hs.81665 /LL=3815 /DEF=Homo sapiens v-kit Hardy-Zuckerman 4 feline sarcoma viral oncogene homolog (KIT), mRNA. /PROD=v-kit Hardy-Zuckerman 4 feline sarcoma viraloncogene homolog precursor /FL=gb:NM_000222.1
210002_at	11.1856	down	Hs.514746	GATA6	GATA binding protein 6	2627	chr18q11.1-q11.2	gb:D87811.1 /DB_XREF=gi:2506075 /FEA=FLmRNA /CNT=36 /TID=Hs.50924.0 /TIER=FL /STK=7 /UG=Hs.50924 /LL=2627 /UG_GENE=GATA6 /DEF=Homo sapiens mRNA for GATA-6, complete cds. /PROD=GATA-6 /FL=gb:U66075.1 gb:NM_005257.1 gb:D87811.1
202949_s_at	11.1846	down	Hs.443687	FHL2	four and a half LIM domains 2	2274	chr2q12-q14	gb:NM_001450.1 /DB_XREF=gi:4503722 /GEN=FHL2 /FEA=FLmRNA /CNT=146 /TID=Hs.8302.0 /TIER=FL+Stack /STK=68 /UG=Hs.8302 /LL=2274 /DEF=Homo sapiens four and a half LIM domains 2 (FHL2), mRNA. /PROD=four and a half LIM domains 2 /FL=gb:NM_001450.1 gb:U29332.1
227462_at	11.1792	down	Hs.482910		Transcribed locus			gb:BE889628 /DB_XREF=gi:10347142 /DB_XREF=601512649F1 /CLONE=IMAGE:3914004 /FEA=EST /CNT=28 /TID=Hs.23054.0 /TIER=Stack /STK=23 /UG=Hs.23054 /UG_TITLE=ESTs
222457_s_at	11.1724	down	Hs.525419	LIMA1	LIM domain and actin binding 1	51474	chr12q13	gb:BC001247.1 /DB_XREF=gi:12654808 /FEA=FLmRNA /CNT=226 /TID=Hs.10706.0 /TIER=FL+Stack /STK=16 /UG=Hs.10706 /LL=51474 /UG_GENE=EPLIN /DEF=Homo sapiens, epithelial protein lost in neoplasm beta, clone MGC:4969, mRNA, complete cds. /PROD=epithelial protein lost in neoplasm beta /FL=gb:BC001247.1 gb:AL136911.1 gb:NM_016357.1 gb:AF198454.1
229450_at	11.1618	down	Hs.47338	IFIT3	interferon-induced protein with tetratricopeptide repeats 3	3437	chr10q24	gb:AI075407 /DB_XREF=gi:3399978 /DB_XREF=oz56e10.x1 /CLONE=IMAGE:1679370 /FEA=EST /CNT=14 /TID=Hs.296083.0 /TIER=Stack /STK=9 /UG=Hs.296083 /UG_TITLE=ESTs
213109_at	11.1092	down	Hs.34024	TNIK	TRAF2 and NCK interacting kinase	23043	chr3q26.2-q26.31	gb:N25621 /DB_XREF=gi:1139969 /DB_XREF=yx78a01.s1 /CLONE=IMAGE:267816 /FEA=FLmRNA /CNT=70 /TID=Hs.170204.0 /TIER=Stack /STK=8 /UG=Hs.170204 /LL=23043 /UG_GENE=KIAA0551 /UG_TITLE=KIAA0551 protein /FL=gb:AF172264.1
229116_at	11.1091	down	Hs.555917	CNKSR2	connector enhancer of kinase suppressor of Ras 2	22866	chrXp22.12	gb:AI670947 /DB_XREF=gi:4850678 /DB_XREF=wb12b11.x1 /CLONE=IMAGE:2305437 /FEA=EST /CNT=19 /TID=Hs.78406.1 /TIER=Stack /STK=11 /UG=Hs.78406 /LL=8395 /UG_GENE=PIP5K1B /UG_TITLE=phosphatidylinositol-4-phosphate 5-kinase, type I, beta
227607_at	11.0377	down	Hs.16229	STAMBPL1	STAM binding protein-like 1	57559	chr10q23.31	gb:AI638611 /DB_XREF=gi:4690845 /DB_XREF=tt31b11.x1 /CLONE=IMAGE:2242365 /FEA=EST /CNT=27 /TID=Hs.16229.0 /TIER=Stack /STK=19 /UG=Hs.16229 /LL=57559 /UG_GENE=KIAA1373 /UG_TITLE=KIAA1373 protein
228128_x_at	10.9698	down	Hs.643599	PAPPA	pregnancy-associated plasma protein A, pappalysin 1	5069	chr9q33.2	gb:AI110886 /DB_XREF=gi:6359749 /DB_XREF=HA0306 /FEA=EST /CNT=58 /TID=Hs.250655.5 /TIER=Stack /STK=10 /UG=Hs.250655 /LL=5757 /UG_GENE=PTMA /UG_TITLE=prothymosin, alpha (gene sequence 28)
203882_at	10.964	down	Hs.1706	IRF9	interferon regulatory factor 9	10379	chr14q11.2	gb:NM_006084.1 /DB_XREF=gi:5174474 /GEN=ISGF3G /FEA=FLmRNA /CNT=69 /TID=Hs.1706.0 /TIER=FL+Stack /STK=21 /UG=Hs.1706 /LL=10379 /DEF=Homo sapiens interferon-stimulated transcription factor 3, gamma (48kD) (ISGF3G), mRNA. /PROD=interferon-stimulated transcription factor 3,gamma (48kD) /FL=gb:M87503.1 gb:NM_006084.1
227606_s_at	10.8118	down	Hs.16229	STAMBPL1	STAM binding protein-like 1	57559	chr10q23.31	gb:AI638611 /DB_XREF=gi:4690845 /DB_XREF=tt31b11.x1 /CLONE=IMAGE:2242365 /FEA=EST /CNT=27 /TID=Hs.16229.0 /TIER=Stack /STK=19 /UG=Hs.16229 /LL=57559 /UG_GENE=KIAA1373 /UG_TITLE=KIAA1373 protein
213807_x_at	10.7898	down	Hs.132966	MET	met proto-oncogene (hepatocyte growth factor receptor)	4233	chr7q31	gb:BE870509 /DB_XREF=gi:10319285 /DB_XREF=601447096F1 /CLONE=IMAGE:3851374 /FEA=mRNA /CNT=36 /TID=Hs.285754.1 /TIER=ConsEnd /STK=0 /UG=Hs.285754 /LL=4233 /UG_GENE=MET /UG_TITLE=met proto-oncogene (hepatocyte growth factor receptor)
218692_at	10.7624	down	Hs.390738	GOLSYN	Golgi-localized protein	55638	chr8q23.2	gb:NM_017786.1 /DB_XREF=gi:8923340 /GEN=FLJ20366 /FEA=FLmRNA /CNT=76 /TID=Hs.8358.0 /TIER=FL+Stack /STK=28 /UG=Hs.8358 /LL=55638 /DEF=Homo sapiens hypothetical protein FLJ20366 (FLJ20366), mRNA. /PROD=hypothetical protein FLJ20366 /FL=gb:NM_017786.1
204114_at	10.7592	down	Hs.369840	NID2	nidogen 2 (osteonidogen)	22795	chr14q21-q22	gb:NM_007361.1 /DB_XREF=gi:6679055 /GEN=NID2 /FEA=FLmRNA /CNT=80 /TID=Hs.82733.0 /TIER=FL+Stack /STK=29 /UG=Hs.82733 /LL=22795 /DEF=Homo sapiens nidogen 2 (NID2), mRNA. /PROD=nidogen 2 /FL=gb:NM_007361.1 gb:D86425.1
225706_at	10.6903	down	Hs.131673	GLCCI1	glucocorticoid induced transcript 1	113263	chr7p21.3	gb:AI761989 /DB_XREF=gi:5177656 /DB_XREF=wh50f11.x1 /CLONE=IMAGE:2384205 /FEA=DNA_2 /CNT=75 /TID=Hs.18987.1 /TIER=Stack /STK=23 /UG=Hs.18987 /UG_TITLE=Homo sapiens BAC clone RP11-505D17 from 7p22-p21
225450_at	10.6589	down	Hs.503594	AMOTL1	angiomotin like 1	154810	chr11q14.3	gb:AI433831 /DB_XREF=gi:4291932 /DB_XREF=ti17a05.x1 /CLONE=IMAGE:2130704 /FEA=mRNA /CNT=96 /TID=Hs.17110.0 /TIER=Stack /STK=31 /UG=Hs.17110 /UG_TITLE=Homo sapiens mRNA; cDNA DKFZp434C2016 (from clone DKFZp434C2016)
201506_at	10.632	down	Hs.369397	TGFBI	transforming growth factor, beta-induced, 68kDa	7045	chr5q31	gb:NM_000358.1 /DB_XREF=gi:4507466 /GEN=TGFBI /FEA=FLmRNA /CNT=491 /TID=Hs.118787.0 /TIER=FL+Stack /STK=253 /UG=Hs.118787 /LL=7045 /DEF=Homo sapiens transforming growth factor, beta-induced, 68kD (TGFBI), mRNA. /PROD=transforming growth factor, beta-induced, 68kD /FL=gb:NM_000358.1 gb:M77349.1 gb:BC000097.1 gb:BC004972.1
235457_at	10.533	down	Hs.428214	MAML2	mastermind-like 2 (Drosophila)	84441	chr11q21	gb:AI769569 /DB_XREF=gi:5236078 /DB_XREF=wj24f02.x1 /CLONE=IMAGE:2403771 /FEA=EST /CNT=14 /TID=Hs.112472.0 /TIER=ConsEnd /STK=5 /UG=Hs.112472 /UG_TITLE=ESTs
1567575_at	10.5263	down	Hs.684651		Trapped 3' terminal exon, clone C2C4			gb:AJ011601.1 /DB_XREF=gi:4218205 /TID=Hs2.384309.1 /CNT=1 /FEA=mRNA /TIER=ConsEnd /STK=0 /UG=Hs.384309 /UG_TITLE=Homo sapiens trapped 3 terminal exon, clone C2C4 /DEF=Homo sapiens trapped 3 terminal exon, clone C2C4.
242005_at	10.5194	down	Hs.307772		Transcribed locus			gb:BE877420 /DB_XREF=gi:10326196 /DB_XREF=601485458F1 /CLONE=IMAGE:3887942 /FEA=EST /CNT=6 /TID=Hs.307772.0 /TIER=ConsEnd /STK=1 /UG=Hs.307772 /UG_TITLE=ESTs
233085_s_at	10.5068	down	Hs.591610	OBFC2A	oligonucleotide/oligosaccharide-binding fold containing 2A	64859	chr2q32.3	gb:AV734843 /DB_XREF=gi:10852388 /DB_XREF=AV734843 /CLONE=cdAAHD10 /FEA=mRNA /CNT=4 /TID=Hs.118183.1 /TIER=ConsEnd /STK=0 /UG=Hs.118183 /LL=64859 /UG_GENE=FLJ22833 /UG_TITLE=hypothetical protein FLJ22833
228570_at	10.4817	down	Hs.271272	BTBD11	BTB (POZ) domain containing 11	121551	chr12q23.3	gb:BF510581 /DB_XREF=gi:11593879 /DB_XREF=UI-H-BI4-apk-b-03-0-UI.s1 /CLONE=IMAGE:3087676 /FEA=EST /CNT=24 /TID=Hs.5027.0 /TIER=Stack /STK=16 /UG=Hs.5027 /UG_TITLE=ESTs
239218_at	10.468	down	Hs.655694	PDE1C	phosphodiesterase 1C, calmodulin-dependent 70kDa	5137	chr7p15.1-p14.3	gb:AI800515 /DB_XREF=gi:5365987 /DB_XREF=tc11h06.x1 /CLONE=IMAGE:2063579 /FEA=EST /CNT=7 /TID=Hs.12024.0 /TIER=ConsEnd /STK=0 /UG=Hs.12024 /UG_TITLE=ESTs
1558280_s_at	10.3839	down	Hs.483238	ARHGAP29	Rho GTPase activating protein 29	9411	chr1p22.1	gb:AK092668.1 /DB_XREF=gi:21751316 /TID=Hs2.364776.1 /CNT=20 /FEA=mRNA /TIER=ConsEnd /STK=0 /UG=Hs.364776 /UG_TITLE=Homo sapiens cDNA FLJ35349 fis, clone PUAEN1000039. /DEF=Homo sapiens cDNA FLJ35349 fis, clone PUAEN1000039.
212185_x_at	10.363	down	Hs.647371	MT2A	metallothionein 2A	4502	chr16q13	gb:NM_005953.1 /DB_XREF=gi:5174763 /GEN=MT2A /FEA=FLmRNA /CNT=241 /TID=Hs.118786.0 /TIER=FL+Stack /STK=92 /UG=Hs.118786 /LL=4502 /DEF=Homo sapiens metallothionein 2A (MT2A), mRNA. /PROD=metallothionein 2A /FL=gb:NM_005953.1
209772_s_at	10.3601	down	Hs.694721	CD24	CD24 molecule	934	chr6q21	gb:X69397.1 /DB_XREF=gi:396167 /GEN=CD24 /FEA=FLmRNA /CNT=42 /TID=Hs.286124.0 /TIER=FL /STK=0 /UG=Hs.286124 /LL=934 /DEF=H.sapiens CD24 gene, complete CDS. /PROD=cell surface antigen /FL=gb:X69397.1
213484_at	10.3442	down	Hs.66187		Clone 23700 mRNA sequence			gb:AI097640 /DB_XREF=gi:3445898 /DB_XREF=qb59a08.x1 /CLONE=IMAGE:1704374 /FEA=mRNA /CNT=58 /TID=Hs.66187.0 /TIER=Stack /STK=26 /UG=Hs.66187 /UG_TITLE=Homo sapiens clone 23700 mRNA sequence
205111_s_at	10.3278	down	Hs.655033	PLCE1	phospholipase C, epsilon 1	51196	chr10q23	gb:NM_016341.1 /DB_XREF=gi:7705940 /GEN=LOC51196 /FEA=FLmRNA /CNT=37 /TID=Hs.6733.0 /TIER=FL /STK=7 /UG=Hs.6733 /LL=51196 /DEF=Homo sapiens pancreas-enriched phospholipase C (LOC51196), mRNA. /PROD=pancreas-enriched phospholipase C /FL=gb:AF117948.1 gb:NM_016341.1 gb:AF190642.2
229553_at	10.2683	down	Hs.26612	PGM2L1	phosphoglucomutase 2-like 1	283209	chr11q13.4	gb:AA736452 /DB_XREF=gi:2767209 /DB_XREF=zh31d02.s1 /CLONE=IMAGE:413667 /FEA=EST /CNT=18 /TID=Hs.13337.0 /TIER=Stack /STK=9 /UG=Hs.13337 /UG_TITLE=ESTs, Weakly similar to unnamed protein product (H.sapiens)
237034_at	10.1956	down	Hs.370423		Transcribed locus, strongly similar to XP_001164900.1 PREDICTED: hypothetical protein [Pan troglodytes]			gb:AW002876 /DB_XREF=gi:5849792 /DB_XREF=wr02a10.x1 /CLONE=IMAGE:2480346 /FEA=EST /CNT=8 /TID=Hs.150608.0 /TIER=ConsEnd /STK=5 /UG=Hs.150608 /UG_TITLE=ESTs
205479_s_at	10.1556	down	Hs.77274	PLAU	plasminogen activator, urokinase	5328	chr10q24	gb:NM_002658.1 /DB_XREF=gi:4505862 /GEN=PLAU /FEA=FLmRNA /CNT=41 /TID=Hs.77274.0 /TIER=FL /STK=1 /UG=Hs.77274 /LL=5328 /DEF=Homo sapiens plasminogen activator, urokinase (PLAU), mRNA. /PROD=plasminogen activator, urokinase /FL=gb:NM_002658.1 gb:M15476.1
214472_at	10.1229	down	Hs.532144	HIST1H3D	histone cluster 1, H3d	8351	chr6p21.3	gb:NM_003530.1 /DB_XREF=gi:4504282 /GEN=H3FB /FEA=FLmRNA /CNT=11 /TID=Hs.143042.0 /TIER=FL /STK=0 /UG=Hs.143042 /LL=8351 /DEF=Homo sapiens H3 histone family, member B (H3FB), mRNA. /PROD=H3 histone family, member B /FL=gb:NM_003530.1
230263_s_at	10.1152	down	Hs.195403	DOCK5	Dedicator of cytokinesis 5	80005	chr8p21.2	gb:BF447954 /DB_XREF=gi:11513092 /DB_XREF=7q97e11.x1 /CLONE=IMAGE:3706460 /FEA=EST /CNT=10 /TID=Hs.131705.0 /TIER=Stack /STK=9 /UG=Hs.131705 /UG_TITLE=ESTs
205083_at	10.0345	down	Hs.406238	AOX1	aldehyde oxidase 1	316	chr2q33	gb:NM_001159.2 /DB_XREF=gi:6598319 /GEN=AOX1 /FEA=FLmRNA /CNT=47 /TID=Hs.174151.0 /TIER=FL+Stack /STK=8 /UG=Hs.174151 /LL=316 /DEF=Homo sapiens aldehyde oxidase 1 (AOX1), mRNA. /PROD=aldehyde oxidase 1 /FL=gb:L11005.1 gb:NM_001159.2 gb:AB046692.1
213524_s_at	9.98345	down	Hs.432132	G0S2	G0/G1switch 2	50486	chr1q32.2-q41	gb:NM_015714.1 /DB_XREF=gi:7657103 /GEN=G0S2 /FEA=FLmRNA /CNT=62 /TID=Hs.95910.0 /TIER=FL+Stack /STK=9 /UG=Hs.95910 /LL=50486 /DEF=Homo sapiens putative lymphocyte G0G1 switch gene (G0S2), mRNA. /PROD=putative lymphocyte G0G1 switch gene /FL=gb:NM_015714.1
224371_at	9.97412	down	Hs.522019	ADAMTSL1	ADAMTS-like 1	92949	chr9p22.2-p22.1	gb:AF251058.1 /DB_XREF=gi:13625177 /FEA=FLmRNA /CNT=1 /TID=HsAffx.900528.842 /TIER=FL /STK=0 /DEF=Homo sapiens clone 2 thrombospondin mRNA, complete cds. /PROD=thrombospondin /FL=gb:AF251058.1
222450_at	9.9264	down	Hs.517155	PMEPA1	prostate transmembrane protein, androgen induced 1	56937	chr20q13.31-q13.33	gb:AL035541 /DB_XREF=gi:11546043 /FEA=FLmRNA /CNT=273 /TID=Hs.83883.0 /TIER=Stack /STK=85 /UG=Hs.83883 /LL=56937 /UG_GENE=TMEPAI /UG_TITLE=transmembrane, prostate androgen induced RNA /DEF=Human DNA sequence from clone RP4-718J7 on chromosome 20q13.31-13.33 Contains the PCK1 gene for soluble phosphoenolpyruvate carboxykinase 1, part of a novel gene similar to mouse DLM-1 (tumour stroma and activa…
204256_at	9.83637	down	Hs.412939	ELOVL6	ELOVL family member 6, elongation of long chain fatty acids (FEN1/Elo2, SUR4/Elo3-like, yeast)	79071	chr4q25	gb:NM_024090.1 /DB_XREF=gi:13129087 /GEN=MGC5487 /FEA=FLmRNA /CNT=63 /TID=Hs.211556.0 /TIER=FL+Stack /STK=16 /UG=Hs.211556 /LL=79071 /DEF=Homo sapiens hypothetical protein MGC5487 (MGC5487), mRNA. /PROD=hypothetical protein MGC5487 /FL=gb:NM_024090.1
244007_at	9.81365	down	Hs.370379	ZNF462	zinc finger protein 462	58499	chr9q31.2	gb:BE889301 /DB_XREF=gi:10346478 /DB_XREF=601513384F1 /CLONE=IMAGE:3914564 /FEA=EST /CNT=5 /TID=Hs.188594.0 /TIER=ConsEnd /STK=0 /UG=Hs.188594 /UG_TITLE=ESTs
223059_s_at	9.80311	down	Hs.446315	FAM107B	family with sequence similarity 107, member B	83641	chr10p13	gb:BC004872.1 /DB_XREF=gi:13436100 /FEA=FLmRNA /CNT=252 /TID=Hs.103378.0 /TIER=FL+Stack /STK=20 /UG=Hs.103378 /DEF=Homo sapiens, clone MGC:11034, mRNA, complete cds. /PROD=Unknown (protein for MGC:11034) /FL=gb:BC004872.1 gb:AL136885.1
203407_at	9.78312	down	Hs.192233	PPL	periplakin	5493	chr16p13.3	gb:NM_002705.1 /DB_XREF=gi:4505992 /GEN=PPL /FEA=FLmRNA /CNT=99 /TID=Hs.74304.0 /TIER=FL+Stack /STK=24 /UG=Hs.74304 /LL=5493 /DEF=Homo sapiens periplakin (PPL), mRNA. /PROD=periplakin /FL=gb:NM_002705.1 gb:AF001691.1
217966_s_at	9.69853	down	Hs.518662	FAM129A	family with sequence similarity 129, member A	116496	chr1q25	gb:NM_022083.1 /DB_XREF=gi:11545796 /GEN=NIBAN /FEA=FLmRNA /CNT=189 /TID=Hs.48778.0 /TIER=FL /STK=5 /UG=Hs.48778 /LL=63911 /DEF=Homo sapiens niban protein (NIBAN), mRNA. /PROD=niban protein /FL=gb:AF288391.1 gb:AB050477.1 gb:NM_022083.1
223618_at	9.69782	down	Hs.24889	FMN2	formin 2	56776	chr1q43	gb:AF225426.1 /DB_XREF=gi:9963854 /FEA=FLmRNA /CNT=28 /TID=Hs.24889.0 /TIER=FL+Stack /STK=17 /UG=Hs.24889 /LL=56776 /UG_GENE=FMN2 /DEF=Homo sapiens HT016 mRNA, complete cds. /PROD=HT016 /FL=gb:AF225426.1
222449_at	9.6416	down	Hs.517155	PMEPA1	prostate transmembrane protein, androgen induced 1	56937	chr20q13.31-q13.33	gb:AL035541 /DB_XREF=gi:10198628 /FEA=FLmRNA /CNT=273 /TID=Hs.83883.0 /TIER=Stack /STK=21 /UG=Hs.83883 /LL=56937 /UG_GENE=TMEPAI /UG_TITLE=transmembrane, prostate androgen induced RNA /DEF=Human DNA sequence from clone 718J7 on chromosome 20q13.31-13.33. Contains part of a gene for a novel protein, the PCK1 gene for soluble phosphoenolpyruvate carboxykinase 1, ESTs, an STS, GSSs and a putative Cp…
217995_at	9.64019	down	Hs.511251	SQRDL	sulfide quinone reductase-like (yeast)	58472	chr15q15	gb:NM_021199.1 /DB_XREF=gi:10864010 /GEN=CGI-44 /FEA=FLmRNA /CNT=179 /TID=Hs.8185.0 /TIER=FL+Stack /STK=61 /UG=Hs.8185 /LL=58472 /DEF=Homo sapiens CGI-44 protein; sulfide dehydrogenase like (yeast) (CGI-44), mRNA. /PROD=CGI-44 protein; sulfide dehydrogenase like(yeast) /FL=gb:AF118085.1 gb:AF151802.1 gb:NM_021199.1
203476_at	9.56794	down	Hs.82128	TPBG	trophoblast glycoprotein	7162	chr6q14-q15	gb:NM_006670.1 /DB_XREF=gi:5729717 /GEN=5T4 /FEA=FLmRNA /CNT=119 /TID=Hs.82128.0 /TIER=FL /STK=5 /UG=Hs.82128 /LL=10860 /DEF=Homo sapiens 5T4 oncofetal trophoblast glycoprotein (5T4), mRNA. /PROD=5T4 oncofetal trophoblast glycoprotein /FL=gb:NM_006670.1
227525_at	9.54462	down	Hs.131673	GLCCI1	glucocorticoid induced transcript 1	113263	chr7p21.3	gb:AA058770 /DB_XREF=gi:1551643 /DB_XREF=zf66a09.s1 /CLONE=IMAGE:381880 /FEA=EST /CNT=25 /TID=Hs.5510.0 /TIER=Stack /STK=19 /UG=Hs.5510 /UG_TITLE=ESTs
202425_x_at	9.54079	down	Hs.435512	PPP3CA	protein phosphatase 3 (formerly 2B), catalytic subunit, alpha isoform	5530	chr4q21-q24	gb:NM_000944.1 /DB_XREF=gi:6715567 /GEN=PPP3CA /FEA=FLmRNA /CNT=165 /TID=Hs.272458.0 /TIER=FL+Stack /STK=8 /UG=Hs.272458 /LL=5530 /DEF=Homo sapiens protein phosphatase 3 (formerly 2B), catalytic subunit, alpha isoform (calcineurin A alpha) (PPP3CA), mRNA. /PROD=protein phosphatase 3 (formerly 2B), catalyticsubunit, alpha isoform (calcineurin A alpha) /FL=gb:L14778.1 gb:J05480.1 gb:NM_000944.1 gb:…
203324_s_at	9.51417	down	Hs.212332	CAV2	caveolin 2	858	chr7q31.1	gb:NM_001233.1 /DB_XREF=gi:4557412 /GEN=CAV2 /FEA=FLmRNA /CNT=116 /TID=Hs.139851.0 /TIER=FL+Stack /STK=8 /UG=Hs.139851 /LL=858 /DEF=Homo sapiens caveolin 2 (CAV2), mRNA. /PROD=caveolin 2 /FL=gb:AF035752.1 gb:BC005256.1 gb:NM_001233.1
203216_s_at	9.46997	down	Hs.149387	MYO6	myosin VI	4646	chr6q13	gb:NM_004999.1 /DB_XREF=gi:4826845 /GEN=MYO6 /FEA=FLmRNA /CNT=219 /TID=Hs.22564.0 /TIER=FL+Stack /STK=126 /UG=Hs.22564 /LL=4646 /DEF=Homo sapiens myosin VI (MYO6), mRNA. /PROD=myosin VI /FL=gb:AB002387.1 gb:NM_004999.1
227533_at	9.40904	down	Hs.657592		Transcribed locus			gb:AA732944 /DB_XREF=gi:2754303 /DB_XREF=zg78d04.s1 /CLONE=IMAGE:399463 /FEA=EST /CNT=41 /TID=Hs.5415.0 /TIER=Stack /STK=36 /UG=Hs.5415 /UG_TITLE=ESTs
207992_s_at	9.40465	down	Hs.501890	AMPD3	adenosine monophosphate deaminase (isoform E)	272	chr11p15	gb:NM_000480.1 /DB_XREF=gi:4502078 /GEN=AMPD3 /FEA=FLmRNA /CNT=1 /TID=Hs.83918.0 /TIER=FL /STK=0 /UG=Hs.83918 /LL=272 /DEF=Homo sapiens adenosine monophosphate deaminase (isoform E) (AMPD3), mRNA. /PROD=adenosine monophosphate deaminase (isoform E) /FL=gb:NM_000480.1
1558105_a_at	9.32552	down	Hs.91389		CDNA FLJ39602 fis, clone SKNSH2005061			gb:AK096921.1 /DB_XREF=gi:21756524 /TID=Hs2.91389.1 /CNT=30 /FEA=mRNA /TIER=ConsEnd /STK=0 /UG=Hs.91389 /UG_TITLE=Homo sapiens cDNA FLJ39602 fis, clone SKNSH2005061. /DEF=Homo sapiens cDNA FLJ39602 fis, clone SKNSH2005061.
1565868_at	9.30721	down	Hs.502328	CD44	CD44 molecule (Indian blood group)	960	chr11p13	gb:W96225 /DB_XREF=gi:1426151 /DB_XREF=ze10h04.s1 /CLONE=IMAGE:358615 /TID=Hs2.379512.1 /CNT=3 /FEA=mRNA /TIER=ConsEnd /STK=1 /UG=Hs.379512 /UG_TITLE=Homo sapiens full length insert cDNA clone ZE10H04
201108_s_at	9.26833	down	Hs.164226	THBS1	thrombospondin 1	7057	chr15q15	gb:BF055462 /DB_XREF=gi:10809358 /DB_XREF=7j80e06.x1 /CLONE=IMAGE:3392770 /FEA=FLmRNA /CNT=371 /TID=Hs.87409.0 /TIER=Stack /STK=12 /UG=Hs.87409 /LL=7057 /UG_GENE=THBS1 /UG_TITLE=thrombospondin 1 /FL=gb:NM_003246.1
212646_at	9.26132	down	Hs.98910	RFTN1	raftlin, lipid raft linker 1	23180	chr3p24.3	gb:D42043.1 /DB_XREF=gi:577298 /GEN=KIAA0084 /FEA=mRNA /CNT=159 /TID=Hs.79123.1 /TIER=Stack /STK=76 /UG=Hs.79123 /LL=23180 /UG_TITLE=KIAA0084 protein /DEF=Human mRNA for KIAA0084 gene, partial cds.
1555240_s_at	9.2422	down	Hs.706861	GNG12	guanine nucleotide binding protein (G protein), gamma 12	55970	chr1p31.3	gb:AF493879.1 /DB_XREF=gi:20147650 /GEN=GNG12 /TID=Hs2.8107.2 /CNT=2 /FEA=FLmRNA /TIER=FL /STK=1 /LL=55970 /UG=Hs.8107 /DEF=Homo sapiens guanine nucleotide binding protein gamma 12 (GNG12) mRNA, complete cds. /PROD=guanine nucleotide binding protein gamma 12 /FL=gb:AF493879.1
241902_at	9.24153	down	Hs.128193	MKX	mohawk homeobox	283078	chr10p12.1	gb:R59304 /DB_XREF=gi:829999 /DB_XREF=yh16c09.s1 /CLONE=IMAGE:37901 /FEA=EST /CNT=3 /TID=Hs.26640.0 /TIER=ConsEnd /STK=3 /UG=Hs.26640 /UG_TITLE=ESTs
212774_at	9.24121	down	Hs.69997	ZNF238	zinc finger protein 238	10472	chr1q44-qter	gb:AJ223321 /DB_XREF=gi:4128144 /FEA=mRNA /CNT=100 /TID=Hs.69997.1 /TIER=Stack /STK=41 /UG=Hs.69997 /LL=10472 /UG_GENE=ZNF238 /UG_TITLE=zinc finger protein 238 /DEF=Homo sapiens RP58 gene, complete CDS
233329_s_at	9.23677	down	Hs.469254	KRCC1	lysine-rich coiled-coil 1	51315	chr2p11.2	gb:AK025986.1 /DB_XREF=gi:10438677 /FEA=mRNA /CNT=3 /TID=Hs.5721.1 /TIER=ConsEnd /STK=0 /UG=Hs.5721 /LL=51315 /UG_GENE=LOC51315 /UG_TITLE=hypothetical protein /DEF=Homo sapiens cDNA: FLJ22333 fis, clone HRC05801, highly similar to AF217520 Homo sapiens uncharacterized bone marrow protein BM044 mRNA.
201631_s_at	9.18506	down	Hs.591785	IER3	immediate early response 3	8870	chr6p21.3	gb:NM_003897.1 /DB_XREF=gi:4503328 /GEN=IER3 /FEA=FLmRNA /CNT=229 /TID=Hs.76095.0 /TIER=FL+Stack /STK=117 /UG=Hs.76095 /LL=8870 /DEF=Homo sapiens immediate early response 3 (IER3), mRNA. /PROD=immediate early response 3 /FL=gb:BC005080.1 gb:BC000844.1 gb:AF083421.1 gb:NM_003897.1
223423_at	9.18373	down	Hs.231320	GPR160	G protein-coupled receptor 160	26996	chr3q26.2-q27	gb:BC000181.2 /DB_XREF=gi:13111815 /FEA=FLmRNA /CNT=67 /TID=Hs.97101.0 /TIER=FL+Stack /STK=14 /UG=Hs.97101 /LL=26996 /UG_GENE=GPCR150 /DEF=Homo sapiens, putative G protein-coupled receptor, clone MGC:5003, mRNA, complete cds. /PROD=putative G protein-coupled receptor /FL=gb:NM_014373.1 gb:BC000181.2
217892_s_at	9.17695	down	Hs.525419	LIMA1	LIM domain and actin binding 1	51474	chr12q13	gb:NM_016357.1 /DB_XREF=gi:7705372 /GEN=EPLIN /FEA=FLmRNA /CNT=226 /TID=Hs.10706.0 /TIER=FL+Stack /STK=74 /UG=Hs.10706 /LL=51474 /DEF=Homo sapiens epithelial protein lost in neoplasm beta (EPLIN), mRNA. /PROD=epithelial protein lost in neoplasm beta /FL=gb:BC001247.1 gb:AL136911.1 gb:NM_016357.1 gb:AF198454.1
209276_s_at	9.10162	down	Hs.28988	GLRX	glutaredoxin (thioltransferase)	2745	chr5q14	gb:AF162769.1 /DB_XREF=gi:5442445 /FEA=FLmRNA /CNT=170 /TID=Hs.28988.1 /TIER=FL /STK=0 /UG=Hs.28988 /LL=2745 /UG_GENE=GLRX /DEF=Homo sapiens thioltransferase mRNA, complete cds. /PROD=thioltransferase /FL=gb:D21238.1 gb:AF162769.1 gb:BC005304.1
238778_at	9.0889	down	Hs.499159	MPP7	membrane protein, palmitoylated 7 (MAGUK p55 subfamily member 7)	143098	chr10p11.23	gb:AI244661 /DB_XREF=gi:3840058 /DB_XREF=qj97b02.x1 /CLONE=IMAGE:1867371 /FEA=EST /CNT=8 /TID=Hs.103296.0 /TIER=ConsEnd /STK=1 /UG=Hs.103296 /UG_TITLE=ESTs
239443_at	9.03908	down	Hs.283085	PCDHB6	protocadherin beta 6	56130	chr5q31	gb:AI821557 /DB_XREF=gi:5440636 /DB_XREF=zt18f10.x5 /CLONE=IMAGE:713515 /FEA=EST /CNT=6 /TID=Hs.89217.0 /TIER=ConsEnd /STK=4 /UG=Hs.89217 /UG_TITLE=ESTs
218182_s_at	9.00622	down	Hs.439060	CLDN1	claudin 1	9076	chr3q28-q29	gb:NM_021101.1 /DB_XREF=gi:10863886 /GEN=CLDN1 /FEA=FLmRNA /CNT=202 /TID=Hs.7327.0 /TIER=FL /STK=4 /UG=Hs.7327 /LL=9076 /DEF=Homo sapiens claudin 1 (CLDN1), mRNA. /PROD=claudin 1 /FL=gb:AF115546.1 gb:AF101051.1 gb:NM_021101.1 gb:AF134160.1
229256_at	9.00144	down	Hs.26612	PGM2L1	phosphoglucomutase 2-like 1	283209	chr11q13.4	gb:AV724329 /DB_XREF=gi:10828609 /DB_XREF=AV724329 /CLONE=HTBAYE09 /FEA=EST /CNT=21 /TID=Hs.26612.0 /TIER=Stack /STK=10 /UG=Hs.26612 /UG_TITLE=ESTs
224999_at	8.9697	down	Hs.605083		Placenta mRNA, clone PL45, partial sequence			gb:BE878463 /DB_XREF=gi:10327239 /DB_XREF=601487873F1 /CLONE=IMAGE:3890202 /FEA=mRNA /CNT=168 /TID=Hs.279898.0 /TIER=Stack /STK=12 /UG=Hs.279898 /UG_TITLE=Homo sapiens cDNA: FLJ23165 fis, clone LNG09846
202208_s_at	8.94061	down	Hs.699342	ARL4C	ADP-ribosylation factor-like 4C	10123	chr2q37.1	gb:BC001051.1 /DB_XREF=gi:12654450 /FEA=FLmRNA /CNT=182 /TID=Hs.111554.0 /TIER=FL+Stack /STK=26 /UG=Hs.111554 /LL=10123 /UG_GENE=ARL7 /DEF=Homo sapiens, ADP-ribosylation factor-like 7, clone MGC:1575, mRNA, complete cds. /PROD=ADP-ribosylation factor-like 7 /FL=gb:BC001051.1 gb:NM_005737.2 gb:AB016811.1
226697_at	8.8907	down	Hs.476517	FAM114A1	family with sequence similarity 114, member A1	92689	chr4p14	gb:AI742174 /DB_XREF=gi:5110462 /DB_XREF=wg49g11.x1 /CLONE=IMAGE:2368484 /FEA=mRNA /CNT=45 /TID=Hs.59622.0 /TIER=Stack /STK=9 /UG=Hs.59622 /UG_TITLE=Homo sapiens, clone IMAGE:3507281, mRNA, partial cds
210105_s_at	8.88271	down	Hs.390567	FYN	FYN oncogene related to SRC, FGR, YES	2534	chr6q21	gb:M14333.1 /DB_XREF=gi:181171 /FEA=FLmRNA /CNT=22 /TID=Hs.169370.0 /TIER=FL /STK=2 /UG=Hs.169370 /LL=2534 /UG_GENE=FYN /UG_TITLE=FYN oncogene related to SRC, FGR, YES /DEF=Homo sapiens c-syn protooncogene mRNA, complete cds. /FL=gb:M14676.1 gb:NM_002037.1 gb:M14333.1
225651_at	8.87579	down	Hs.475688	UBE2E2	ubiquitin-conjugating enzyme E2E 2 (UBC4/5 homolog, yeast)	7325	chr3p24.2	gb:BF431962 /DB_XREF=gi:11444076 /DB_XREF=nab83d05.x1 /CLONE=IMAGE:3274401 /FEA=EST /CNT=68 /TID=Hs.108323.0 /TIER=Stack /STK=38 /UG=Hs.108323 /LL=7325 /UG_GENE=UBE2E2 /UG_TITLE=ubiquitin-conjugating enzyme E2E 2 (homologous to yeast UBC45)
210073_at	8.8206	down	Hs.408614	ST8SIA1	ST8 alpha-N-acetyl-neuraminide alpha-2,8-sialyltransferase 1	6489	chr12p12.1-p11.2	gb:L32867.1 /DB_XREF=gi:662253 /FEA=FLmRNA /CNT=32 /TID=Hs.82527.0 /TIER=FL /STK=0 /UG=Hs.82527 /LL=6489 /UG_GENE=SIAT8A /DEF=Homo sapiens alpha 2,8-sialyltransferase mRNA, complete cds. /PROD=alpha 2,8-sialyltransferase /FL=gb:L43494.1 gb:D26360.1 gb:L32867.1 gb:NM_003034.1
213857_s_at	8.81993	down	Hs.446414	CD47	CD47 molecule	961	chr3q13.1-q13.2	gb:BG230614 /DB_XREF=gi:12725656 /DB_XREF=naf41b12.x1 /CLONE=IMAGE:4143335 /FEA=EST /CNT=19 /TID=Hs.82685.1 /TIER=Stack /STK=10 /UG=Hs.82685 /LL=961 /UG_GENE=CD47 /UG_TITLE=CD47 antigen (Rh-related antigen, integrin-associated signal transducer)
208581_x_at	8.73464	down	Hs.374950	MT1X	metallothionein 1X	4501	chr16q13	gb:NM_005952.1 /DB_XREF=gi:10835231 /GEN=MT1X /FEA=FLmRNA /CNT=2 /TID=Hs.278462.0 /TIER=FL /STK=0 /UG=Hs.278462 /LL=4501 /DEF=Homo sapiens metallothionein 1X (MT1X), mRNA. /PROD=metallothionein 1X /FL=gb:NM_005952.1
204698_at	8.71792	down	Hs.459265	ISG20	interferon stimulated exonuclease gene 20kDa	3669	chr15q26	gb:NM_002201.2 /DB_XREF=gi:6857799 /GEN=ISG20 /FEA=FLmRNA /CNT=51 /TID=Hs.183487.0 /TIER=FL+Stack /STK=21 /UG=Hs.183487 /LL=3669 /DEF=Homo sapiens interferon stimulated gene (20kD) (ISG20), mRNA. /PROD=interferon stimulated gene (20kD) /FL=gb:U88964.1 gb:NM_002201.2
205376_at	8.71217	down	Hs.658245	INPP4B	inositol polyphosphate-4-phosphatase, type II, 105kDa	8821	chr4q31.21	gb:NM_003866.1 /DB_XREF=gi:4504706 /GEN=INPP4B /FEA=FLmRNA /CNT=42 /TID=Hs.153687.0 /TIER=FL+Stack /STK=11 /UG=Hs.153687 /LL=8821 /DEF=Homo sapiens inositol polyphosphate-4-phosphatase, type II, 105kD (INPP4B), mRNA. /PROD=inositol polyphosphate-4-phosphatase, type II,105kD /FL=gb:NM_003866.1 gb:U96922.1
224994_at	8.71185	down	Hs.144114	CAMK2D	calcium/calmodulin-dependent protein kinase (CaM kinase) II delta	817	chr4q26	gb:AA777512 /DB_XREF=gi:2836991 /DB_XREF=zj02g07.s1 /CLONE=IMAGE:449148 /FEA=mRNA /CNT=134 /TID=Hs.111460.0 /TIER=Stack /STK=15 /UG=Hs.111460 /UG_TITLE=Homo sapiens cDNA: FLJ21715 fis, clone COL10287, highly similar to AF071569 Homo sapiens multifunctional calciumcalmodulin-dependent protein kinase II delta2 isoform mRNA
205830_at	8.63758	down	Hs.86368	CLGN	calmegin	1047	chr4q28.3-q31.1	gb:NM_004362.1 /DB_XREF=gi:4758003 /GEN=CLGN /FEA=FLmRNA /CNT=33 /TID=Hs.86368.0 /TIER=FL /STK=4 /UG=Hs.86368 /LL=1047 /DEF=Homo sapiens calmegin (CLGN), mRNA. /PROD=calmegin /FL=gb:NM_004362.1 gb:D86322.1
204014_at	8.59232	down	Hs.417962	DUSP4	dual specificity phosphatase 4	1846	chr8p12-p11	gb:NM_001394.2 /DB_XREF=gi:12707552 /GEN=DUSP4 /FEA=FLmRNA /CNT=105 /TID=Hs.2359.0 /TIER=FL /STK=4 /UG=Hs.2359 /LL=1846 /DEF=Homo sapiens dual specificity phosphatase 4 (DUSP4), mRNA. /PROD=dual specificity phosphatase 4 /FL=gb:NM_001394.2 gb:BC002671.1 gb:U48807.1 gb:U21108.1
203851_at	8.58568	down	Hs.274313	IGFBP6	insulin-like growth factor binding protein 6	3489	chr12q13	gb:NM_002178.1 /DB_XREF=gi:11321592 /GEN=IGFBP6 /FEA=FLmRNA /CNT=119 /TID=Hs.274313.0 /TIER=FL+Stack /STK=43 /UG=Hs.274313 /LL=3489 /DEF=Homo sapiens insulin-like growth factor binding protein 6 (IGFBP6), mRNA. /PROD=insulin-like growth factor binding protein 6 /FL=gb:BC005007.1 gb:M62402.1 gb:BC003507.1 gb:NM_002178.1
202238_s_at	8.57328	down	Hs.503911	NNMT	nicotinamide N-methyltransferase	4837	chr11q23.1	gb:NM_006169.1 /DB_XREF=gi:5453789 /GEN=NNMT /FEA=FLmRNA /CNT=234 /TID=Hs.76669.0 /TIER=FL+Stack /STK=113 /UG=Hs.76669 /LL=4837 /DEF=Homo sapiens nicotinamide N-methyltransferase (NNMT), mRNA. /PROD=nicotinamide N-methyltransferase /FL=gb:NM_006169.1 gb:BC000234.1 gb:U08021.1
211599_x_at	8.57313	down	Hs.132966	MET	met proto-oncogene (hepatocyte growth factor receptor)	4233	chr7q31	gb:U19348.1 /DB_XREF=gi:625085 /GEN=tprmet fusion /FEA=FLmRNA /CNT=1 /TID=HsAffx.900320.276 /TIER=FL /STK=0 /DEF=Human (tpr-met fusion) oncogene mRNA, complete cds. /PROD=tpr-met fusion protein /FL=gb:U19348.1
229568_at	8.56667	down	Hs.699322	MOBKL2B	MOB1, Mps One Binder kinase activator-like 2B (yeast)	79817	chr9p21.2	gb:AI692878 /DB_XREF=gi:4970218 /DB_XREF=wd42c12.x1 /CLONE=IMAGE:2330806 /FEA=EST /CNT=13 /TID=Hs.76605.0 /TIER=Stack /STK=9 /UG=Hs.76605 /UG_TITLE=ESTs
201860_s_at	8.56396	down	Hs.491582	PLAT	plasminogen activator, tissue	5327	chr8p12	gb:NM_000930.1 /DB_XREF=gi:4505860 /GEN=PLAT /FEA=FLmRNA /CNT=265 /TID=Hs.274404.0 /TIER=FL+Stack /STK=118 /UG=Hs.274404 /LL=5327 /DEF=Homo sapiens plasminogen activator, tissue (PLAT), mRNA. /PROD=plasminogen activator, tissue /FL=gb:NM_000930.1 gb:NM_000931.1 gb:M15518.1 gb:M18182.1
201465_s_at	8.51646	down	Hs.525704	JUN	jun oncogene	3725	chr1p32-p31	gb:BC002646.1 /DB_XREF=gi:12803622 /FEA=FLmRNA /CNT=376 /TID=Hs.78465.0 /TIER=FL+Stack /STK=49 /UG=Hs.78465 /LL=3725 /UG_GENE=JUN /DEF=Homo sapiens, v-jun avian sarcoma virus 17 oncogene homolog, clone MGC:3338, mRNA, complete cds. /PROD=v-jun avian sarcoma virus 17 oncogene homolog /FL=gb:NM_002228.2 gb:BC002646.1
212923_s_at	8.50247	down	Hs.484500	C6orf145	chromosome 6 open reading frame 145	221749	chr6p25.2	gb:AK024828.1 /DB_XREF=gi:10437233 /FEA=mRNA /CNT=85 /TID=Hs.69388.1 /TIER=Stack /STK=45 /UG=Hs.69388 /LL=54953 /UG_GENE=FLJ20505 /UG_TITLE=hypothetical protein FLJ20505 /DEF=Homo sapiens cDNA: FLJ21175 fis, clone CAS11071.
225308_s_at	8.45668	down	Hs.158728	TANC1	tetratricopeptide repeat, ankyrin repeat and coiled-coil containing 1	85461	chr2q24.1-q24.2	gb:AB051515.1 /DB_XREF=gi:12698000 /GEN=KIAA1728 /FEA=mRNA /CNT=90 /TID=Hs.252748.0 /TIER=Stack /STK=33 /UG=Hs.252748 /DEF=Homo sapiens mRNA for KIAA1728 protein, partial cds. /PROD=KIAA1728 protein
203505_at	8.45566	down	Hs.429294	ABCA1	ATP-binding cassette, sub-family A (ABC1), member 1	19	chr9q31.1	gb:AF285167.1 /DB_XREF=gi:9755158 /GEN=ABCA1 /FEA=FLmRNA /CNT=96 /TID=Hs.211562.0 /TIER=FL /STK=0 /UG=Hs.211562 /LL=19 /DEF=Homo sapiens ATP-binding cassette transporter 1 (ABCA1) mRNA, complete cds. /PROD=ATP-binding cassette transporter 1 /FL=gb:AF165281.1 gb:AF285167.1 gb:NM_005502.1
224002_s_at	8.44939	down	Hs.410378	FKBP7	FK506 binding protein 7	51661	chr2q31.2	gb:AF100751.1 /DB_XREF=gi:5410287 /FEA=FLmRNA /CNT=3 /TID=Hs.145054.1 /TIER=FL /STK=0 /UG=Hs.145054 /LL=51661 /UG_GENE=LOC51661 /DEF=Homo sapiens FK506-binding protein FKB23 isoform mRNA, complete cds. /PROD=FK506-binding protein FKB23 isoform /FL=gb:AF100751.1
203556_at	8.44324	down	Hs.377090	ZHX2	zinc fingers and homeoboxes 2	22882	chr8q24.13	gb:NM_014943.1 /DB_XREF=gi:7662341 /GEN=KIAA0854 /FEA=FLmRNA /CNT=90 /TID=Hs.30209.0 /TIER=FL+Stack /STK=45 /UG=Hs.30209 /LL=22882 /DEF=Homo sapiens KIAA0854 protein (KIAA0854), mRNA. /PROD=KIAA0854 protein /FL=gb:NM_014943.1 gb:AB020661.1
218543_s_at	8.39933	down	Hs.12646	PARP12	poly (ADP-ribose) polymerase family, member 12	64761	chr7q34	gb:NM_022750.1 /DB_XREF=gi:12232412 /GEN=FLJ22693 /FEA=FLmRNA /CNT=102 /TID=Hs.12646.0 /TIER=FL /STK=0 /UG=Hs.12646 /LL=64761 /DEF=Homo sapiens hypothetical protein FLJ22693 (FLJ22693), mRNA. /PROD=hypothetical protein FLJ22693 /FL=gb:NM_022750.1 gb:AL136766.1
232541_at	8.35754	down	Hs.664233		CDNA FLJ20099 fis, clone COL04544			gb:AK000106.1 /DB_XREF=gi:7019978 /FEA=mRNA /CNT=9 /TID=Hs.272227.0 /TIER=ConsEnd /STK=0 /UG=Hs.272227 /UG_TITLE=Homo sapiens cDNA FLJ20099 fis, clone COL04544 /DEF=Homo sapiens cDNA FLJ20099 fis, clone COL04544.
205794_s_at	8.33563	down	Hs.31588	NOVA1	neuro-oncological ventral antigen 1	4857	chr14q	gb:NM_002515.1 /DB_XREF=gi:4505424 /GEN=NOVA1 /FEA=FLmRNA /CNT=41 /TID=Hs.214.2 /TIER=FL /STK=3 /UG=Hs.214 /LL=4857 /DEF=Homo sapiens neuro-oncological ventral antigen 1 (NOVA1), transcript variant 1, mRNA. /PROD=neuro-oncological ventral antigen 1, isoform 1 /FL=gb:U04840.1 gb:NM_002515.1
209204_at	8.29151	down	Hs.436792	LMO4	LIM domain only 4	8543	chr1p22.3	gb:AI824831 /DB_XREF=gi:5445502 /DB_XREF=wb02d08.x1 /CLONE=IMAGE:2304495 /FEA=FLmRNA /CNT=175 /TID=Hs.3844.0 /TIER=Stack /STK=13 /UG=Hs.3844 /LL=8543 /UG_GENE=LMO4 /UG_TITLE=LIM domain only 4 /FL=gb:NM_006769.2 gb:U24576.1 gb:BC003600.1
212158_at	8.28353	down	Hs.1501	SDC2	syndecan 2	6383	chr8q22-q23	gb:AL577322 /DB_XREF=gi:12940338 /DB_XREF=AL577322 /CLONE=CS0DI085YI06 (3 prime) /FEA=mRNA /CNT=306 /TID=Hs.1501.0 /TIER=Stack /STK=61 /UG=Hs.1501 /LL=6383 /UG_GENE=SDC2 /UG_TITLE=syndecan 2 (heparan sulfate proteoglycan 1, cell surface-associated, fibroglycan)
213790_at	8.27811	down	Hs.594351		CDNA FLJ31066 fis, clone HSYRA2001153			gb:W46291 /DB_XREF=gi:1330989 /DB_XREF=zc31b08.s1 /CLONE=IMAGE:323895 /FEA=EST /CNT=27 /TID=Hs.8850.2 /TIER=Stack /STK=12 /UG=Hs.8850 /LL=8038 /UG_GENE=ADAM12 /UG_TITLE=a disintegrin and metalloproteinase domain 12 (meltrin alpha)
203180_at	8.23727	down	Hs.459538	ALDH1A3	aldehyde dehydrogenase 1 family, member A3	220	chr15q26.3	gb:NM_000693.1 /DB_XREF=gi:4502040 /GEN=ALDH1A3 /FEA=FLmRNA /CNT=141 /TID=Hs.75746.0 /TIER=FL+Stack /STK=40 /UG=Hs.75746 /LL=220 /DEF=Homo sapiens aldehyde dehydrogenase 1 family, member A3 (ALDH1A3), mRNA. /PROD=aldehyde dehydrogenase 1A3 /FL=gb:NM_000693.1 gb:U07919.1
204454_at	8.21592	down	Hs.45231	LDOC1	leucine zipper, down-regulated in cancer 1	23641	chrXq27	gb:NM_012317.1 /DB_XREF=gi:6912479 /GEN=LDOC1 /FEA=FLmRNA /CNT=63 /TID=Hs.45231.0 /TIER=FL+Stack /STK=22 /UG=Hs.45231 /LL=23641 /DEF=Homo sapiens leucine zipper, down-regulated in cancer 1 (LDOC1), mRNA. /PROD=leucine zipper, down-regulated in cancer 1 /FL=gb:NM_012317.1 gb:AB019527.1 gb:BC003104.1
211965_at	8.20334	down	Hs.85155	ZFP36L1	zinc finger protein 36, C3H type-like 1	677	chr14q22-q24	gb:BE620915 /DB_XREF=gi:9891853 /DB_XREF=601483777T1 /CLONE=IMAGE:3886194 /FEA=mRNA /CNT=387 /TID=Hs.85155.0 /TIER=Stack /STK=33 /UG=Hs.85155 /LL=677 /UG_GENE=BRF1 /UG_TITLE=butyrate response factor 1 (EGF-response factor 1)
203989_x_at	8.19581	down	Hs.482562	F2R	coagulation factor II (thrombin) receptor	2149	chr5q13	gb:NM_001992.2 /DB_XREF=gi:6031164 /GEN=F2R /FEA=FLmRNA /CNT=74 /TID=Hs.128087.0 /TIER=FL+Stack /STK=10 /UG=Hs.128087 /LL=2149 /DEF=Homo sapiens coagulation factor II (thrombin) receptor (F2R), mRNA. /PROD=coagulation factor II receptor precursor /FL=gb:M62424.1 gb:BC002464.1 gb:NM_001992.2
228956_at	8.16411	down	Hs.144197	UGT8	UDP glycosyltransferase 8 (UDP-galactose ceramide galactosyltransferase)	7368	chr4q26	gb:N22272 /DB_XREF=gi:1128406 /DB_XREF=yw36e01.s1 /CLONE=IMAGE:254328 /FEA=mRNA /CNT=24 /TID=Hs.274293.0 /TIER=Stack /STK=10 /UG=Hs.274293 /UG_TITLE=Homo sapiens mRNA; cDNA DKFZp761G1111 (from clone DKFZp761G1111)
207717_s_at	8.1547	down	Hs.164384	PKP2	plakophilin 2	5318	chr12p11	gb:NM_004572.1 /DB_XREF=gi:4758931 /GEN=PKP2 /FEA=FLmRNA /CNT=3 /TID=Hs.25051.0 /TIER=FL /STK=0 /UG=Hs.25051 /LL=5318 /DEF=Homo sapiens plakophilin 2 (PKP2), mRNA. /PROD=plakophilin 2 /FL=gb:NM_004572.1
224911_s_at	8.10492	down	Hs.203691	DCBLD2	discoidin, CUB and LCCL domain containing 2	131566	chr3q12.1|3	gb:AA722799 /DB_XREF=gi:2740506 /DB_XREF=zg81f12.s1 /CLONE=IMAGE:399791 /FEA=mRNA /CNT=148 /TID=Hs.173374.1 /TIER=Stack /STK=9 /UG=Hs.173374 /UG_TITLE=Homo sapiens cDNA FLJ10500 fis, clone NT2RP2000369
205112_at	8.10474	down	Hs.655033	PLCE1	phospholipase C, epsilon 1	51196	chr10q23	gb:NM_016341.1 /DB_XREF=gi:7705940 /GEN=LOC51196 /FEA=FLmRNA /CNT=37 /TID=Hs.6733.0 /TIER=FL /STK=7 /UG=Hs.6733 /LL=51196 /DEF=Homo sapiens pancreas-enriched phospholipase C (LOC51196), mRNA. /PROD=pancreas-enriched phospholipase C /FL=gb:AF117948.1 gb:NM_016341.1 gb:AF190642.2
225136_at	8.07256	down	Hs.369123	PLEKHA2	pleckstrin homology domain containing, family A (phosphoinositide binding specific) member 2	59339	chr8p11.23	gb:BF968578 /DB_XREF=gi:12335793 /DB_XREF=602271184F1 /CLONE=IMAGE:4359237 /FEA=EST /CNT=114 /TID=Hs.18585.0 /TIER=Stack /STK=72 /UG=Hs.18585 /UG_TITLE=ESTs, Moderately similar to ALU4_HUMAN ALU SUBFAMILY SB2 SEQUENCE CONTAMINATION WARNING ENTRY (H.sapiens)
214455_at	8.02762	down	Hs.553506	HIST1H2BC /// HIST1H2BE /// HIST1H2BF /// HIST1H2BG /// HIST1H2BI	histone cluster 1, H2bg /// histone cluster 1, H2bf /// histone cluster 1, H2be /// histone cluster 1, H2bi /// histone cluster 1, H2bc	8339 /// 8343 /// 8344 /// 8346 /// 8347	chr6p21.3	gb:NM_003526.1 /DB_XREF=gi:4504272 /GEN=H2BFL /FEA=FLmRNA /CNT=22 /TID=Hs.239884.0 /TIER=FL /STK=0 /UG=Hs.239884 /LL=8347 /DEF=Homo sapiens H2B histone family, member L (H2BFL), mRNA. /PROD=H2B histone family, member L /FL=gb:NM_003526.1
201069_at	8.01073	down	Hs.513617	MMP2	matrix metallopeptidase 2 (gelatinase A, 72kDa gelatinase, 72kDa type IV collagenase)	4313	chr16q13-q21	gb:NM_004530.1 /DB_XREF=gi:11342665 /GEN=MMP2 /FEA=FLmRNA /CNT=346 /TID=Hs.111301.0 /TIER=FL+Stack /STK=142 /UG=Hs.111301 /LL=4313 /DEF=Homo sapiens matrix metalloproteinase 2 (gelatinase A, 72kD gelatinase, 72kD type IV collagenase) (MMP2), mRNA. /PROD=matrix metalloproteinase 2 preproprotein /FL=gb:NM_004530.1 gb:BC002576.1
204612_at	8.00671	down	Hs.433700	PKIA	protein kinase (cAMP-dependent, catalytic) inhibitor alpha	5569	chr8q21.12	gb:NM_006823.1 /DB_XREF=gi:5803126 /GEN=PKIA /FEA=FLmRNA /CNT=91 /TID=Hs.75209.0 /TIER=FL+Stack /STK=22 /UG=Hs.75209 /LL=5569 /DEF=Homo sapiens protein kinase (cAMP-dependent, catalytic) inhibitor alpha (PKIA), mRNA. /PROD=protein kinase, cAMP-dependent, catalytic,inhibitor alpha /FL=gb:NM_006823.1
239367_at	7.99523	down	Hs.502182	BDNF	brain-derived neurotrophic factor	627	chr11p13	gb:AI127530 /DB_XREF=gi:3596044 /DB_XREF=qc30c11.x1 /CLONE=IMAGE:1711124 /FEA=EST /CNT=7 /TID=Hs.146442.0 /TIER=ConsEnd /STK=0 /UG=Hs.146442 /UG_TITLE=ESTs
203325_s_at	7.98035	down	Hs.210283	COL5A1	collagen, type V, alpha 1	1289	chr9q34.2-q34.3	gb:AI130969 /DB_XREF=gi:3600985 /DB_XREF=qc15e01.x1 /CLONE=IMAGE:1709688 /FEA=FLmRNA /CNT=102 /TID=Hs.146428.0 /TIER=Stack /STK=37 /UG=Hs.146428 /LL=1289 /UG_GENE=COL5A1 /UG_TITLE=collagen, type V, alpha 1 /FL=gb:D90279.1 gb:NM_000093.1 gb:M76729.1
205807_s_at	7.97849	down	Hs.489922	TUFT1	tuftelin 1	7286	chr1q21	gb:NM_020127.1 /DB_XREF=gi:9910595 /GEN=TUFT1 /FEA=FLmRNA /CNT=28 /TID=Hs.283009.0 /TIER=FL+Stack /STK=12 /UG=Hs.283009 /LL=7286 /DEF=Homo sapiens tuftelin 1 (TUFT1), mRNA. /PROD=tuftelin 1 /FL=gb:NM_020127.1 gb:AF254260.1 gb:AL136917.1
226757_at	7.9694	down	Hs.437609	IFIT2	interferon-induced protein with tetratricopeptide repeats 2	3433	chr10q23-q25	gb:AA131041 /DB_XREF=gi:1692593 /DB_XREF=zo16e03.s1 /CLONE=IMAGE:587068 /FEA=EST /CNT=40 /TID=Hs.293797.0 /TIER=Stack /STK=22 /UG=Hs.293797 /UG_TITLE=ESTs
205139_s_at	7.94648	down	Hs.657370	UST	uronyl-2-sulfotransferase	10090	chr6q25.1	gb:NM_005715.1 /DB_XREF=gi:5032218 /GEN=UST /FEA=FLmRNA /CNT=48 /TID=Hs.134015.0 /TIER=FL+Stack /STK=10 /UG=Hs.134015 /LL=10090 /DEF=Homo sapiens uronyl 2-sulfotransferase (UST), mRNA. /PROD=uronyl 2-sulfotransferase /FL=gb:AB020316.1 gb:NM_005715.1
226016_at	7.94534	down	Hs.446414	CD47	CD47 molecule	961	chr3q13.1-q13.2	gb:AL118798 /DB_XREF=gi:5924697 /DB_XREF=DKFZp761E1411_s1 /CLONE=DKFZp761E1411 /FEA=EST /CNT=62 /TID=Hs.76728.0 /TIER=Stack /STK=19 /UG=Hs.76728 /UG_TITLE=ESTs
213355_at	7.94318	down	Hs.148716	ST3GAL6	ST3 beta-galactoside alpha-2,3-sialyltransferase 6	10402	chr3q12.1	gb:AI989567 /DB_XREF=gi:5836448 /DB_XREF=ws34e03.x1 /CLONE=IMAGE:2499100 /FEA=mRNA /CNT=59 /TID=Hs.34578.2 /TIER=Stack /STK=14 /UG=Hs.34578 /LL=10402 /UG_GENE=ST3GALVI /UG_TITLE=alpha2,3-sialyltransferase
209791_at	7.93953	down	Hs.33455	PADI2	peptidyl arginine deiminase, type II	11240	chr1p36.13	gb:AL049569 /DB_XREF=gi:5263031 /FEA=FLmRNA /CNT=48 /TID=Hs.33455.0 /TIER=Stack /STK=8 /UG=Hs.33455 /LL=11240 /UG_GENE=PDI2 /UG_TITLE=peptidyl arginine deiminase, type II /DEF=Human DNA sequence from clone RP1-37C10 on chromosome 1p35.2-35.21. Contains the gene for the ortholog of mouse and rat PDI (protein-arginine deiminase (KIAA0994, EC 3.5.3.15, peptidylarginine deiminase)), the SDHB gene for…
230175_s_at	7.91837	down						gb:AA805633 /DB_XREF=gi:2874383 /DB_XREF=oc19d03.s1 /CLONE=IMAGE:1341317 /FEA=EST /CNT=12 /TID=Hs.173374.0 /TIER=Stack /STK=8 /UG=Hs.173374 /UG_TITLE=Homo sapiens cDNA FLJ10500 fis, clone NT2RP2000369
206504_at	7.91737	down	Hs.89663	CYP24A1	cytochrome P450, family 24, subfamily A, polypeptide 1	1591	chr20q13	gb:NM_000782.1 /DB_XREF=gi:4503204 /GEN=CYP24 /FEA=FLmRNA /CNT=26 /TID=Hs.89663.0 /TIER=FL /STK=2 /UG=Hs.89663 /LL=1591 /DEF=Homo sapiens cytochrome P450, subfamily XXIV (vitamin D 24-hydroxylase) (CYP24), mRNA. /PROD=cytochrome P450, subfamily XXIV (vitamin D24-hydroxylase) /FL=gb:L13286.1 gb:NM_000782.1
235723_at	7.91011	down	Hs.656581	BNC2	basonuclin 2	54796	chr9p22.3-p22.2	gb:AA843242 /DB_XREF=gi:2929760 /DB_XREF=ak06h07.s1 /CLONE=IMAGE:1405213 /FEA=EST /CNT=8 /TID=Hs.48523.0 /TIER=ConsEnd /STK=7 /UG=Hs.48523 /UG_TITLE=ESTs
228453_at	7.90606	down	Hs.514843	KIAA1632	KIAA1632	57724	chr18q12.3-q21.1	gb:AW004076 /DB_XREF=gi:5850992 /DB_XREF=wq85h03.x1 /CLONE=IMAGE:2478869 /FEA=EST /CNT=24 /TID=Hs.126735.0 /TIER=Stack /STK=12 /UG=Hs.126735 /UG_TITLE=ESTs
204415_at	7.88364	down	Hs.511731	IFI6	interferon, alpha-inducible protein 6	2537	chr1p35	gb:NM_022873.1 /DB_XREF=gi:13259549 /GEN=G1P3 /FEA=FLmRNA /CNT=63 /TID=Hs.265827.0 /TIER=FL+Stack /STK=21 /UG=Hs.265827 /LL=2537 /DEF=Homo sapiens interferon, alpha-inducible protein (clone IFI-6-16) (G1P3), transcript variant 3, mRNA. /PROD=interferon induced 6-16 protein, isoform c /FL=gb:NM_002038.2 gb:NM_022873.1 gb:NM_022872.1
213506_at	7.88258	down	Hs.154299	F2RL1	coagulation factor II (thrombin) receptor-like 1	2150	chr5q13	gb:BE965369 /DB_XREF=gi:11769659 /DB_XREF=601659282R1 /CLONE=IMAGE:3895653 /FEA=mRNA /CNT=47 /TID=Hs.168102.0 /TIER=Stack /STK=25 /UG=Hs.168102 /UG_TITLE=Human proteinase activated receptor-2 mRNA, 3UTR
212276_at	7.86886	down	Hs.467740	LPIN1	lipin 1	23175	chr2p25.1	gb:D80010.1 /DB_XREF=gi:1136435 /GEN=KIAA0188 /FEA=mRNA /CNT=171 /TID=Hs.81412.0 /TIER=Stack /STK=32 /UG=Hs.81412 /LL=23175 /UG_TITLE=lipin 1 /DEF=Human mRNA for KIAA0188 gene, partial cds.
223058_at	7.85964	down	Hs.446315	FAM107B	family with sequence similarity 107, member B	83641	chr10p13	gb:AL136885.1 /DB_XREF=gi:12053268 /GEN=DKFZp434P116 /FEA=FLmRNA /CNT=252 /TID=Hs.103378.0 /TIER=FL /STK=0 /UG=Hs.103378 /DEF=Homo sapiens mRNA; cDNA DKFZp434P116 (from clone DKFZp434P116); complete cds. /PROD=hypothetical protein /FL=gb:BC004872.1 gb:AL136885.1
1555420_a_at	7.81658	down	Hs.471221	KLF7	Kruppel-like factor 7 (ubiquitous)	8609	chr2q32	gb:BC012919.1 /DB_XREF=gi:15341758 /TID=Hs2.21599.2 /CNT=1 /FEA=FLmRNA /TIER=FL /STK=1 /LL=8609 /UG_GENE=KLF7 /UG=Hs.21599 /DEF=Homo sapiens, Similar to Kruppel-like factor 7 (ubiquitous), clone MGC:21308 IMAGE:4509200, mRNA, complete cds. /PROD=Similar to Kruppel-like factor 7 (ubiquitous) /FL=gb:BC012919.1
203441_s_at	7.7923	down	Hs.464829	CDH2	cadherin 2, type 1, N-cadherin (neuronal)	1000	chr18q11.2	gb:NM_001792.1 /DB_XREF=gi:4502720 /GEN=CDH2 /FEA=FLmRNA /CNT=102 /TID=Hs.161.0 /TIER=FL /STK=0 /UG=Hs.161 /LL=1000 /DEF=Homo sapiens cadherin 2, type 1, N-cadherin (neuronal) (CDH2), mRNA. /PROD=cadherin 2, type 1, N-cadherin (neuronal) /FL=gb:NM_001792.1 gb:M34064.1
212614_at	7.74155	down	Hs.535297	ARID5B	AT rich interactive domain 5B (MRF1-like)	84159	chr10q21.2	gb:BG285011 /DB_XREF=gi:13036541 /DB_XREF=602409278F1 /CLONE=IMAGE:4538275 /FEA=mRNA /CNT=108 /TID=Hs.12702.0 /TIER=Stack /STK=42 /UG=Hs.12702 /UG_TITLE=Homo sapiens mRNA; cDNA DKFZp586N012 (from clone DKFZp586N012)
225496_s_at	7.71963	down	Hs.369520	SYTL2	synaptotagmin-like 2	54843	chr11q14	gb:N21426 /DB_XREF=gi:1126596 /DB_XREF=yx58d01.s1 /CLONE=IMAGE:265921 /FEA=mRNA /CNT=96 /TID=Hs.92254.1 /TIER=Stack /STK=20 /UG=Hs.92254 /LL=54843 /UG_GENE=FLJ20163 /UG_TITLE=hypothetical protein FLJ20163
213438_at	7.68925	down	Hs.13349	NFASC	neurofascin homolog (chicken)	23114	chr1q32.1	gb:AA995925 /DB_XREF=gi:3182414 /DB_XREF=ou93g10.s1 /CLONE=IMAGE:1635426 /FEA=mRNA /CNT=55 /TID=Hs.7309.0 /TIER=Stack /STK=22 /UG=Hs.7309 /UG_TITLE=Homo sapiens clone 23741 mRNA sequence
209651_at	7.62752	down	Hs.513530	TGFB1I1	transforming growth factor beta 1 induced transcript 1	7041	chr16p11.2	gb:BC001830.1 /DB_XREF=gi:12804778 /FEA=FLmRNA /CNT=123 /TID=Hs.25511.0 /TIER=FL /STK=0 /UG=Hs.25511 /LL=7041 /UG_GENE=TGFB1I1 /DEF=Homo sapiens, Similar to transforming growth factor beta 1 induced transcript 1, clone MGC:4078, mRNA, complete cds. /PROD=Similar to transforming growth factor beta 1induced transcript 1 /FL=gb:NM_015927.1 gb:BC001830.1 gb:AF116343.1
226575_at	7.57728	down	Hs.370379	ZNF462	zinc finger protein 462	58499	chr9q31.2	gb:T89120 /DB_XREF=gi:717633 /DB_XREF=ye12b02.s1 /CLONE=IMAGE:117483 /FEA=EST /CNT=47 /TID=Hs.16493.0 /TIER=Stack /STK=9 /UG=Hs.16493 /LL=58499 /UG_GENE=DKFZP762N2316 /UG_TITLE=hypothetical protein DKFZp762N2316
212473_s_at	7.54968	down	Hs.501928	MICAL2	microtubule associated monoxygenase, calponin and LIM domain containing 2	9645	chr11p15.3	gb:BE965029 /DB_XREF=gi:11768976 /DB_XREF=601658812R1 /CLONE=IMAGE:3886131 /FEA=mRNA /CNT=134 /TID=Hs.198793.0 /TIER=Stack /STK=49 /UG=Hs.198793 /UG_TITLE=Homo sapiens cDNA: FLJ22463 fis, clone HRC10126
228153_at	7.54493	down	Hs.148741	RNF144B	ring finger 144B	255488	chr6p22.3	gb:AI953847 /DB_XREF=gi:5746157 /DB_XREF=wx70b10.x1 /CLONE=IMAGE:2548987 /FEA=EST /CNT=20 /TID=Hs.294092.0 /TIER=Stack /STK=11 /UG=Hs.294092 /UG_TITLE=ESTs, Moderately similar to ALU1_HUMAN ALU SUBFAMILY J SEQUENCE CONTAMINATION WARNING ENTRY (H.sapiens)
201474_s_at	7.53039	down	Hs.265829	ITGA3	integrin, alpha 3 (antigen CD49C, alpha 3 subunit of VLA-3 receptor)	3675	chr17q21.33	gb:NM_002204.1 /DB_XREF=gi:4504746 /GEN=ITGA3 /FEA=FLmRNA /CNT=350 /TID=Hs.265829.1 /TIER=FL+Stack /STK=65 /UG=Hs.265829 /LL=3675 /DEF=Homo sapiens integrin, alpha 3 (antigen CD49C, alpha 3 subunit of VLA-3 receptor) (ITGA3), transcript variant a, mRNA. /PROD=integrin alpha 3 isoform a precursor /FL=gb:NM_002204.1 gb:M59911.1
200906_s_at	7.51505	down	Hs.151220	PALLD	palladin, cytoskeletal associated protein	23022	chr4q32.3	gb:AK025843.1 /DB_XREF=gi:10438481 /FEA=FLmRNA /CNT=425 /TID=Hs.194431.0 /TIER=Stack /STK=28 /UG=Hs.194431 /LL=23022 /UG_GENE=KIAA0992 /UG_TITLE=palladin /DEF=Homo sapiens cDNA: FLJ22190 fis, clone HRC01053. /FL=gb:AF151909.1 gb:AF077041.1 gb:NM_016081.1
218280_x_at	7.50955	down	Hs.530461	HIST2H2AA3 /// HIST2H2AA4	histone cluster 2, H2aa3 /// histone cluster 2, H2aa4	723790 /// 8337	chr1q21.2	gb:NM_003516.1 /DB_XREF=gi:4504250 /GEN=H2AFO /FEA=FLmRNA /CNT=109 /TID=Hs.795.0 /TIER=FL+Stack /STK=70 /UG=Hs.795 /LL=8337 /DEF=Homo sapiens H2A histone family, member O (H2AFO), mRNA. /PROD=H2A histone family, member O /FL=gb:L19779.1 gb:NM_003516.1 gb:BC001629.1
231565_at	7.48321	down	Hs.527104	C4orf22	chromosome 4 open reading frame 22	255119	chr4q21.21	gb:AW341441 /DB_XREF=gi:6838067 /DB_XREF=hd09c03.x1 /CLONE=IMAGE:2908996 /FEA=EST /CNT=12 /TID=Hs.98123.0 /TIER=Stack /STK=12 /UG=Hs.98123 /UG_TITLE=ESTs
205278_at	7.45664	down	Hs.420036	GAD1	glutamate decarboxylase 1 (brain, 67kDa)	2571	chr2q31	gb:NM_000817.1 /DB_XREF=gi:4503872 /GEN=GAD1 /FEA=FLmRNA /CNT=48 /TID=Hs.324784.1 /TIER=FL+Stack /STK=14 /UG=Hs.324784 /LL=2571 /DEF=Homo sapiens glutamate decarboxylase 1 (brain, 67kD) (GAD1), transcript variant GAD67, mRNA. /PROD=glutamate decarboxylase 1, isoform GAD67 /FL=gb:NM_000817.1 gb:M81883.1 gb:L16888.1
201116_s_at	7.40732	down	Hs.712551	CPE	carboxypeptidase E	1363	chr4q32.3	gb:AI922855 /DB_XREF=gi:5658819 /DB_XREF=wo14h05.x1 /CLONE=IMAGE:2455353 /FEA=FLmRNA /CNT=374 /TID=Hs.75360.0 /TIER=Stack /STK=9 /UG=Hs.75360 /LL=1363 /UG_GENE=CPE /UG_TITLE=carboxypeptidase E /FL=gb:NM_001873.1
209318_x_at	7.40528	down	Hs.444975	PLAGL1	pleiomorphic adenoma gene-like 1	5325	chr6q24-q25	gb:BG547855 /DB_XREF=gi:13546520 /DB_XREF=602576153F1 /CLONE=IMAGE:4704108 /FEA=FLmRNA /CNT=143 /TID=Hs.75825.2 /TIER=Stack /STK=24 /UG=Hs.75825 /LL=5325 /UG_GENE=PLAGL1 /UG_TITLE=pleiomorphic adenoma gene-like 1 /FL=gb:U72621.3
224989_at	7.38984	down	Hs.205952		CDNA FLJ26764 fis, clone PRS02668			gb:AI824013 /DB_XREF=gi:5444684 /DB_XREF=wj29e07.x1 /CLONE=IMAGE:2404260 /FEA=mRNA /CNT=118 /TID=Hs.122489.0 /TIER=Stack /STK=11 /UG=Hs.122489 /UG_TITLE=Homo sapiens cDNA FLJ13289 fis, clone OVARC1001170
203889_at	7.35982	down	Hs.156540	SCG5	secretogranin V (7B2 protein)	6447	chr15q13-q14	gb:NM_003020.1 /DB_XREF=gi:4506916 /GEN=SGNE1 /FEA=FLmRNA /CNT=97 /TID=Hs.2265.0 /TIER=FL+Stack /STK=38 /UG=Hs.2265 /LL=6447 /DEF=Homo sapiens secretory granule, neuroendocrine protein 1 (7B2 protein) (SGNE1), mRNA. /PROD=secretory granule, neuroendocrine protein 1 (7B2protein) /FL=gb:BC005349.1 gb:NM_003020.1
209386_at	7.34562	down	Hs.708032	TM4SF1	transmembrane 4 L six family member 1	4071	chr3q21-q25	gb:AI346835 /DB_XREF=gi:4084041 /DB_XREF=qp58g11.x1 /CLONE=IMAGE:1927268 /FEA=FLmRNA /CNT=165 /TID=Hs.3337.0 /TIER=Stack /STK=122 /UG=Hs.3337 /LL=4071 /UG_GENE=TM4SF1 /UG_TITLE=transmembrane 4 superfamily member 1 /FL=gb:M90657.1
214290_s_at	7.33597	down	Hs.530461	HIST2H2AA3 /// HIST2H2AA4	histone cluster 2, H2aa3 /// histone cluster 2, H2aa4	723790 /// 8337	chr1q21.2	gb:AI313324 /DB_XREF=gi:4018929 /DB_XREF=ta77f02.x2 /CLONE=IMAGE:2050107 /FEA=EST /CNT=15 /TID=Hs.795.1 /TIER=Stack /STK=14 /UG=Hs.795 /LL=8337 /UG_GENE=H2AFO /UG_TITLE=H2A histone family, member O
206662_at	7.33188	down	Hs.28988	GLRX	glutaredoxin (thioltransferase)	2745	chr5q14	gb:NM_002064.1 /DB_XREF=gi:4504024 /GEN=GLRX /FEA=FLmRNA /CNT=11 /TID=Hs.28988.0 /TIER=FL /STK=0 /UG=Hs.28988 /LL=2745 /DEF=Homo sapiens glutaredoxin (thioltransferase) (GLRX), mRNA. /PROD=glutaredoxin (thioltransferase) /FL=gb:NM_002064.1 gb:AF069668.1
203221_at	7.29605	down	Hs.197320	TLE1	transducin-like enhancer of split 1 (E(sp1) homolog, Drosophila)	7088	chr9q21.32	gb:AI758763 /DB_XREF=gi:5152488 /DB_XREF=ty24a06.x1 /CLONE=IMAGE:2279986 /FEA=FLmRNA /CNT=139 /TID=Hs.28935.0 /TIER=Stack /STK=43 /UG=Hs.28935 /LL=7088 /UG_GENE=TLE1 /UG_TITLE=transducin-like enhancer of split 1, homolog of Drosophila E(sp1) /FL=gb:NM_005077.1 gb:M99435.1
227155_at	7.27256	down	Hs.436792	LMO4	LIM domain only 4	8543	chr1p22.3	gb:R10289 /DB_XREF=gi:762245 /DB_XREF=yf36d12.s1 /CLONE=IMAGE:128951 /FEA=EST /CNT=37 /TID=Hs.3844.1 /TIER=Stack /STK=11 /UG=Hs.3844 /LL=8543 /UG_GENE=LMO4 /UG_TITLE=LIM domain only 4
238013_at	7.22758	down	Hs.369123	PLEKHA2	pleckstrin homology domain containing, family A (phosphoinositide binding specific) member 2	59339	chr8p11.23	gb:BF347859 /DB_XREF=gi:11295454 /DB_XREF=602023010F1 /CLONE=IMAGE:4158291 /FEA=EST /CNT=14 /TID=Hs.190785.0 /TIER=ConsEnd /STK=0 /UG=Hs.190785 /UG_TITLE=ESTs
223220_s_at	7.22252	down	Hs.518200	PARP9	poly (ADP-ribose) polymerase family, member 9	83666	chr3q13-q21	gb:AF307338.1 /DB_XREF=gi:12751138 /GEN=BAL /FEA=FLmRNA /CNT=108 /TID=Hs.47783.0 /TIER=FL+Stack /STK=59 /UG=Hs.47783 /DEF=Homo sapiens B aggressive lymphoma long isoform (BAL) mRNA, complete cds. /PROD=B aggressive lymphoma long isoform /FL=gb:AF307338.1
210372_s_at	7.21635	down	Hs.591347	TPD52L1	tumor protein D52-like 1	7164	chr6q22-q23	gb:AF208012.1 /DB_XREF=gi:12246900 /GEN=TPD52L2 /FEA=FLmRNA /CNT=10 /TID=Hs.16611.1 /TIER=FL /STK=0 /UG=Hs.16611 /LL=7164 /DEF=Homo sapiens tumor protein D52-like 2 (TPD52L2) mRNA, complete cds. /PROD=tumor protein D52-like 2 /FL=gb:AF208012.1
229194_at	7.20736	down	Hs.500512	PCGF5	polycomb group ring finger 5	84333	chr10q23.32	gb:AL045882 /DB_XREF=gi:5433989 /DB_XREF=DKFZp434J086_s1 /CLONE=DKFZp434J086 /FEA=EST /CNT=17 /TID=Hs.126695.0 /TIER=Stack /STK=15 /UG=Hs.126695 /UG_TITLE=ESTs
206670_s_at	7.20442	down	Hs.420036	GAD1	glutamate decarboxylase 1 (brain, 67kDa)	2571	chr2q31	gb:NM_013445.1 /DB_XREF=gi:7305076 /GEN=GAD1 /FEA=FLmRNA /CNT=12 /TID=Hs.324784.0 /TIER=FL+Stack /STK=9 /UG=Hs.324784 /LL=2571 /DEF=Homo sapiens glutamate decarboxylase 1 (brain, 67kD) (GAD1), transcript variant GAD25, mRNA. /PROD=glutamate decarboxylase 1, isoform GAD25 /FL=gb:NM_013445.1 gb:AF178853.1 gb:BC002815.1
228152_s_at	7.19775	down	Hs.535011	DDX60L	DEAD (Asp-Glu-Ala-Asp) box polypeptide 60-like	91351	chr4q32.3	gb:AK023743.1 /DB_XREF=gi:10435768 /FEA=mRNA /CNT=29 /TID=Hs.30818.0 /TIER=Stack /STK=11 /UG=Hs.30818 /UG_TITLE=Homo sapiens cDNA FLJ13681 fis, clone PLACE2000014, weakly similar to HYPOTHETICAL HELICASE C28H8.3 IN CHROMOSOME III /DEF=Homo sapiens cDNA FLJ13681 fis, clone PLACE2000014, weakly similar to HYPOTHETICAL HELICASE C28H8.3 IN CHROMOSOME III.
1556427_s_at	7.18076	down	Hs.427449	LOC221091	similar to hypothetical protein	221091	chr11q12.3	gb:AL834319.1 /DB_XREF=gi:21739931 /TID=Hs2.427449.1 /CNT=8 /FEA=mRNA /TIER=ConsEnd /STK=3 /UG=Hs.427449 /UG_TITLE=Homo sapiens mRNA; cDNA DKFZp586G2417 (from clone DKFZp586G2417) /DEF=Homo sapiens mRNA; cDNA DKFZp586G2417 (from clone DKFZp586G2417).
225664_at	7.18031	down	Hs.101302	COL12A1	collagen, type XII, alpha 1	1303	chr6q12-q13	gb:AA788946 /DB_XREF=gi:2849066 /DB_XREF=ag40c06.s1 /CLONE=IMAGE:1119274 /FEA=EST /CNT=118 /TID=Hs.16869.0 /TIER=Stack /STK=91 /UG=Hs.16869 /UG_TITLE=ESTs, Moderately similar to CA1C RAT COLLAGEN ALPHA 1(XII) CHAIN (R.norvegicus)
239270_at	7.17896	down	Hs.145404	PLCXD3	phosphatidylinositol-specific phospholipase C, X domain containing 3	345557	chr5p13.1	gb:AL133721 /DB_XREF=gi:6601909 /DB_XREF=DKFZp761H09121_r1 /CLONE=DKFZp761H09121 /FEA=EST /CNT=8 /TID=Hs.224680.0 /TIER=ConsEnd /STK=0 /UG=Hs.224680 /UG_TITLE=ESTs
211456_x_at	7.17876	down	Hs.632513	MT1P2	metallothionein 1 pseudogene 2	645745	chr1q43	gb:AF333388.1 /DB_XREF=gi:13310411 /FEA=FLmRNA /CNT=1 /TID=Hs.326774.0 /TIER=FL /STK=0 /UG=Hs.326774 /DEF=Homo sapiens metallothionein 1H-like protein mRNA, complete cds. /PROD=metallothionein 1H-like protein /FL=gb:AF333388.1
236193_at	7.16806	down	Hs.553506	HIST1H2BC /// HIST1H2BE /// HIST1H2BF /// HIST1H2BG /// HIST1H2BI	histone cluster 1, H2bg /// histone cluster 1, H2bf /// histone cluster 1, H2be /// histone cluster 1, H2bi /// histone cluster 1, H2bc	8339 /// 8343 /// 8344 /// 8346 /// 8347	chr6p21.3	gb:AA037483 /DB_XREF=gi:1512582 /DB_XREF=zk34a02.s1 /CLONE=IMAGE:484682 /FEA=EST /CNT=9 /TID=Hs.146228.0 /TIER=ConsEnd /STK=3 /UG=Hs.146228 /UG_TITLE=ESTs
203964_at	7.15272	down	Hs.54483	NMI	N-myc (and STAT) interactor	9111	chr2q23	gb:NM_004688.1 /DB_XREF=gi:4758813 /GEN=NMI /FEA=FLmRNA /CNT=88 /TID=Hs.54483.0 /TIER=FL+Stack /STK=39 /UG=Hs.54483 /LL=9111 /DEF=Homo sapiens N-myc (and STAT) interactor (NMI), mRNA. /PROD=N-myc and STAT interactor /FL=gb:BC001268.1 gb:NM_004688.1 gb:U32849.1
212956_at	7.08413	down	Hs.480819	TBC1D9	TBC1 domain family, member 9 (with GRAM domain)	23158	chr4q31.21	gb:AI348094 /DB_XREF=gi:4085300 /DB_XREF=qp61g12.x1 /CLONE=IMAGE:1927558 /FEA=mRNA /CNT=71 /TID=Hs.90419.0 /TIER=Stack /STK=21 /UG=Hs.90419 /LL=23158 /UG_GENE=KIAA0882 /UG_TITLE=KIAA0882 protein
38241_at	7.08367	down	Hs.167741	BTN3A3	butyrophilin, subfamily 3, member A3	10384	chr6p21.3	Cluster Incl. U90548:Human butyrophilin (BTF3) mRNA, complete cds /cds=(171,1925) /gb=U90548 /gi=2062697 /ug=Hs.167741 /len=2926
212135_s_at	7.07539	down	Hs.343522	ATP2B4	ATPase, Ca++ transporting, plasma membrane 4	493	chr1q32.1	gb:AW517686 /DB_XREF=gi:7155768 /DB_XREF=xs86d05.x1 /CLONE=IMAGE:2776521 /FEA=EST /CNT=223 /TID=Hs.305923.2 /TIER=Stack /STK=12 /UG=Hs.305923 /LL=493 /UG_GENE=ATP2B4 /UG_TITLE=ATPase, Ca++ transporting, plasma membrane 4
202073_at	7.04474	down	Hs.332706	OPTN	optineurin	10133	chr10p13	gb:AV757675 /DB_XREF=gi:10915523 /DB_XREF=AV757675 /CLONE=BMFAVB12 /FEA=FLmRNA /CNT=172 /TID=Hs.278898.0 /TIER=Stack /STK=34 /UG=Hs.278898 /LL=10133 /UG_GENE=FIP2 /UG_TITLE=tumor necrosis factor alpha-inducible cellular protein containing leucine zipper domains; Huntingtin interacting protein L; transcrption factor IIIA-interacting protein /FL=gb:NM_021980.1
212314_at	7.02206	down	Hs.479384	KIAA0746 /// SERINC2	KIAA0746 protein /// serine incorporator 2	23231 /// 347735	chr1p35.1 /// chr4p15.2	gb:AB018289.1 /DB_XREF=gi:3882212 /GEN=KIAA0746 /FEA=mRNA /CNT=199 /TID=Hs.49500.0 /TIER=Stack /STK=73 /UG=Hs.49500 /LL=23231 /DEF=Homo sapiens mRNA for KIAA0746 protein, partial cds. /PROD=KIAA0746 protein
201842_s_at	6.98851	down	Hs.76224	EFEMP1	EGF-containing fibulin-like extracellular matrix protein 1	2202	chr2p16	gb:AI826799 /DB_XREF=gi:5447470 /DB_XREF=wk56d07.x1 /CLONE=IMAGE:2419405 /FEA=FLmRNA /CNT=300 /TID=Hs.76224.0 /TIER=Stack /STK=94 /UG=Hs.76224 /LL=2202 /UG_GENE=EFEMP1 /UG_TITLE=EGF-containing fibulin-like extracellular matrix protein 1 /FL=gb:NM_004105.2 gb:U03877.1
1553994_at	6.94503	down	Hs.153952	NT5E	5'-nucleotidase, ecto (CD73)	4907	chr6q14-q21	gb:BC015940.1 /DB_XREF=gi:16198517 /TID=Hs2.153952.2 /CNT=10 /FEA=FLmRNA /TIER=FL+Stack /STK=9 /LL=4907 /UG_GENE=NT5E /UG=Hs.153952 /DEF=Homo sapiens, Similar to 5 nucleotidase (CD73), clone MGC:9259 IMAGE:3920680, mRNA, complete cds. /PROD=Similar to 5 nucleotidase (CD73) /FL=gb:BC015940.1
231579_s_at	6.94274	down	Hs.633514	TIMP2	TIMP metallopeptidase inhibitor 2	7077	chr17q25	gb:BE968786 /DB_XREF=gi:10579491 /DB_XREF=601649975F1 /CLONE=IMAGE:3933691 /FEA=EST /CNT=16 /TID=Hs.6441.1 /TIER=Stack /STK=13 /UG=Hs.6441 /UG_TITLE=Homo sapiens mRNA; cDNA DKFZp586J021 (from clone DKFZp586J021)
228235_at	6.88727	down	Hs.416379	MGC16121	hypothetical protein MGC16121	84848	chrXq26.3	gb:BE048571 /DB_XREF=gi:8365624 /DB_XREF=hr50g03.x1 /CLONE=IMAGE:3131956 /FEA=EST /CNT=41 /TID=Hs.108785.0 /TIER=Stack /STK=26 /UG=Hs.108785 /UG_TITLE=ESTs
222963_s_at	6.87125	down	Hs.658912	IL1RAPL1	interleukin 1 receptor accessory protein-like 1	11141	chrXp22.1-p21.3	gb:AF284435.1 /DB_XREF=gi:10644687 /FEA=FLmRNA /CNT=6 /TID=Hs.241385.0 /TIER=FL /STK=0 /UG=Hs.241385 /LL=11141 /UG_GENE=IL1RAPL1 /DEF=Homo sapiens TIGIRR-2 mRNA, complete cds. /PROD=TIGIRR-2 /FL=gb:AF284435.1 gb:NM_014271.1 gb:AF181284.1
221478_at	6.85731	down	Hs.131226	BNIP3L	BCL2/adenovirus E1B 19kDa interacting protein 3-like	665	chr8p21	gb:AL132665.1 /DB_XREF=gi:6137021 /FEA=FLmRNA /CNT=367 /TID=Hs.132955.0 /TIER=FL /STK=0 /UG=Hs.132955 /LL=665 /UG_GENE=BNIP3L /UG_TITLE=BCL2adenovirus E1B 19kD-interacting protein 3-like /DEF=Homo sapiens mRNA; cDNA DKFZp566E034 (from clone DKFZp566E034); complete cds. /FL=gb:AB004788.1 gb:AL132665.1 gb:NM_004331.1 gb:AF060922.1 gb:AF067396.1
206461_x_at	6.85711	down	Hs.438462	MT1H	metallothionein 1H	4496	chr16q13	gb:NM_005951.1 /DB_XREF=gi:10835084 /GEN=MT1H /FEA=FLmRNA /CNT=15 /TID=Hs.2667.0 /TIER=FL /STK=0 /UG=Hs.2667 /LL=4496 /DEF=Homo sapiens metallothionein 1H (MT1H), mRNA. /PROD=metallothionein 1H /FL=gb:NM_005951.1
230206_at	6.85349	down	Hs.195403	DOCK5	Dedicator of cytokinesis 5	80005	chr8p21.2	gb:AI692645 /DB_XREF=gi:4969985 /DB_XREF=wd86c07.x1 /CLONE=IMAGE:2338476 /FEA=EST /CNT=20 /TID=Hs.131705.1 /TIER=Stack /STK=13 /UG=Hs.131705 /UG_TITLE=ESTs
225988_at	6.83018	down	Hs.51891	HERC4	hect domain and RLD 4	26091	chr10q21.3	gb:AI819938 /DB_XREF=gi:5439017 /DB_XREF=wj11d08.x1 /CLONE=IMAGE:2402511 /FEA=mRNA /CNT=68 /TID=Hs.11123.1 /TIER=Stack /STK=24 /UG=Hs.11123 /LL=26091 /UG_GENE=DKFZP564G092 /UG_TITLE=DKFZP564G092 protein
228284_at	6.82156	down	Hs.197320	TLE1	transducin-like enhancer of split 1 (E(sp1) homolog, Drosophila)	7088	chr9q21.32	gb:BE302305 /DB_XREF=gi:9186053 /DB_XREF=bb84c09.x1 /CLONE=IMAGE:3049072 /FEA=EST /CNT=22 /TID=Hs.28935.1 /TIER=Stack /STK=9 /UG=Hs.28935 /LL=7088 /UG_GENE=TLE1 /UG_TITLE=transducin-like enhancer of split 1, homolog of Drosophila E(sp1)
220272_at	6.81498	down	Hs.656581	BNC2	basonuclin 2	54796	chr9p22.3-p22.2	gb:NM_017637.1 /DB_XREF=gi:8923050 /GEN=FLJ20043 /FEA=FLmRNA /CNT=12 /TID=Hs.103853.0 /TIER=FL /STK=0 /UG=Hs.103853 /LL=54796 /DEF=Homo sapiens hypothetical protein FLJ20043 (FLJ20043), mRNA. /PROD=hypothetical protein FLJ20043 /FL=gb:NM_017637.1
203595_s_at	6.80888	down	Hs.252839	IFIT5	interferon-induced protein with tetratricopeptide repeats 5	24138	chr10q23.31	gb:N47725 /DB_XREF=gi:1188891 /DB_XREF=yy92h11.s1 /CLONE=IMAGE:281061 /FEA=FLmRNA /CNT=115 /TID=Hs.27610.0 /TIER=Stack /STK=9 /UG=Hs.27610 /LL=24138 /UG_GENE=RI58 /UG_TITLE=retinoic acid- and interferon-inducible protein (58kD) /FL=gb:NM_012420.1 gb:U34605.1
203504_s_at	6.79809	down	Hs.429294	ABCA1	ATP-binding cassette, sub-family A (ABC1), member 1	19	chr9q31.1	gb:NM_005502.1 /DB_XREF=gi:5915657 /GEN=ABCA1 /FEA=FLmRNA /CNT=96 /TID=Hs.211562.0 /TIER=FL /STK=4 /UG=Hs.211562 /LL=19 /DEF=Homo sapiens ATP-binding cassette, sub-family A (ABC1), member 1 (ABCA1), mRNA. /PROD=ATP-binding cassette, sub-family A member 1 /FL=gb:AF165281.1 gb:AF285167.1 gb:NM_005502.1
208944_at	6.78264	down	Hs.82028	TGFBR2	transforming growth factor, beta receptor II (70/80kDa)	7048	chr3p22	gb:D50683.1 /DB_XREF=gi:1827474 /FEA=FLmRNA /CNT=260 /TID=Hs.82028.1 /TIER=FL+Stack /STK=119 /UG=Hs.82028 /LL=7048 /UG_GENE=TGFBR2 /DEF=Homo sapiens mRNA for TGF-betaIIR alpha, complete cds. /PROD=TGF-betaIIR alpha /FL=gb:D50683.1
227660_at	6.78231	down	Hs.165859	ANTXR1	anthrax toxin receptor 1	84168	chr2p13.1	gb:AL569575 /DB_XREF=gi:12925049 /DB_XREF=AL569575 /CLONE=CS0DE011YL09 (3 prime) /FEA=mRNA /CNT=27 /TID=Hs.42927.0 /TIER=Stack /STK=15 /UG=Hs.42927 /UG_TITLE=Homo sapiens cDNA FLJ11298 fis, clone PLACE1009794
204753_s_at	6.68545	down	Hs.196952	HLF	hepatic leukemia factor	3131	chr17q22	gb:AI810712 /DB_XREF=gi:5397278 /DB_XREF=tt86f08.x1 /CLONE=IMAGE:2248455 /FEA=FLmRNA /CNT=96 /TID=Hs.250692.0 /TIER=Stack /STK=13 /UG=Hs.250692 /LL=3131 /UG_GENE=HLF /UG_TITLE=hepatic leukemia factor /FL=gb:NM_002126.1 gb:M95585.1
202180_s_at	6.63147	down	Hs.632177	MVP	major vault protein	9961	chr16p13.1-p11.2	gb:NM_017458.1 /DB_XREF=gi:9665254 /GEN=MVP /FEA=FLmRNA /CNT=167 /TID=Hs.80680.1 /TIER=FL+Stack /STK=67 /UG=Hs.80680 /LL=9961 /DEF=Homo sapiens major vault protein (MVP), transcript variant 1, mRNA. /PROD=major vault protein /FL=gb:NM_017458.1
222585_x_at	6.62088	down	Hs.469254	KRCC1	lysine-rich coiled-coil 1	51315	chr2p11.2	gb:BE326678 /DB_XREF=gi:9200454 /DB_XREF=hr63c07.x1 /CLONE=IMAGE:3133164 /FEA=FLmRNA /CNT=127 /TID=Hs.5721.0 /TIER=Stack /STK=21 /UG=Hs.5721 /LL=51315 /UG_GENE=LOC51315 /UG_TITLE=hypothetical protein /FL=gb:AF217520.1 gb:NM_016618.1 gb:AF208845.1
227210_at	6.60971	down	Hs.407983	SFMBT2	Scm-like with four mbt domains 2	57713	chr10p14	gb:T65020 /DB_XREF=gi:674065 /DB_XREF=yc75b10.s1 /CLONE=IMAGE:21583 /FEA=EST /CNT=41 /TID=Hs.12699.0 /TIER=Stack /STK=24 /UG=Hs.12699 /UG_TITLE=ESTs
203786_s_at	6.60606	down	Hs.591347	TPD52L1	tumor protein D52-like 1	7164	chr6q22-q23	gb:NM_003287.1 /DB_XREF=gi:4507640 /GEN=TPD52L1 /FEA=FLmRNA /CNT=95 /TID=Hs.16611.0 /TIER=FL+Stack /STK=58 /UG=Hs.16611 /LL=7164 /DEF=Homo sapiens tumor protein D52-like 1 (TPD52L1), mRNA. /PROD=tumor protein D52-like 1 /FL=gb:NM_003287.1 gb:U44427.1
1555950_a_at	6.49185	down	Hs.527653	CD55	CD55 molecule, decay accelerating factor for complement (Cromer blood group)	1604	chr1q32	gb:CA448665 /DB_XREF=gi:24813085 /DB_XREF=UI-H-EI0-ayo-p-15-0-UI.s1 /CLONE=UI-H-EI0-ayo-p-15-0-UI /TID=Hs2.1369.3 /CNT=31 /FEA=mRNA /TIER=Stack /STK=9 /LL=1604 /UG_GENE=DAF /UG=Hs.1369 /UG_TITLE=decay accelerating factor for complement (CD55, Cromer blood group system)
208055_s_at	6.48272	down	Hs.51891	HERC4	hect domain and RLD 4	26091	chr10q21.3	gb:NM_015601.1 /DB_XREF=gi:7661611 /GEN=DKFZP564G092 /FEA=FLmRNA /CNT=2 /TID=Hs.11123.0 /TIER=FL /STK=0 /UG=Hs.11123 /LL=26091 /DEF=Homo sapiens DKFZP564G092 protein (DKFZP564G092), mRNA. /PROD=DKFZP564G092 protein /FL=gb:NM_015601.1
220795_s_at	6.48205	down	Hs.211751	BEGAIN	brain-enriched guanylate kinase-associated homolog (rat)	57596	chr14q32.2	gb:NM_020836.1 /DB_XREF=gi:13124764 /GEN=KIAA1446 /FEA=FLmRNA /CNT=4 /TID=Hs.211751.0 /TIER=FL /STK=0 /UG=Hs.211751 /LL=57596 /DEF=Homo sapiens KIAA1446 protein (KIAA1446), mRNA. /PROD=similar to rat brain-enriched guanylatekinase-associated protein /FL=gb:BC002607.1 gb:NM_020836.1
202765_s_at	6.47583	down	Hs.591133	FBN1	fibrillin 1	2200	chr15q21.1	gb:AI264196 /DB_XREF=gi:3872399 /DB_XREF=qi20h04.x1 /CLONE=IMAGE:1857079 /FEA=FLmRNA /CNT=185 /TID=Hs.750.0 /TIER=Stack /STK=8 /UG=Hs.750 /LL=2200 /UG_GENE=FBN1 /UG_TITLE=fibrillin 1 (Marfan syndrome) /FL=gb:L13923.1 gb:NM_000138.1
203222_s_at	6.46967	down	Hs.197320	TLE1	transducin-like enhancer of split 1 (E(sp1) homolog, Drosophila)	7088	chr9q21.32	gb:NM_005077.1 /DB_XREF=gi:4827027 /GEN=TLE1 /FEA=FLmRNA /CNT=139 /TID=Hs.28935.0 /TIER=FL /STK=0 /UG=Hs.28935 /LL=7088 /DEF=Homo sapiens transducin-like enhancer of split 1, homolog of Drosophila E(sp1) (TLE1), mRNA. /PROD=transducin-like enhancer of split 1, homolog ofDrosophila E(sp1) /FL=gb:NM_005077.1 gb:M99435.1
204172_at	6.46659	down	Hs.476982	CPOX	coproporphyrinogen oxidase	1371	chr3q12	gb:NM_000097.1 /DB_XREF=gi:4503016 /GEN=CPO /FEA=FLmRNA /CNT=69 /TID=Hs.89866.0 /TIER=FL /STK=0 /UG=Hs.89866 /LL=1371 /DEF=Homo sapiens coproporphyrinogen oxidase (coproporphyria, harderoporphyria) (CPO), mRNA. /PROD=coproporphyrinogen oxidase (coproporphyria,harderoporphyria) /FL=gb:NM_000097.1 gb:D16611.1
224560_at	6.46089	down	Hs.633514	TIMP2	TIMP metallopeptidase inhibitor 2	7077	chr17q25	gb:BF107565 /DB_XREF=gi:10890091 /DB_XREF=601823915F1 /CLONE=IMAGE:4043714 /FEA=mRNA /CNT=473 /TID=Hs.6441.0 /TIER=Stack /STK=40 /UG=Hs.6441 /UG_TITLE=Homo sapiens mRNA; cDNA DKFZp586J021 (from clone DKFZp586J021)
229151_at	6.39145	down	Hs.101307	SLC14A1	Solute carrier family 14 (urea transporter), member 1 (Kidd blood group)	6563	chr18q11-q12	gb:BE673587 /DB_XREF=gi:10034128 /DB_XREF=7d39g04.x1 /CLONE=IMAGE:3249654 /FEA=mRNA /CNT=25 /TID=Hs.101307.0 /TIER=Stack /STK=13 /UG=Hs.101307 /UG_TITLE=Homo sapiens HUT11 protein mRNA, partial 3 prime UTR
225171_at	6.38598	down	Hs.486458	ARHGAP18	Rho GTPase activating protein 18	93663	chr6q22.33	gb:BE644830 /DB_XREF=gi:9969141 /DB_XREF=7e57h03.x1 /CLONE=IMAGE:3286613 /FEA=mRNA /CNT=101 /TID=Hs.178705.0 /TIER=Stack /STK=11 /UG=Hs.178705 /UG_TITLE=Homo sapiens cDNA FLJ11333 fis, clone PLACE1010616
1556499_s_at	6.38142	down	Hs.172928	COL1A1	collagen, type I, alpha 1	1277	chr17q21.33	gb:BE221212 /DB_XREF=gi:8908530 /DB_XREF=hu22a05.x1 /CLONE=IMAGE:3170768 /TID=Hs2.433191.1 /CNT=4 /FEA=mRNA /TIER=ConsEnd /STK=3 /UG=Hs.433191 /UG_TITLE=Homo sapiens DFSP fusion mRNA, partial sequence.
225842_at	6.37686	down	Hs.602085	PHLDA1	pleckstrin homology-like domain, family A, member 1	22822	chr12q15	gb:AK026181.1 /DB_XREF=gi:10438947 /FEA=mRNA /CNT=61 /TID=Hs.288850.0 /TIER=Stack /STK=19 /UG=Hs.288850 /UG_TITLE=Homo sapiens cDNA: FLJ22528 fis, clone HRC12825 /DEF=Homo sapiens cDNA: FLJ22528 fis, clone HRC12825.
226694_at	6.3675	down	Hs.591908	AKAP2 /// PALM2 /// PALM2-AKAP2	A kinase (PRKA) anchor protein 2 /// paralemmin 2 /// PALM2-AKAP2	11217 /// 114299 /// 445815	chr9q31-q33	gb:BG540494 /DB_XREF=gi:13532727 /DB_XREF=602569220F1 /CLONE=IMAGE:4693685 /FEA=EST /CNT=42 /TID=Hs.42322.1 /TIER=Stack /STK=36 /UG=Hs.42322 /LL=11217 /UG_GENE=AKAP2 /UG_TITLE=A kinase (PRKA) anchor protein 2
223435_s_at	6.35531	down	Hs.199343	PCDHA1 /// PCDHA10 /// PCDHA11 /// PCDHA12 /// PCDHA13 /// PCDHA2 /// PCDHA3 /// PCDHA4 /// PCDHA5 /// PCDHA6 /// PCDHA7 /// PCDHA8 /// PCDHA9 /// PCDHAC1 /// PCDHAC2	protocadherin alpha 9 /// protocadherin alpha subfamily C, 2 /// protocadherin alpha subfamily C, 1 /// protocadherin alpha 13 /// protocadherin alpha 12 /// protocadherin alpha 11 /// protocadherin alpha 10 /// protocadherin alpha 8 /// protocadherin alpha 7 /// protocadherin alpha 6 /// protocadherin alpha 5 /// protocadherin alpha 4 /// protocadherin alpha 3 /// protocadherin alpha 2 /// proto…	56134 /// 56135 /// 56136 /// 56137 /// 56138 /// 56139 /// 56140 /// 56141 /// 56142 /// 56143 /// 56144 /// 56145 /// 56146 /// 56147 /// 9752	chr5q31	gb:AI268404 /DB_XREF=gi:3887571 /DB_XREF=qm05e10.x1 /CLONE=IMAGE:1880970 /FEA=FLmRNA /CNT=73 /TID=Hs.167399.0 /TIER=Stack /STK=13 /UG=Hs.167399 /LL=56143 /UG_GENE=PCDHA5 /UG_TITLE=protocadherin alpha 5 /FL=gb:NM_018908.1 gb:AF152313.1
216033_s_at	6.3471	down	Hs.390567	FYN	FYN oncogene related to SRC, FGR, YES	2534	chr6q21	gb:S74774.1 /DB_XREF=gi:802050 /FEA=mRNA /CNT=2 /TID=Hs.169370.3 /TIER=ConsEnd /STK=0 /UG=Hs.169370 /LL=2534 /UG_GENE=FYN /DEF=p59fyn(T)=OKT3-induced calcium influx regulator (human, Jurkat J6 T cell line, mRNA Partial, 1605 nt). /PROD=tyrosine kinase p59fyn(T)
205547_s_at	6.32752	down	Hs.632099	TAGLN	transgelin	6876	chr11q23.2	gb:NM_003186.2 /DB_XREF=gi:12621918 /GEN=TAGLN /FEA=FLmRNA /CNT=39 /TID=Hs.75777.0 /TIER=FL /STK=0 /UG=Hs.75777 /LL=6876 /DEF=Homo sapiens transgelin (TAGLN), mRNA. /PROD=transgelin /FL=gb:NM_003186.2 gb:D17409.1 gb:M95787.1
226040_at	6.32697	down	Hs.593351		MRNA; cDNA DKFZp762N156 (from clone DKFZp762N156)			gb:BE856302 /DB_XREF=gi:10369190 /DB_XREF=7f92b11.x1 /CLONE=IMAGE:3304413 /FEA=EST /CNT=65 /TID=Hs.226627.7 /TIER=Stack /STK=25 /UG=Hs.226627 /LL=3953 /UG_GENE=LEPR /UG_TITLE=leptin receptor
222587_s_at	6.29278	down	Hs.548088	GALNT7	UDP-N-acetyl-alpha-D-galactosamine:polypeptide N-acetylgalactosaminyltransferase 7 (GalNAc-T7)	51809	chr4q31.1	gb:BF699855 /DB_XREF=gi:11985263 /DB_XREF=602127301F1 /CLONE=IMAGE:4284168 /FEA=FLmRNA /CNT=101 /TID=Hs.246315.0 /TIER=Stack /STK=13 /UG=Hs.246315 /LL=51809 /UG_GENE=GALNT7 /UG_TITLE=UDP-N-acetyl-alpha-D-galactosamine:polypeptide N-acetylgalactosaminyltransferase 7 (GalNAc-T7) /FL=gb:NM_017423.1
227486_at	6.26412	down	Hs.153952	NT5E	5'-nucleotidase, ecto (CD73)	4907	chr6q14-q21	gb:AI086864 /DB_XREF=gi:3425287 /DB_XREF=oz86d01.x1 /CLONE=IMAGE:1682209 /FEA=EST /CNT=43 /TID=Hs.153952.1 /TIER=Stack /STK=10 /UG=Hs.153952 /LL=4907 /UG_GENE=NT5 /UG_TITLE=5 nucleotidase (CD73)
232138_at	6.2612	down	Hs.657347	MBNL2	Muscleblind-like 2 (Drosophila)	10150	chr13q32.1	gb:AW276914 /DB_XREF=gi:6663944 /DB_XREF=xp57d07.x1 /CLONE=IMAGE:2744461 /FEA=mRNA /CNT=14 /TID=Hs.326714.0 /TIER=ConsEnd /STK=1 /UG=Hs.326714 /UG_TITLE=Homo sapiens clone IMAGE:713177, mRNA sequence
201649_at	6.23761	down	Hs.425777	UBE2L6	ubiquitin-conjugating enzyme E2L 6	9246	chr11q12	gb:NM_004223.1 /DB_XREF=gi:4759281 /GEN=UBE2L6 /FEA=FLmRNA /CNT=244 /TID=Hs.169895.0 /TIER=FL+Stack /STK=99 /UG=Hs.169895 /LL=9246 /DEF=Homo sapiens ubiquitin-conjugating enzyme E2L 6 (UBE2L6), mRNA. /PROD=ubiquitin-conjugating enzyme E2L 6 /FL=gb:AF031141.1 gb:NM_004223.1 gb:AF061736.1
206307_s_at	6.22143	down	Hs.519385	FOXD1	forkhead box D1	2297	chr5q12-q13	gb:NM_004472.1 /DB_XREF=gi:4758391 /GEN=FOXD1 /FEA=FLmRNA /CNT=15 /TID=Hs.96028.0 /TIER=FL /STK=0 /UG=Hs.96028 /LL=2297 /DEF=Homo sapiens forkhead box D1 (FOXD1), mRNA. /PROD=forkhead box D1 /FL=gb:U59832.1 gb:NM_004472.1
227123_at	6.21681	down	Hs.123072	RAB3B	RAB3B, member RAS oncogene family	5865	chr1p32-p31	gb:AU156710 /DB_XREF=gi:11018231 /DB_XREF=AU156710 /CLONE=PLACE1004210 /FEA=mRNA /CNT=44 /TID=Hs.20843.0 /TIER=Stack /STK=18 /UG=Hs.20843 /UG_TITLE=Homo sapiens cDNA FLJ11245 fis, clone PLACE1008629
203215_s_at	6.21546	down	Hs.149387	MYO6	myosin VI	4646	chr6q13	gb:AA877789 /DB_XREF=gi:2986754 /DB_XREF=nr06h10.s1 /CLONE=IMAGE:1161091 /FEA=FLmRNA /CNT=219 /TID=Hs.22564.0 /TIER=Stack /STK=10 /UG=Hs.22564 /LL=4646 /UG_GENE=MYO6 /UG_TITLE=myosin VI /FL=gb:AB002387.1 gb:NM_004999.1
233772_at	6.19267	down	Hs.675876		CDNA FLJ12971 fis, clone NT2RP2005882			gb:AK023033.1 /DB_XREF=gi:10434761 /FEA=mRNA /CNT=3 /TID=Hs.296729.0 /TIER=ConsEnd /STK=1 /UG=Hs.296729 /UG_TITLE=Homo sapiens cDNA FLJ12971 fis, clone NT2RP2005882 /DEF=Homo sapiens cDNA FLJ12971 fis, clone NT2RP2005882.
1555355_a_at	6.19149	down	Hs.369438	ETS1	v-ets erythroblastosis virus E26 oncogene homolog 1 (avian)	2113	chr11q23.3	gb:BC017314.1 /DB_XREF=gi:16878228 /TID=Hs2.18063.2 /CNT=1 /FEA=FLmRNA /TIER=FL /STK=1 /LL=2113 /UG_GENE=ETS1 /UG=Hs.18063 /DEF=Homo sapiens, Similar to v-ets avian erythroblastosis virus E26 oncogene homolog 1, clone MGC:29755 IMAGE:3946751, mRNA, complete cds. /PROD=Similar to v-ets avian erythroblastosis virusE26 oncogene homolog 1 /FL=gb:BC017314.1
212274_at	6.16712	down	Hs.467740	LPIN1	lipin 1	23175	chr2p25.1	gb:AV705559 /DB_XREF=gi:10722858 /DB_XREF=AV705559 /CLONE=ADBAPE04 /FEA=mRNA /CNT=171 /TID=Hs.81412.0 /TIER=Stack /STK=27 /UG=Hs.81412 /LL=23175 /UG_GENE=LPIN1 /UG_TITLE=lipin 1
201984_s_at	6.15968	down	Hs.488293	EGFR	epidermal growth factor receptor (erythroblastic leukemia viral (v-erb-b) oncogene homolog, avian)	1956	chr7p12	gb:NM_005228.1 /DB_XREF=gi:4885198 /GEN=EGFR /FEA=FLmRNA /CNT=245 /TID=Hs.77432.0 /TIER=FL+Stack /STK=20 /UG=Hs.77432 /LL=1956 /DEF=Homo sapiens epidermal growth factor receptor (avian erythroblastic leukemia viral (v-erb-b) oncogene homolog) (EGFR), mRNA. /PROD=epidermal growth factor receptor (avianerythroblastic leukemia viral (v-erb-b) oncogene homolog) /FL=gb:NM_005228.1
210987_x_at	6.15653	down	Hs.133892	TPM1	tropomyosin 1 (alpha)	7168	chr15q22.1	gb:M19267.1 /DB_XREF=gi:339943 /FEA=FLmRNA /CNT=3 /TID=Hs.77899.2 /TIER=FL /STK=0 /UG=Hs.77899 /LL=7168 /UG_GENE=TPM1 /UG_TITLE=tropomyosin 1 (alpha) /DEF=Human tropomyosin mRNA, complete cds. /FL=gb:M19267.1
202920_at	6.15306	down	Hs.620557	ANK2	ankyrin 2, neuronal	287	chr4q25-q27	gb:BF726212 /DB_XREF=gi:12042123 /DB_XREF=by03a08.y1 /CLONE=by03a08 /FEA=FLmRNA /CNT=148 /TID=Hs.117970.0 /TIER=Stack /STK=51 /UG=Hs.117970 /LL=287 /UG_GENE=ANK2 /UG_TITLE=ankyrin 2, neuronal /FL=gb:NM_001148.2
220663_at	6.14579	down	Hs.658912	IL1RAPL1	interleukin 1 receptor accessory protein-like 1	11141	chrXp22.1-p21.3	gb:NM_014271.1 /DB_XREF=gi:7657231 /GEN=IL1RAPL1 /FEA=FLmRNA /CNT=6 /TID=Hs.241385.0 /TIER=FL /STK=0 /UG=Hs.241385 /LL=11141 /DEF=Homo sapiens interleukin 1 receptor accessory protein-like 1 (IL1RAPL1), mRNA. /PROD=interleukin 1 receptor accessory protein-like 1 /FL=gb:AF284435.1 gb:NM_014271.1 gb:AF181284.1
242093_at	6.12543	down	Hs.662334	SYTL5	synaptotagmin-like 5	94122	chrXp21.1	gb:AW263497 /DB_XREF=gi:6640313 /DB_XREF=xn80a06.x1 /CLONE=IMAGE:2700754 /FEA=EST /CNT=6 /TID=Hs.97774.0 /TIER=ConsEnd /STK=3 /UG=Hs.97774 /UG_TITLE=ESTs
203404_at	6.11588	down	Hs.48924	ARMCX2	armadillo repeat containing, X-linked 2	9823	chrXq21.33-q22.2	gb:NM_014782.1 /DB_XREF=gi:7662161 /GEN=KIAA0512 /FEA=FLmRNA /CNT=95 /TID=Hs.48924.0 /TIER=FL /STK=3 /UG=Hs.48924 /LL=9823 /DEF=Homo sapiens KIAA0512 gene product (KIAA0512), mRNA. /PROD=KIAA0512 gene product /FL=gb:NM_014782.1 gb:AB011084.1
201578_at	6.09716	down	Hs.16426	PODXL	podocalyxin-like	5420	chr7q32-q33	gb:NM_005397.1 /DB_XREF=gi:4885556 /GEN=PODXL /FEA=FLmRNA /CNT=235 /TID=Hs.16426.0 /TIER=FL+Stack /STK=104 /UG=Hs.16426 /LL=5420 /DEF=Homo sapiens podocalyxin-like (PODXL), mRNA. /PROD=podocalyxin-like /FL=gb:U97519.1 gb:NM_005397.1
200923_at	6.0804	down	Hs.514535	LGALS3BP	lectin, galactoside-binding, soluble, 3 binding protein	3959	chr17q25	gb:NM_005567.2 /DB_XREF=gi:6006016 /GEN=LGALS3BP /FEA=FLmRNA /CNT=485 /TID=Hs.79339.0 /TIER=FL+Stack /STK=202 /UG=Hs.79339 /LL=3959 /DEF=Homo sapiens lectin, galactoside-binding, soluble, 3 binding protein (galectin 6 binding protein) (LGALS3BP), mRNA. /PROD=galectin 6 binding protein /FL=gb:BC002403.1 gb:L13210.1 gb:NM_005567.2 gb:BC002998.1
202422_s_at	6.06414	down	Hs.268785	ACSL4	acyl-CoA synthetase long-chain family member 4	2182	chrXq22.3-q23	gb:NM_022977.1 /DB_XREF=gi:12669908 /GEN=FACL4 /FEA=FLmRNA /CNT=145 /TID=Hs.81452.0 /TIER=FL+Stack /STK=36 /UG=Hs.81452 /LL=2182 /DEF=Homo sapiens fatty-acid-Coenzyme A ligase, long-chain 4 (FACL4), transcript variant 2, mRNA. /PROD=long-chain fatty-acid-Coenzyme A ligase 4,isoform 2 /FL=gb:NM_022977.1
219352_at	6.02884	down	Hs.529317	HERC6	hect domain and RLD 6	55008	chr4q22.1	gb:NM_017912.1 /DB_XREF=gi:8923589 /GEN=FLJ20637 /FEA=FLmRNA /CNT=31 /TID=Hs.179669.0 /TIER=FL /STK=0 /UG=Hs.179669 /LL=55008 /DEF=Homo sapiens hypothetical protein FLJ20637 (FLJ20637), mRNA. /PROD=hypothetical protein FLJ20637 /FL=gb:NM_017912.1
235046_at	6.02508	down	Hs.176376		Transcribed locus			gb:AA456099 /DB_XREF=gi:2178875 /DB_XREF=aa17e01.s1 /CLONE=IMAGE:813528 /FEA=EST /CNT=21 /TID=Hs.176376.0 /TIER=ConsEnd /STK=6 /UG=Hs.176376 /UG_TITLE=ESTs
211962_s_at	6.00273	down	Hs.85155	ZFP36L1	zinc finger protein 36, C3H type-like 1	677	chr14q22-q24	gb:BG250310 /DB_XREF=gi:12760126 /DB_XREF=602362443F1 /CLONE=IMAGE:4470898 /FEA=mRNA /CNT=387 /TID=Hs.85155.0 /TIER=Stack /STK=10 /UG=Hs.85155 /LL=677 /UG_GENE=BRF1 /UG_TITLE=butyrate response factor 1 (EGF-response factor 1)
204137_at	5.97617	down	Hs.498160	GPR137B	G protein-coupled receptor 137B	7107	chr1q42-q43	gb:NM_003272.1 /DB_XREF=gi:4507544 /GEN=TM7SF1 /FEA=FLmRNA /CNT=93 /TID=Hs.15791.0 /TIER=FL+Stack /STK=43 /UG=Hs.15791 /LL=7107 /DEF=Homo sapiens transmembrane 7 superfamily member 1 (upregulated in kidney) (TM7SF1), mRNA. /PROD=transmembrane 7 superfamily member 1(upregulated in kidney) /FL=gb:NM_003272.1 gb:AF027826.1
210387_at	5.97528	down	Hs.591809	HIST1H2BG	histone cluster 1, H2bg	8339	chr6p21.3	gb:BC001131.1 /DB_XREF=gi:12654590 /FEA=FLmRNA /CNT=22 /TID=Hs.247817.1 /TIER=FL /STK=0 /UG=Hs.247817 /LL=8339 /UG_GENE=H2BFA /DEF=Homo sapiens, H2B histone family, member A, clone MGC:2561, mRNA, complete cds. /PROD=H2B histone family, member A /FL=gb:NM_003518.1 gb:BC001131.1
226093_at	5.97123	down	Hs.130934	DCP1B	DCP1 decapping enzyme homolog B (S. cerevisiae)	196513	chr12p13.33	gb:AW204088 /DB_XREF=gi:6503560 /DB_XREF=UI-H-BI1-aes-a-07-0-UI.s1 /CLONE=IMAGE:2720172 /FEA=EST /CNT=69 /TID=Hs.14832.0 /TIER=Stack /STK=29 /UG=Hs.14832 /UG_TITLE=ESTs, Moderately similar to unnamed protein product (H.sapiens)
224952_at	5.96467	down	Hs.410889	TANC2	tetratricopeptide repeat, ankyrin repeat and coiled-coil containing 2	26115	chr17q23.3	gb:BF115054 /DB_XREF=gi:10984530 /DB_XREF=hr73f11.x1 /CLONE=IMAGE:3134157 /FEA=mRNA /CNT=107 /TID=Hs.4996.1 /TIER=Stack /STK=28 /UG=Hs.4996 /LL=26115 /UG_GENE=DKFZP564D166 /UG_TITLE=putative ankyrin-repeat containing protein
202436_s_at	5.93104	down	Hs.154654	CYP1B1	cytochrome P450, family 1, subfamily B, polypeptide 1	1545	chr2p21	gb:AU144855 /DB_XREF=gi:11006376 /DB_XREF=AU144855 /CLONE=HEMBA1003161 /FEA=FLmRNA /CNT=212 /TID=Hs.154654.0 /TIER=Stack /STK=22 /UG=Hs.154654 /LL=1545 /UG_GENE=CYP1B1 /UG_TITLE=cytochrome P450, subfamily I (dioxin-inducible), polypeptide 1 (glaucoma 3, primary infantile) /FL=gb:U03688.1 gb:NM_000104.2
204653_at	5.92279	down	Hs.519880	TFAP2A	transcription factor AP-2 alpha (activating enhancer binding protein 2 alpha)	7020	chr6p24	gb:BF343007 /DB_XREF=gi:11290124 /DB_XREF=602017119F1 /CLONE=IMAGE:4152580 /FEA=FLmRNA /CNT=96 /TID=Hs.18387.0 /TIER=Stack /STK=11 /UG=Hs.18387 /LL=7020 /UG_GENE=TFAP2A /UG_TITLE=transcription factor AP-2 alpha (activating enhancer-binding protein 2 alpha) /FL=gb:NM_003220.1 gb:M36711.1
227180_at	5.92244	down	Hs.274256	ELOVL7	ELOVL family member 7, elongation of long chain fatty acids (yeast)	79993	chr5q12.1	gb:AW138767 /DB_XREF=gi:6143085 /DB_XREF=UI-H-BI1-aep-a-12-0-UI.s1 /CLONE=IMAGE:2719799 /FEA=mRNA /CNT=36 /TID=Hs.274256.0 /TIER=Stack /STK=18 /UG=Hs.274256 /LL=79993 /UG_GENE=FLJ23563 /UG_TITLE=hypothetical protein FLJ23563
205268_s_at	5.91834	down	Hs.188528	ADD2	adducin 2 (beta)	119	chr2p14-p13	gb:NM_017488.1 /DB_XREF=gi:9257189 /GEN=ADD2 /FEA=FLmRNA /CNT=74 /TID=Hs.247423.6 /TIER=FL+Stack /STK=18 /UG=Hs.247423 /LL=119 /DEF=Homo sapiens adducin 2 (beta) (ADD2), transcript variant beta-4, mRNA. /PROD=adducin 2, isoform e /FL=gb:NM_017488.1
203632_s_at	5.91656	down	Hs.148685	GPRC5B	G protein-coupled receptor, family C, group 5, member B	51704	chr16p12	gb:NM_016235.1 /DB_XREF=gi:7706450 /GEN=GPRC5B /FEA=FLmRNA /CNT=115 /TID=Hs.242407.0 /TIER=FL+Stack /STK=43 /UG=Hs.242407 /LL=51704 /DEF=Homo sapiens G protein-coupled receptor, family C, group 5, member B (GPRC5B), mRNA. /PROD=G protein-coupled receptor, family C, group 5,member B, precursor /FL=gb:AF181862.1 gb:AF202640.1 gb:NM_016235.1
227638_at	5.8962	down	Hs.514843	KIAA1632	KIAA1632	57724	chr18q12.3-q21.1	gb:AI393091 /DB_XREF=gi:4222638 /DB_XREF=tg25g11.x1 /CLONE=IMAGE:2109860 /FEA=mRNA /CNT=32 /TID=Hs.288604.0 /TIER=Stack /STK=8 /UG=Hs.288604 /LL=57724 /UG_GENE=KIAA1632 /UG_TITLE=KIAA1632 protein
204820_s_at	5.89493	down	Hs.376046	BTN3A2 /// BTN3A3	butyrophilin, subfamily 3, member A3 /// butyrophilin, subfamily 3, member A2	10384 /// 11118	chr6p21.3 /// chr6p22.1	gb:NM_006994.2 /DB_XREF=gi:6325463 /GEN=BTN3A3 /FEA=FLmRNA /CNT=50 /TID=Hs.167741.0 /TIER=FL+Stack /STK=18 /UG=Hs.167741 /LL=10384 /DEF=Homo sapiens butyrophilin, subfamily 3, member A3 (BTN3A3), mRNA. /PROD=butyrophilin, subfamily 3, member A3 /FL=gb:U90548.1 gb:NM_006994.2
214841_at	5.85087	down	Hs.28659	CNIH3	cornichon homolog 3 (Drosophila)	149111	chr1q42.12	gb:AF070524.1 /DB_XREF=gi:3387879 /FEA=mRNA /CNT=22 /TID=Hs.13410.0 /TIER=ConsEnd /STK=6 /UG=Hs.13410 /UG_TITLE=Homo sapiens clone 24453 mRNA sequence /DEF=Homo sapiens clone 24453 mRNA sequence.
210547_x_at	5.81594	down	Hs.487561	ICA1	islet cell autoantigen 1, 69kDa	3382	chr7p22	gb:L21181.1 /DB_XREF=gi:437366 /FEA=FLmRNA /CNT=5 /TID=Hs.167927.3 /TIER=FL /STK=1 /UG=Hs.167927 /LL=3382 /UG_GENE=ICA1 /DEF=Human autoantigen p69 mRNA, complete cds. /PROD=autoantigen p69 /FL=gb:L21181.1
225989_at	5.81306	down	Hs.51891	HERC4	hect domain and RLD 4	26091	chr10q21.3	gb:AB046813.1 /DB_XREF=gi:10047260 /GEN=KIAA1593 /FEA=mRNA /CNT=68 /TID=Hs.11123.1 /TIER=Stack /STK=13 /UG=Hs.11123 /LL=26091 /DEF=Homo sapiens mRNA for KIAA1593 protein, partial cds. /PROD=KIAA1593 protein
204279_at	5.78501	down	Hs.654585	PSMB9	proteasome (prosome, macropain) subunit, beta type, 9 (large multifunctional peptidase 2)	5698	chr6p21.3	gb:NM_002800.1 /DB_XREF=gi:4506204 /GEN=PSMB9 /FEA=FLmRNA /CNT=70 /TID=Hs.9280.0 /TIER=FL /STK=1 /UG=Hs.9280 /LL=5698 /DEF=Homo sapiens proteasome (prosome, macropain) subunit, beta type, 9 (large multifunctional protease 2) (PSMB9), mRNA. /PROD=proteasome (prosome, macropain) subunit, betatype, 9 (large multifunctional protease 2) /FL=gb:U01025.1 gb:NM_002800.1
202133_at	5.78452	down	Hs.699296	WWTR1	WW domain containing transcription regulator 1	25937	chr3q23-q24	gb:BF674349 /DB_XREF=gi:11948244 /DB_XREF=602137094F1 /CLONE=IMAGE:4273679 /FEA=FLmRNA /CNT=210 /TID=Hs.24341.0 /TIER=Stack /STK=57 /UG=Hs.24341 /LL=25937 /UG_GENE=TAZ /UG_TITLE=transcriptional co-activator with PDZ-binding motif (TAZ) /FL=gb:NM_015472.1
226545_at	5.70949	down	Hs.399891	CD109	CD109 molecule	135228	chr6q13	gb:AL110152.1 /DB_XREF=gi:5817054 /FEA=mRNA /CNT=103 /TID=Hs.94030.0 /TIER=Stack /STK=67 /UG=Hs.94030 /UG_TITLE=Homo sapiens mRNA; cDNA DKFZp586E1624 (from clone DKFZp586E1624) /DEF=Homo sapiens mRNA; cDNA DKFZp586E1624 (from clone DKFZp586E1624).
236741_at	5.67962	down	Hs.122125	WDR72	WD repeat domain 72	256764	chr15q21.3	gb:AW299463 /DB_XREF=gi:6709140 /DB_XREF=xs50e03.x1 /CLONE=IMAGE:2773084 /FEA=EST /CNT=7 /TID=Hs.208067.0 /TIER=ConsEnd /STK=5 /UG=Hs.208067 /UG_TITLE=ESTs
214734_at	5.65737	down	Hs.269591	EXPH5	exophilin 5	23086	chr11q22.3	gb:AB014524.1 /DB_XREF=gi:3327061 /GEN=KIAA0624 /FEA=mRNA /CNT=28 /TID=Hs.138380.0 /TIER=ConsEnd /STK=4 /UG=Hs.138380 /LL=23086 /DEF=Homo sapiens mRNA for KIAA0624 protein, partial cds. /PROD=KIAA0624 protein
227052_at	5.63651	down	Hs.205952		CDNA FLJ26764 fis, clone PRS02668			gb:AI810669 /DB_XREF=gi:5397235 /DB_XREF=tu19f03.x1 /CLONE=IMAGE:2251517 /FEA=EST /CNT=38 /TID=Hs.44829.0 /TIER=Stack /STK=23 /UG=Hs.44829 /UG_TITLE=ESTs
227897_at	5.63198	down	Hs.700713		Transcribed locus			gb:N20927 /DB_XREF=gi:1126097 /DB_XREF=yx54a09.s1 /CLONE=IMAGE:265528 /FEA=EST /CNT=35 /TID=Hs.155218.2 /TIER=Stack /STK=28 /UG=Hs.155218 /LL=11100 /UG_GENE=E1B-AP5 /UG_TITLE=E1B-55kDa-associated protein 5
228149_at	5.61561	down	Hs.489734	FLJ31818	hypothetical protein FLJ31818	154743	chr7q31.1	gb:BF432926 /DB_XREF=gi:11445089 /DB_XREF=7n28e12.x1 /CLONE=IMAGE:3565942 /FEA=EST /CNT=24 /TID=Hs.292478.0 /TIER=Stack /STK=18 /UG=Hs.292478 /UG_TITLE=ESTs
221590_s_at	5.59365	down	Hs.663176///Hs.708053		Transcribed locus			gb:AF130089.1 /DB_XREF=gi:11493482 /FEA=FLmRNA /CNT=66 /TID=Hs.293970.1 /TIER=FL /STK=0 /UG=Hs.293970 /LL=4329 /UG_GENE=ALDH6A1 /DEF=Homo sapiens clone FLB9440 PRO2550 mRNA, complete cds. /PROD=PRO2550 /FL=gb:AF130089.1
210986_s_at	5.59361	down	Hs.133892	TPM1	tropomyosin 1 (alpha)	7168	chr15q22.1	gb:Z24727.1 /DB_XREF=gi:854188 /FEA=FLmRNA /CNT=2 /TID=Hs.77899.1 /TIER=FL /STK=0 /UG=Hs.77899 /LL=7168 /UG_GENE=TPM1 /DEF=H.sapiens tropomyosin isoform mRNA, complete CDS. /PROD=tropomyosin isoform /FL=gb:Z24727.1
209822_s_at	5.5915	down	Hs.370422	VLDLR	very low density lipoprotein receptor	7436	chr9p24	gb:L22431.1 /DB_XREF=gi:437386 /FEA=FLmRNA /CNT=57 /TID=Hs.73729.1 /TIER=FL+Stack /STK=23 /UG=Hs.73729 /LL=7436 /UG_GENE=VLDLR /DEF=Human very low density lipoprotein receptor, complete cds. /PROD=very low density lipoprotein receptor /FL=gb:D16493.1 gb:NM_003383.1 gb:L22431.1
218986_s_at	5.58237	down	Hs.591710	DDX60	DEAD (Asp-Glu-Ala-Asp) box polypeptide 60	55601	chr4q32.3	gb:NM_017631.1 /DB_XREF=gi:8923037 /GEN=FLJ20035 /FEA=FLmRNA /CNT=57 /TID=Hs.109309.0 /TIER=FL /STK=0 /UG=Hs.109309 /LL=55601 /DEF=Homo sapiens hypothetical protein FLJ20035 (FLJ20035), mRNA. /PROD=hypothetical protein FLJ20035 /FL=gb:NM_017631.1
214505_s_at	5.57613	down	Hs.435369	FHL1	four and a half LIM domains 1	2273	chrXq26	gb:AF220153.1 /DB_XREF=gi:6942192 /GEN=FHL1 /FEA=FLmRNA /CNT=5 /TID=Hs.239069.2 /TIER=FL /STK=1 /UG=Hs.239069 /LL=2273 /DEF=Homo sapiens four and a half LIM domains 1 protein isoform C (FHL1) mRNA, complete cds, alternatively spliced. /PROD=four and a half LIM domains 1 protein isoform C /FL=gb:AF220153.1
215034_s_at	5.57453	down	Hs.708032	TM4SF1	transmembrane 4 L six family member 1	4071	chr3q21-q25	gb:AI189753 /DB_XREF=gi:3740962 /DB_XREF=qd33a01.x1 /CLONE=IMAGE:1725480 /FEA=mRNA /CNT=8 /TID=Hs.306643.0 /TIER=ConsEnd /STK=0 /UG=Hs.306643 /UG_TITLE=Homo sapiens cDNA FLJ13302 fis, clone OVARC1001357
203058_s_at	5.54999	down	Hs.524491	PAPSS2	3'-phosphoadenosine 5'-phosphosulfate synthase 2	9060	chr10q23-q24	gb:AW299958 /DB_XREF=gi:6709635 /DB_XREF=xs44g05.x1 /CLONE=IMAGE:2772536 /FEA=FLmRNA /CNT=156 /TID=Hs.274230.0 /TIER=Stack /STK=31 /UG=Hs.274230 /LL=9060 /UG_GENE=PAPSS2 /UG_TITLE=3-phosphoadenosine 5-phosphosulfate synthase 2 /FL=gb:AF313907.1 gb:AF173365.1 gb:AF150754.2 gb:NM_004670.1 gb:AF074331.1 gb:AF091242.1
230207_s_at	5.54968	down	Hs.195403	DOCK5	Dedicator of cytokinesis 5	80005	chr8p21.2	gb:AI692645 /DB_XREF=gi:4969985 /DB_XREF=wd86c07.x1 /CLONE=IMAGE:2338476 /FEA=EST /CNT=20 /TID=Hs.131705.1 /TIER=Stack /STK=13 /UG=Hs.131705 /UG_TITLE=ESTs
229105_at	5.53812	down	Hs.432395	GPR39	G protein-coupled receptor 39	2863	chr2q21-q22	gb:AV717094 /DB_XREF=gi:10814246 /DB_XREF=AV717094 /CLONE=DCBAZD04 /FEA=EST /CNT=16 /TID=Hs.85339.0 /TIER=Stack /STK=11 /UG=Hs.85339 /LL=2863 /UG_GENE=GPR39 /UG_TITLE=G protein-coupled receptor 39
205253_at	5.53304	down	Hs.654412	PBX1	pre-B-cell leukemia homeobox 1	5087	chr1q23	gb:NM_002585.1 /DB_XREF=gi:4505622 /GEN=PBX1 /FEA=FLmRNA /CNT=39 /TID=Hs.155691.0 /TIER=FL+Stack /STK=17 /UG=Hs.155691 /LL=5087 /DEF=Homo sapiens pre-B-cell leukemia transcription factor 1 (PBX1), mRNA. /PROD=pre-B-cell leukemia transcription factor 1 /FL=gb:NM_002585.1 gb:M86546.1
210829_s_at	5.51905	down	Hs.699214	SSBP2	single-stranded DNA binding protein 2	23635	chr5q14.1	gb:AF077048.1 /DB_XREF=gi:4689143 /FEA=FLmRNA /CNT=3 /TID=Hs.169833.1 /TIER=FL /STK=0 /UG=Hs.169833 /LL=23635 /UG_GENE=SSBP2 /DEF=Homo sapiens single strand DNA-binding protein mRNA, complete cds. /PROD=single strand DNA-binding protein /FL=gb:AF077048.1
227599_at	5.50889	down	Hs.151443	C3orf59	chromosome 3 open reading frame 59	151963	chr3q29	gb:AU157304 /DB_XREF=gi:11018825 /DB_XREF=AU157304 /CLONE=PLACE1007178 /FEA=mRNA /CNT=51 /TID=Hs.12251.0 /TIER=Stack /STK=25 /UG=Hs.12251 /UG_TITLE=Homo sapiens cDNA FLJ11163 fis, clone PLACE1007178
202437_s_at	5.50632	down	Hs.154654	CYP1B1	cytochrome P450, family 1, subfamily B, polypeptide 1	1545	chr2p21	gb:NM_000104.2 /DB_XREF=gi:13325059 /GEN=CYP1B1 /FEA=FLmRNA /CNT=212 /TID=Hs.154654.0 /TIER=FL+Stack /STK=32 /UG=Hs.154654 /LL=1545 /DEF=Homo sapiens cytochrome P450, subfamily I (dioxin-inducible), polypeptide 1 (glaucoma 3, primary infantile) (CYP1B1), mRNA. /PROD=cytochrome P450, subfamily I (dioxin-inducible),polypeptide 1 /FL=gb:U03688.1 gb:NM_000104.2
223805_at	5.49949	down	Hs.318775	OSBPL6	oxysterol binding protein-like 6	114880	chr2q31-q32.1	gb:AF323728.1 /DB_XREF=gi:12382786 /FEA=FLmRNA /CNT=12 /TID=Hs.318775.0 /TIER=FL /STK=0 /UG=Hs.318775 /DEF=Homo sapiens OSBP-related protein 6 mRNA, complete cds. /PROD=OSBP-related protein 6 /FL=gb:AF323728.1
1552457_a_at	5.49684	down	Hs.522019	ADAMTSL1	ADAMTS-like 1	92949	chr9p22.2-p22.1	gb:NM_052866.2 /DB_XREF=gi:21327690 /GEN=ADAMTSL1 /TID=Hs2.275184.1 /CNT=4 /FEA=FLmRNA /TIER=FL /STK=4 /LL=92949 /UG=Hs.275184 /DEF=Homo sapiens ADAMTS-like 1 (ADAMTSL1), transcript variant 2, mRNA. /PROD=ADAM-TS related protein 1 isoform 2 /FL=gb:NM_052866.2 gb:AF176313.1
204042_at	5.47886	down	Hs.635221	WASF3	WAS protein family, member 3	10810	chr13q12	gb:AB020707.1 /DB_XREF=gi:4240288 /GEN=KIAA0900 /FEA=FLmRNA /CNT=84 /TID=Hs.82318.0 /TIER=Stack /STK=33 /UG=Hs.82318 /LL=10810 /DEF=Homo sapiens mRNA for KIAA0900 protein, partial cds. /PROD=KIAA0900 protein /FL=gb:NM_006646.2 gb:AB026543.1
213761_at	5.47162	down	Hs.655702	MDM1	Mdm1 nuclear protein homolog (mouse)	56890	chr12q15	gb:AW664850 /DB_XREF=gi:7457394 /DB_XREF=hj09f02.x1 /CLONE=IMAGE:2981307 /FEA=mRNA /CNT=28 /TID=Hs.12871.0 /TIER=Stack /STK=18 /UG=Hs.12871 /LL=54104 /UG_GENE=LOC54104 /UG_TITLE=hypothetical protein
207002_s_at	5.43559	down	Hs.444975	PLAGL1	pleiomorphic adenoma gene-like 1	5325	chr6q24-q25	gb:NM_002656.1 /DB_XREF=gi:4505856 /GEN=PLAGL1 /FEA=FLmRNA /CNT=7 /TID=Hs.75825.1 /TIER=FL /STK=0 /UG=Hs.75825 /LL=5325 /DEF=Homo sapiens pleiomorphic adenoma gene-like 1 (PLAGL1), transcript variant 1, mRNA. /PROD=pleiomorphic adenoma gene-like 1 isoform 1 /FL=gb:NM_002656.1 gb:U81992.1
210079_x_at	5.42444	down	Hs.654519	KCNAB1	potassium voltage-gated channel, shaker-related subfamily, beta member 1	7881	chr3q26.1	gb:U16953.1 /DB_XREF=gi:762887 /FEA=FLmRNA /CNT=24 /TID=Hs.172471.2 /TIER=FL /STK=0 /UG=Hs.172471 /LL=7881 /UG_GENE=KCNAB1 /DEF=Human potassium channel beta3 subunit mRNA, complete cds. /PROD=potassium channel beta3 subunit /FL=gb:U16953.1 gb:L39833.1
204038_s_at	5.42274	down	Hs.126667	LPAR1	lysophosphatidic acid receptor 1	1902	chr9q31.3	gb:NM_001401.1 /DB_XREF=gi:4503456 /GEN=EDG2 /FEA=FLmRNA /CNT=88 /TID=Hs.75794.0 /TIER=FL+Stack /STK=9 /UG=Hs.75794 /LL=1902 /DEF=Homo sapiens endothelial differentiation, lysophosphatidic acid G-protein-coupled receptor, 2 (EDG2), mRNA. /PROD=endothelial differentiation, lysophosphatidicacid G-protein-coupled receptor, 2 /FL=gb:U78192.1 gb:U80811.1 gb:NM_001401.1
203060_s_at	5.42175	down	Hs.524491	PAPSS2	3'-phosphoadenosine 5'-phosphosulfate synthase 2	9060	chr10q23-q24	gb:AF074331.1 /DB_XREF=gi:5052074 /GEN=PAPSS2 /FEA=FLmRNA /CNT=156 /TID=Hs.274230.0 /TIER=FL+Stack /STK=29 /UG=Hs.274230 /LL=9060 /DEF=Homo sapiens PAPS synthetase-2 (PAPSS2) mRNA, complete cds. /PROD=PAPS synthetase-2 /FL=gb:AF313907.1 gb:AF173365.1 gb:AF150754.2 gb:NM_004670.1 gb:AF074331.1 gb:AF091242.1
239909_at	5.39597	down	Hs.522019	ADAMTSL1	ADAMTS-like 1	92949	chr9p22.2-p22.1	gb:AI937348 /DB_XREF=gi:5676218 /DB_XREF=wp76b02.x1 /CLONE=IMAGE:2467659 /FEA=EST /CNT=4 /TID=Hs.217297.0 /TIER=ConsEnd /STK=4 /UG=Hs.217297 /UG_TITLE=ESTs
242458_at	5.38505	down	Hs.709811	RALGPS2	Ral GEF with PH domain and SH3 binding motif 2	55103	chr1q25.2	gb:AA721230 /DB_XREF=gi:2737365 /DB_XREF=nz72b04.s1 /CLONE=IMAGE:1300975 /FEA=EST /CNT=7 /TID=Hs.102398.0 /TIER=ConsEnd /STK=0 /UG=Hs.102398 /UG_TITLE=ESTs
227911_at	5.38422	down	Hs.183114	ARHGAP28	Rho GTPase activating protein 28	79822	chr18p11.31	gb:AI935647 /DB_XREF=gi:5674517 /DB_XREF=wo99a06.x1 /CLONE=IMAGE:2463442 /FEA=mRNA /CNT=54 /TID=Hs.183114.0 /TIER=Stack /STK=22 /UG=Hs.183114 /UG_TITLE=Homo sapiens cDNA FLJ14236 fis, clone NT2RP4000515
206023_at	5.38382	down	Hs.418367	NMU	neuromedin U	10874	chr4q12	gb:NM_006681.1 /DB_XREF=gi:5729946 /GEN=NMU /FEA=FLmRNA /CNT=24 /TID=Hs.2841.0 /TIER=FL /STK=7 /UG=Hs.2841 /LL=10874 /DEF=Homo sapiens neuromedin U (NMU), mRNA. /PROD=neuromedin U /FL=gb:NM_006681.1
204821_at	5.3784	down	Hs.167741	BTN3A3	butyrophilin, subfamily 3, member A3	10384	chr6p21.3	gb:NM_006994.2 /DB_XREF=gi:6325463 /GEN=BTN3A3 /FEA=FLmRNA /CNT=50 /TID=Hs.167741.0 /TIER=FL+Stack /STK=18 /UG=Hs.167741 /LL=10384 /DEF=Homo sapiens butyrophilin, subfamily 3, member A3 (BTN3A3), mRNA. /PROD=butyrophilin, subfamily 3, member A3 /FL=gb:U90548.1 gb:NM_006994.2
236108_at	5.34374	down	Hs.514843	KIAA1632	KIAA1632	57724	chr18q12.3-q21.1	gb:AV702202 /DB_XREF=gi:10718532 /DB_XREF=AV702202 /CLONE=ADBBLG06 /FEA=EST /CNT=9 /TID=Hs.132109.0 /TIER=ConsEnd /STK=0 /UG=Hs.132109 /UG_TITLE=ESTs
207039_at	5.34047	down	Hs.512599	CDKN2A	cyclin-dependent kinase inhibitor 2A (melanoma, p16, inhibits CDK4)	1029	chr9p21	gb:NM_000077.1 /DB_XREF=gi:4502748 /GEN=CDKN2A /FEA=FLmRNA /CNT=10 /TID=Hs.1174.0 /TIER=FL /STK=0 /UG=Hs.1174 /LL=1029 /DEF=Homo sapiens cyclin-dependent kinase inhibitor 2A (melanoma, p16, inhibits CDK4) (CDKN2A), mRNA. /PROD=cyclin-dependent kinase inhibitor 2A (melanoma,p16, inhibits CDK4) /FL=gb:NM_000077.1 gb:L27211.1
214500_at	5.33713	down	Hs.599225	H2AFY	H2A histone family, member Y	9555	chr5q31.3-q32	gb:AF044286.1 /DB_XREF=gi:3493530 /FEA=FLmRNA /CNT=7 /TID=Hs.75258.2 /TIER=FL /STK=0 /UG=Hs.75258 /LL=9555 /UG_GENE=H2AFY /DEF=Homo sapiens histone macroH2A1.1 mRNA, complete cds. /PROD=histone macroH2A1.1 /FL=gb:AF044286.1
230720_at	5.33457	down	Hs.111164	RNF182	ring finger protein 182	221687	chr6p23	gb:AI884906 /DB_XREF=gi:5590070 /DB_XREF=wl87c02.x1 /CLONE=IMAGE:2431874 /FEA=EST /CNT=11 /TID=Hs.111164.0 /TIER=Stack /STK=10 /UG=Hs.111164 /UG_TITLE=ESTs
226794_at	5.32967	down	Hs.93534	STXBP5	syntaxin binding protein 5 (tomosyn)	134957	chr6q24.3	gb:AI825998 /DB_XREF=gi:5446669 /DB_XREF=wk42e06.x1 /CLONE=IMAGE:2418082 /FEA=EST /CNT=57 /TID=Hs.184319.0 /TIER=Stack /STK=12 /UG=Hs.184319 /UG_TITLE=ESTs, Weakly similar to KIAA1006 protein (H.sapiens)
221589_s_at	5.3183	down	Hs.293970	ALDH6A1	aldehyde dehydrogenase 6 family, member A1	4329	chr14q24.3	gb:AW612403 /DB_XREF=gi:7317589 /DB_XREF=hh01b05.x1 /CLONE=IMAGE:2953809 /FEA=FLmRNA /CNT=66 /TID=Hs.293970.1 /TIER=ConsEnd /STK=1 /UG=Hs.293970 /LL=4329 /UG_GENE=ALDH6A1 /UG_TITLE=methylmalonate-semialdehyde dehydrogenase /FL=gb:AF130089.1
225116_at	5.30711	down	Hs.397465	HIPK2	homeodomain interacting protein kinase 2	28996	chr7q32-q34	gb:AW300045 /DB_XREF=gi:6709722 /DB_XREF=xs45a11.x1 /CLONE=IMAGE:2772572 /FEA=EST /CNT=104 /TID=Hs.75354.1 /TIER=Stack /STK=8 /UG=Hs.75354 /LL=10985 /UG_GENE=GCN1L1 /UG_TITLE=GCN1 (general control of amino-acid synthesis 1, yeast)-like 1
1555724_s_at	5.2919	down	Hs.632099	TAGLN	transgelin	6876	chr11q23.2	gb:BC010946.1 /DB_XREF=gi:15301437 /TID=Hs2.433399.2 /CNT=1 /FEA=FLmRNA /TIER=FL /STK=1 /LL=6876 /UG_GENE=TAGLN /UG=Hs.433399 /DEF=Homo sapiens, clone MGC:13595 IMAGE:4065231, mRNA, complete cds. /PROD=Unknown (protein for MGC:13595) /FL=gb:BC010946.1
202708_s_at	5.28735	down	Hs.2178	HIST2H2BE	histone cluster 2, H2be	8349	chr1q21-q23	gb:NM_003528.1 /DB_XREF=gi:4504276 /GEN=H2BFQ /FEA=FLmRNA /CNT=207 /TID=Hs.2178.0 /TIER=FL+Stack /STK=78 /UG=Hs.2178 /LL=8349 /DEF=Homo sapiens H2B histone family, member Q (H2BFQ), mRNA. /PROD=H2B histone family, member Q /FL=gb:NM_003528.1
218706_s_at	5.2837	down	Hs.363558	GRAMD3	GRAM domain containing 3	65983	chr5q23.2	gb:AW575493 /DB_XREF=gi:7247032 /DB_XREF=UI-HF-BM0-adp-a-04-0-UI.s1 /CLONE=IMAGE:3062287 /FEA=FLmRNA /CNT=96 /TID=Hs.235445.0 /TIER=Stack /STK=19 /UG=Hs.235445 /LL=65983 /UG_GENE=FLJ21313 /UG_TITLE=hypothetical protein FLJ21313 /FL=gb:NM_023927.1
231793_s_at	5.2814	down	Hs.144114	CAMK2D	calcium/calmodulin-dependent protein kinase (CaM kinase) II delta	817	chr4q26	gb:AA448956 /DB_XREF=gi:2162976 /DB_XREF=zx07b10.r1 /CLONE=IMAGE:785755 /FEA=FLmRNA /CNT=6 /TID=Hs.111460.3 /TIER=ConsEnd /STK=0 /UG=Hs.111460 /UG_TITLE=Homo sapiens cDNA: FLJ21715 fis, clone COL10287, highly similar to AF071569 Homo sapiens multifunctional calciumcalmodulin-dependent protein kinase II delta2 isoform mRNA /FL=gb:AF071569.1
230183_at	5.27142	down	Hs.492618	EXT1	exostoses (multiple) 1	2131	chr8q24.11-q24.13	gb:AW189467 /DB_XREF=gi:6463929 /DB_XREF=xl07a06.x1 /CLONE=IMAGE:2675506 /FEA=EST /CNT=13 /TID=Hs.44609.0 /TIER=Stack /STK=8 /UG=Hs.44609 /UG_TITLE=ESTs
201926_s_at	5.2583	down	Hs.527653	CD55	CD55 molecule, decay accelerating factor for complement (Cromer blood group)	1604	chr1q32	gb:BC001288.1 /DB_XREF=gi:12654888 /FEA=FLmRNA /CNT=314 /TID=Hs.1369.0 /TIER=FL /STK=0 /UG=Hs.1369 /LL=1604 /UG_GENE=DAF /DEF=Homo sapiens, Similar to decay accelerating factor for complement (CD55, Cromer blood group system), clone MGC:5192, mRNA, complete cds. /PROD=Similar to decay accelerating factor forcomplement (CD55, Cromer blood group system) /FL=gb:BC001288.1 gb:M31516.1 gb:NM_000574.1
212154_at	5.23792	down	Hs.1501	SDC2	syndecan 2	6383	chr8q22-q23	gb:AI380298 /DB_XREF=gi:4190151 /DB_XREF=tf99h06.x1 /CLONE=IMAGE:2107451 /FEA=mRNA /CNT=306 /TID=Hs.1501.0 /TIER=Stack /STK=12 /UG=Hs.1501 /LL=6383 /UG_GENE=SDC2 /UG_TITLE=syndecan 2 (heparan sulfate proteoglycan 1, cell surface-associated, fibroglycan)
210971_s_at	5.22783	down	Hs.65734	ARNTL	aryl hydrocarbon receptor nuclear translocator-like	406	chr11p15	gb:AB000815.1 /DB_XREF=gi:2094740 /FEA=FLmRNA /CNT=4 /TID=Hs.74515.3 /TIER=FL /STK=0 /UG=Hs.74515 /LL=406 /UG_GENE=ARNTL /DEF=Homo sapiens mRNA for BMAL1e, complete cds. /PROD=BMAL1e /FL=gb:AB000815.1
218627_at	5.20347	down	Hs.525634	DRAM	damage-regulated autophagy modulator	55332	chr12q23.2	gb:NM_018370.1 /DB_XREF=gi:8922957 /GEN=FLJ11259 /FEA=FLmRNA /CNT=71 /TID=Hs.184465.0 /TIER=FL+Stack /STK=31 /UG=Hs.184465 /LL=55332 /DEF=Homo sapiens hypothetical protein FLJ11259 (FLJ11259), mRNA. /PROD=hypothetical protein FLJ11259 /FL=gb:NM_018370.1
209589_s_at	5.19481	down	Hs.523329	EPHB2	EPH receptor B2	2048	chr1p36.1-p35	gb:AF025304.1 /DB_XREF=gi:2739055 /GEN=EPHB2 /FEA=FLmRNA /CNT=76 /TID=Hs.125124.1 /TIER=FL /STK=1 /UG=Hs.125124 /LL=2048 /DEF=Homo sapiens protein-tyrosine kinase EPHB2v (EPHB2) mRNA, complete cds. /PROD=protein-tyrosine kinase EPHB2v /FL=gb:AF025304.1
226525_at	5.19019	down	Hs.658363		Transcribed locus			gb:N51102 /DB_XREF=gi:1192268 /DB_XREF=yz03f02.s1 /CLONE=IMAGE:281979 /FEA=EST /CNT=43 /TID=Hs.37251.0 /TIER=Stack /STK=14 /UG=Hs.37251 /UG_TITLE=ESTs
207643_s_at	5.18984	down	Hs.707975	TNFRSF1A	tumor necrosis factor receptor superfamily, member 1A	7132	chr12p13.2	gb:NM_001065.1 /DB_XREF=gi:4507574 /GEN=TNFRSF1A /FEA=FLmRNA /CNT=2 /TID=Hs.159.0 /TIER=FL /STK=0 /UG=Hs.159 /LL=7132 /DEF=Homo sapiens tumor necrosis factor receptor superfamily, member 1A (TNFRSF1A), mRNA. /PROD=tumor necrosis factor receptor 1 (55kD) /FL=gb:NM_001065.1
242629_at	5.18605	down	Hs.654678		Transcribed locus			gb:BF056092 /DB_XREF=gi:10809988 /DB_XREF=7j86f03.x1 /CLONE=IMAGE:3393341 /FEA=EST /CNT=5 /TID=Hs.143611.0 /TIER=ConsEnd /STK=3 /UG=Hs.143611 /UG_TITLE=ESTs, Moderately similar to I38022 hypothetical protein (H.sapiens)
213069_at	5.18214	down	Hs.477420	HEG1	HEG homolog 1 (zebrafish)	57493	chr3q21.2	gb:AI148659 /DB_XREF=gi:3677128 /DB_XREF=qc69c01.x1 /CLONE=IMAGE:1714848 /FEA=EST /CNT=72 /TID=Hs.296326.0 /TIER=Stack /STK=37 /UG=Hs.296326 /UG_TITLE=ESTs
219771_at	5.14769	down	Hs.351798	TBC1D8B	TBC1 domain family, member 8B (with GRAM domain)	54885	chrXq22.3	gb:NM_017752.1 /DB_XREF=gi:8923278 /GEN=FLJ20298 /FEA=FLmRNA /CNT=24 /TID=Hs.67055.0 /TIER=FL /STK=0 /UG=Hs.67055 /LL=54885 /DEF=Homo sapiens hypothetical protein FLJ20298 (FLJ20298), mRNA. /PROD=hypothetical protein FLJ20298 /FL=gb:NM_017752.1
206116_s_at	5.13837	down	Hs.133892	TPM1	tropomyosin 1 (alpha)	7168	chr15q22.1	gb:NM_000366.1 /DB_XREF=gi:4507646 /GEN=TPM1 /FEA=FLmRNA /CNT=48 /TID=Hs.77899.0 /TIER=FL+Stack /STK=29 /UG=Hs.77899 /LL=7168 /DEF=Homo sapiens tropomyosin 1 (alpha) (TPM1), mRNA. /PROD=tropomyosin 1 (alpha) /FL=gb:NM_000366.1 gb:M19713.1
239669_at	5.13575	down	Hs.672883		Transcribed locus			gb:AW006409 /DB_XREF=gi:5855187 /DB_XREF=wr16c05.x1 /CLONE=IMAGE:2481704 /FEA=EST /CNT=5 /TID=Hs.209228.0 /TIER=ConsEnd /STK=4 /UG=Hs.209228 /UG_TITLE=ESTs
244414_at	5.11866	down						gb:AI148006 /DB_XREF=gi:3675688 /DB_XREF=qg62e10.s1 /CLONE=IMAGE:1839786 /FEA=EST /CNT=4 /TID=Hs.222120.0 /TIER=ConsEnd /STK=3 /UG=Hs.222120 /UG_TITLE=ESTs
226641_at	5.1097	down	Hs.432706		CDNA FLJ11570 fis, clone HEMBA1003309			gb:AU157224 /DB_XREF=gi:11018745 /DB_XREF=AU157224 /CLONE=PLACE1006780 /FEA=mRNA /CNT=47 /TID=Hs.11571.0 /TIER=Stack /STK=25 /UG=Hs.11571 /UG_TITLE=Homo sapiens cDNA FLJ11570 fis, clone HEMBA1003309
230795_at	5.06298	down	Hs.597557		Transcribed locus			gb:AI828075 /DB_XREF=gi:5448746 /DB_XREF=wk31e04.x1 /CLONE=IMAGE:2413950 /FEA=EST /CNT=22 /TID=Hs.55468.0 /TIER=Stack /STK=11 /UG=Hs.55468 /UG_TITLE=ESTs
210298_x_at	5.05321	down	Hs.435369	FHL1	four and a half LIM domains 1	2273	chrXq26	gb:AF098518.1 /DB_XREF=gi:3851649 /GEN=FHL1 /FEA=FLmRNA /CNT=25 /TID=Hs.239069.1 /TIER=FL /STK=0 /UG=Hs.239069 /LL=2273 /DEF=Homo sapiens four and a half LIM domains 1 protein isoform B (FHL1) mRNA, complete cds. /PROD=four and a half LIM domains 1 protein isoform B /FL=gb:AF063002.1 gb:AF098518.1
212386_at	5.05283	down	Hs.644653	TCF4	transcription factor 4	6925	chr18q21.1	gb:BF592782 /DB_XREF=gi:11685106 /DB_XREF=7j94d06.x1 /CLONE=IMAGE:3442594 /FEA=mRNA /CNT=240 /TID=Hs.289068.0 /TIER=Stack /STK=9 /UG=Hs.289068 /UG_TITLE=Homo sapiens cDNA FLJ11918 fis, clone HEMBB1000272
230081_at	5.05252	down	Hs.145404	PLCXD3	phosphatidylinositol-specific phospholipase C, X domain containing 3	345557	chr5p13.1	gb:AI694325 /DB_XREF=gi:4971665 /DB_XREF=wd45e02.x1 /CLONE=IMAGE:2331098 /FEA=EST /CNT=14 /TID=Hs.145404.0 /TIER=Stack /STK=8 /UG=Hs.145404 /UG_TITLE=ESTs
226550_at	5.03956	down	Hs.91389		CDNA FLJ39602 fis, clone SKNSH2005061			gb:AI672159 /DB_XREF=gi:4851890 /DB_XREF=wa04c04.x1 /CLONE=IMAGE:2297094 /FEA=EST /CNT=64 /TID=Hs.91389.0 /TIER=Stack /STK=21 /UG=Hs.91389 /UG_TITLE=ESTs
222184_at	5.03626	down	Hs.652769		Clone 25015 mRNA sequence			gb:AF131844.1 /DB_XREF=gi:4406685 /FEA=mRNA /CNT=3 /TID=Hs.201626.0 /TIER=ConsEnd /STK=0 /UG=Hs.201626 /UG_TITLE=Homo sapiens clone 25015 mRNA sequence /DEF=Homo sapiens clone 25015 mRNA sequence.
209398_at	5.0357	down	Hs.7644	HIST1H1C	histone cluster 1, H1c	3006	chr6p21.3	gb:BC002649.1 /DB_XREF=gi:12803628 /FEA=FLmRNA /CNT=154 /TID=Hs.7644.0 /TIER=FL+Stack /STK=86 /UG=Hs.7644 /LL=3006 /UG_GENE=H1F2 /DEF=Homo sapiens, H1 histone family, member 2, clone MGC:3992, mRNA, complete cds. /PROD=H1 histone family, member 2 /FL=gb:BC002649.1 gb:NM_005319.1
226326_at	5.01288	down	Hs.500512	PCGF5	polycomb group ring finger 5	84333	chr10q23.32	gb:AI798098 /DB_XREF=gi:5363581 /DB_XREF=wh81c10.x1 /CLONE=IMAGE:2387154 /FEA=EST /CNT=55 /TID=Hs.11356.0 /TIER=Stack /STK=37 /UG=Hs.11356 /UG_TITLE=ESTs
244561_at	5.01189	down	Hs.91389		CDNA FLJ39602 fis, clone SKNSH2005061			gb:BG289443 /DB_XREF=gi:13045294 /DB_XREF=602381480F1 /CLONE=IMAGE:4499203 /FEA=EST /CNT=7 /TID=Hs.170481.0 /TIER=ConsEnd /STK=0 /UG=Hs.170481 /UG_TITLE=ESTs
204037_at	5.00914	down	Hs.126667	LPAR1	lysophosphatidic acid receptor 1	1902	chr9q31.3	gb:BF055366 /DB_XREF=gi:10809262 /DB_XREF=7j78f10.x1 /CLONE=IMAGE:3392587 /FEA=FLmRNA /CNT=88 /TID=Hs.75794.0 /TIER=Stack /STK=22 /UG=Hs.75794 /LL=1902 /UG_GENE=EDG2 /UG_TITLE=endothelial differentiation, lysophosphatidic acid G-protein-coupled receptor, 2 /FL=gb:U78192.1 gb:U80811.1 gb:NM_001401.1
212358_at	5.00719	down	Hs.466539	CLIP3	CAP-GLY domain containing linker protein 3	25999	chr19q13.12	gb:AL117468.1 /DB_XREF=gi:5911934 /GEN=DKFZp586N1922 /FEA=mRNA /CNT=171 /TID=Hs.7357.0 /TIER=Stack /STK=60 /UG=Hs.7357 /LL=25999 /DEF=Homo sapiens mRNA; cDNA DKFZp586N1922 (from clone DKFZp586N1922); partial cds. /PROD=hypothetical protein
222835_at	4.98505	down	Hs.387057	THSD4	thrombospondin, type I, domain containing 4	79875	chr15q23	gb:BG163478 /DB_XREF=gi:12670181 /DB_XREF=602338477F1 /CLONE=IMAGE:4446451 /FEA=FLmRNA /CNT=41 /TID=Hs.170345.0 /TIER=ConsEnd /STK=0 /UG=Hs.170345 /LL=79875 /UG_GENE=FLJ13710 /UG_TITLE=hypothetical protein FLJ13710 /FL=gb:NM_024817.1
204682_at	4.95396	down	Hs.512776	LTBP2	latent transforming growth factor beta binding protein 2	4053	chr14q24	gb:NM_000428.1 /DB_XREF=gi:4557732 /GEN=LTBP2 /FEA=FLmRNA /CNT=58 /TID=Hs.83337.0 /TIER=FL /STK=0 /UG=Hs.83337 /LL=4053 /DEF=Homo sapiens latent transforming growth factor beta binding protein 2 (LTBP2), mRNA. /PROD=latent transforming growth factor beta bindingprotein 2 /FL=gb:NM_000428.1
238513_at	4.94782	down	Hs.471695	PRRG4	Proline rich Gla (G-carboxyglutamic acid) 4 (transmembrane)	79056	chr11p13	gb:BF905445 /DB_XREF=gi:12296904 /DB_XREF=MR3-MT0329-261200-002-a08 /FEA=EST /CNT=13 /TID=Hs.25978.0 /TIER=ConsEnd /STK=0 /UG=Hs.25978 /UG_TITLE=ESTs
219779_at	4.94027	down	Hs.458973	ZFHX4	zinc finger homeobox 4	79776	chr8q21.11	gb:NM_024721.1 /DB_XREF=gi:13376026 /GEN=FLJ20980 /FEA=FLmRNA /CNT=22 /TID=Hs.109314.0 /TIER=FL+Stack /STK=13 /UG=Hs.109314 /LL=79776 /DEF=Homo sapiens hypothetical protein FLJ20980 (FLJ20980), mRNA. /PROD=hypothetical protein FLJ20980 /FL=gb:NM_024721.1
235331_x_at	4.93973	down	Hs.500512	PCGF5	polycomb group ring finger 5	84333	chr10q23.32	gb:AI341142 /DB_XREF=gi:4078069 /DB_XREF=qx89e09.x1 /CLONE=IMAGE:2009704 /FEA=EST /CNT=17 /TID=Hs.197484.0 /TIER=ConsEnd /STK=0 /UG=Hs.197484 /UG_TITLE=ESTs
225327_at	4.93132	down	Hs.152385	KIAA1370	KIAA1370	56204	chr15q21.2	gb:AB037791.1 /DB_XREF=gi:7243120 /GEN=KIAA1370 /FEA=mRNA /CNT=93 /TID=Hs.29716.0 /TIER=Stack /STK=15 /UG=Hs.29716 /LL=56204 /DEF=Homo sapiens mRNA for KIAA1370 protein, partial cds. /PROD=KIAA1370 protein
219427_at	4.9305	down	Hs.702217	FAT4	FAT tumor suppressor homolog 4 (Drosophila)	79633	chr4q28.1	gb:NM_024582.1 /DB_XREF=gi:13375763 /GEN=FLJ23056 /FEA=FLmRNA /CNT=41 /TID=Hs.20914.0 /TIER=FL /STK=0 /UG=Hs.20914 /LL=79633 /DEF=Homo sapiens hypothetical protein FLJ23056 (FLJ23056), mRNA. /PROD=hypothetical protein FLJ23056 /FL=gb:NM_024582.1
204254_s_at	4.91596	down	Hs.524368	VDR	vitamin D (1,25- dihydroxyvitamin D3) receptor	7421	chr12q13.11	gb:NM_000376.1 /DB_XREF=gi:4507882 /GEN=VDR /FEA=FLmRNA /CNT=94 /TID=Hs.2062.0 /TIER=FL+Stack /STK=13 /UG=Hs.2062 /LL=7421 /DEF=Homo sapiens vitamin D (1,25- dihydroxyvitamin D3) receptor (VDR), mRNA. /PROD=vitamin D (1,25- dihydroxyvitamin D3) receptor /FL=gb:NM_000376.1 gb:J03258.1 gb:AF026260.1
218284_at	4.89892	down	Hs.618504	SMAD3	SMAD family member 3	4088	chr15q22.33	gb:NM_015400.1 /DB_XREF=gi:7661691 /GEN=DKFZP586N0721 /FEA=FLmRNA /CNT=133 /TID=Hs.99843.0 /TIER=FL+Stack /STK=55 /UG=Hs.99843 /LL=25856 /DEF=Homo sapiens DKFZP586N0721 protein (DKFZP586N0721), mRNA. /PROD=DKFZP586N0721 protein /FL=gb:BC000414.1 gb:NM_015400.1 gb:AF151027.1
229942_at	4.87892	down	Hs.656581	BNC2	basonuclin 2	54796	chr9p22.3-p22.2	gb:AW024890 /DB_XREF=gi:5878420 /DB_XREF=wu92c11.x1 /CLONE=IMAGE:2527508 /FEA=EST /CNT=14 /TID=Hs.105964.0 /TIER=Stack /STK=10 /UG=Hs.105964 /UG_TITLE=ESTs
205018_s_at	4.84721	down	Hs.657347	MBNL2	muscleblind-like 2 (Drosophila)	10150	chr13q32.1	gb:NM_005757.2 /DB_XREF=gi:9665257 /GEN=MBLL /FEA=FLmRNA /CNT=50 /TID=Hs.184340.0 /TIER=FL /STK=0 /UG=Hs.184340 /LL=10150 /DEF=Homo sapiens C3H-type zinc finger protein; similar to D. melanogaster muscleblind B protein (MBLL), mRNA. /PROD=C3H-type zinc finger protein /FL=gb:NM_005757.2 gb:AF061261.1
205398_s_at	4.84579	down	Hs.618504	SMAD3	SMAD family member 3	4088	chr15q22.33	gb:NM_005902.1 /DB_XREF=gi:5174512 /GEN=MADH3 /FEA=FLmRNA /CNT=32 /TID=Hs.211578.0 /TIER=FL /STK=0 /UG=Hs.211578 /LL=4088 /DEF=Homo sapiens MAD (mothers against decapentaplegic, Drosophila) homolog 3 (MADH3), mRNA. /PROD=MAD (mothers against decapentaplegic,Drosophila) homolog 3 /FL=gb:U68019.1 gb:U76622.1 gb:NM_005902.1
221211_s_at	4.83982	down	Hs.222802	C21orf7	chromosome 21 open reading frame 7	56911	chr21q22.3	gb:NM_020152.1 /DB_XREF=gi:9910145 /GEN=C21orf7 /FEA=FLmRNA /CNT=2 /TID=Hs.41267.0 /TIER=FL /STK=0 /UG=Hs.41267 /LL=56911 /DEF=Homo sapiens c21orf7 form A-D (C21orf7), mRNA. /PROD=c21orf7 form A-D /FL=gb:NM_020152.1 gb:AF269161.1
232994_s_at	4.8254	down	Hs.482521	RGNEF	Rho-guanine nucleotide exchange factor	64283	chr5q13.2	gb:BE884959 /DB_XREF=gi:10333735 /DB_XREF=601506894F1 /CLONE=IMAGE:3908519 /FEA=mRNA /CNT=4 /TID=Hs.33254.1 /TIER=ConsEnd /STK=0 /UG=Hs.33254 /LL=64283 /UG_GENE=FLJ21817 /UG_TITLE=hypothetical protein FLJ21817 similar to Rhoip2
222572_at	4.81691	down	Hs.22265	PPM2C	protein phosphatase 2C, magnesium-dependent, catalytic subunit	54704	chr8q22.1	gb:BG542521 /DB_XREF=gi:13534754 /DB_XREF=602572011F1 /CLONE=IMAGE:4696323 /FEA=FLmRNA /CNT=111 /TID=Hs.22265.0 /TIER=Stack /STK=28 /UG=Hs.22265 /LL=54704 /UG_GENE=PDP /UG_TITLE=pyruvate dehydrogenase phosphatase /FL=gb:NM_018444.1 gb:AF155661.1
222392_x_at	4.80968	down	Hs.520421	PERP	PERP, TP53 apoptosis effector	64065	chr6q24	gb:AJ251830.1 /DB_XREF=gi:11558106 /GEN=THW /FEA=FLmRNA /CNT=376 /TID=Hs.303125.0 /TIER=Stack /STK=143 /UG=Hs.303125 /LL=64065 /DEF=Homo sapiens mRNA for transmembrane protein (THW gene). /PROD=transmembrane protein /FL=gb:AF317550.1 gb:NM_022121.1
226331_at	4.80675	down	Hs.593612		ARTC1 mRNA, complete sequence			gb:BF508813 /DB_XREF=gi:11592111 /DB_XREF=UI-H-BI4-aor-b-04-0-UI.s1 /CLONE=IMAGE:3085759 /FEA=EST /CNT=53 /TID=Hs.171553.0 /TIER=Stack /STK=31 /UG=Hs.171553 /UG_TITLE=ESTs
209846_s_at	4.74493	down	Hs.376046	BTN3A2	butyrophilin, subfamily 3, member A2	11118	chr6p22.1	gb:BC002832.1 /DB_XREF=gi:12803966 /FEA=FLmRNA /CNT=47 /TID=Hs.87497.0 /TIER=FL /STK=6 /UG=Hs.87497 /LL=11118 /UG_GENE=BTN3A2 /DEF=Homo sapiens, Similar to butyrophilin, subfamily 3, member A2, clone MGC:3790, mRNA, complete cds. /PROD=Similar to butyrophilin, subfamily 3, member A2 /FL=gb:U90144.1 gb:NM_007047.1 gb:U90546.1 gb:BC002832.1
1555832_s_at	4.74452	down	Hs.4055///Hs.709396	KLF6	Homo sapiens, clone IMAGE:4096273, mRNA /// Kruppel-like factor 6	1316	chr10p15	gb:BU683415 /DB_XREF=gi:23535331 /DB_XREF=UI-CF-EC1-ace-p-13-0-UI.s1 /CLONE=UI-CF-EC1-ace-p-13-0-UI /TID=Hs2.396194.1 /CNT=70 /FEA=mRNA /TIER=Stack /STK=52 /UG=Hs.396194 /UG_TITLE=Homo sapiens, clone IMAGE:4096273, mRNA
222453_at	4.73829	down	Hs.221941	CYBRD1	cytochrome b reductase 1	79901	chr2q31.1	gb:AL136693.1 /DB_XREF=gi:12052907 /GEN=DKFZp564E227 /FEA=FLmRNA /CNT=192 /TID=Hs.31297.0 /TIER=FL+Stack /STK=85 /UG=Hs.31297 /LL=79901 /DEF=Homo sapiens mRNA; cDNA DKFZp564E227 (from clone DKFZp564E227); complete cds. /PROD=hypothetical protein /FL=gb:NM_024843.1 gb:AL136693.1
209267_s_at	4.73463	down	Hs.288034	SLC39A8	solute carrier family 39 (zinc transporter), member 8	64116	chr4q22-q24	gb:AB040120.1 /DB_XREF=gi:12657580 /GEN=BIGMo-103 /FEA=FLmRNA /CNT=155 /TID=Hs.284205.1 /TIER=FL+Stack /STK=49 /UG=Hs.284205 /LL=64116 /DEF=Homo sapiens mRNA for BCG induced integral membrane protein BIGMo-103, complete cds. /PROD=BCG induced integral membrane protein BIGMo-103 /FL=gb:AB040120.1
1556200_a_at	4.72617	down	Hs.587663	C10orf90	chromosome 10 open reading frame 90	118611	chr10q26.2	gb:BC021140.1 /DB_XREF=gi:18088969 /TID=Hs2.129481.1 /CNT=11 /FEA=mRNA /TIER=ConsEnd /STK=4 /LL=118611 /UG_GENE=FLJ32938 /UG=Hs.129481 /UG_TITLE=hypothetical protein FLJ32938 /DEF=Homo sapiens, Similar to RIKEN cDNA 4933400E14 gene, clone IMAGE:4871932, mRNA, partial cds.
239519_at	4.72578	down	Hs.687190		Transcribed locus			gb:AA927670 /DB_XREF=gi:3076490 /DB_XREF=om72a05.s1 /CLONE=IMAGE:1552688 /FEA=EST /CNT=4 /TID=Hs.131704.0 /TIER=ConsEnd /STK=4 /UG=Hs.131704 /UG_TITLE=ESTs
221479_s_at	4.72322	down	Hs.131226	BNIP3L	BCL2/adenovirus E1B 19kDa interacting protein 3-like	665	chr8p21	gb:AF060922.1 /DB_XREF=gi:12001981 /FEA=FLmRNA /CNT=367 /TID=Hs.132955.0 /TIER=FL+Stack /STK=57 /UG=Hs.132955 /LL=665 /UG_GENE=BNIP3L /DEF=Homo sapiens clone 016a05 My020 protein mRNA, complete cds. /PROD=My020 protein /FL=gb:AB004788.1 gb:AL132665.1 gb:NM_004331.1 gb:AF060922.1 gb:AF067396.1
209644_x_at	4.722	down	Hs.512599	CDKN2A	cyclin-dependent kinase inhibitor 2A (melanoma, p16, inhibits CDK4)	1029	chr9p21	gb:U38945.1 /DB_XREF=gi:1353569 /GEN=CDKN2A /FEA=FLmRNA /CNT=112 /TID=Hs.1174.1 /TIER=FL+Stack /STK=49 /UG=Hs.1174 /LL=1029 /UG_TITLE=cyclin-dependent kinase inhibitor 2A (melanoma, p16, inhibits CDK4) /DEF=Human hypothetical 18.1 kDa protein (CDKN2A) mRNA, complete cds. /FL=gb:U38945.1 gb:U26727.1
241700_at	4.72079	down	Hs.458973	ZFHX4	zinc finger homeobox 4	79776	chr8q21.11	gb:AW963185 /DB_XREF=gi:8153021 /DB_XREF=EST375258 /FEA=EST /CNT=6 /TID=Hs.298645.0 /TIER=ConsEnd /STK=0 /UG=Hs.298645 /UG_TITLE=ESTs
226272_at	4.69837	down	Hs.656799	RCAN3	RCAN family member 3	11123	chr1p35.3-p33	gb:N25986 /DB_XREF=gi:1140334 /DB_XREF=yx88c06.s1 /CLONE=IMAGE:268810 /FEA=EST /CNT=67 /TID=Hs.22380.1 /TIER=Stack /STK=20 /UG=Hs.22380 /UG_TITLE=ESTs
218611_at	4.68707	down	Hs.15725	IER5	immediate early response 5	51278	chr1q25.3	gb:NM_016545.1 /DB_XREF=gi:7706080 /GEN=LOC51278 /FEA=FLmRNA /CNT=101 /TID=Hs.15725.0 /TIER=FL+Stack /STK=61 /UG=Hs.15725 /LL=51278 /DEF=Homo sapiens hypothetical protein SBBI48 (LOC51278), mRNA. /PROD=hypothetical protein SBBI48 /FL=gb:AF178984.1 gb:NM_016545.1 gb:BC000128.2
225241_at	4.68373	down	Hs.477128	CCDC80	coiled-coil domain containing 80	151887	chr3q13.2	gb:AA570507 /DB_XREF=gi:2344487 /DB_XREF=nk64h07.s1 /CLONE=IMAGE:1018333 /FEA=EST /CNT=79 /TID=Hs.170121.2 /TIER=Stack /STK=23 /UG=Hs.170121 /LL=5788 /UG_GENE=PTPRC /UG_TITLE=protein tyrosine phosphatase, receptor type, C
203695_s_at	4.6694	down	Hs.520708	DFNA5	deafness, autosomal dominant 5	1687	chr7p15	gb:NM_004403.1 /DB_XREF=gi:4758153 /GEN=DFNA5 /FEA=FLmRNA /CNT=84 /TID=Hs.13530.0 /TIER=FL+Stack /STK=34 /UG=Hs.13530 /LL=1687 /DEF=Homo sapiens deafness, autosomal dominant 5 (DFNA5), mRNA. /PROD=deafness, autosomal dominant 5 protein /FL=gb:AF073308.1 gb:NM_004403.1 gb:AF007790.2
208161_s_at	4.64499	down	Hs.463421	ABCC3	ATP-binding cassette, sub-family C (CFTR/MRP), member 3	8714	chr17q22	gb:NM_020037.1 /DB_XREF=gi:9955971 /GEN=ABCC3 /FEA=FLmRNA /CNT=2 /TID=Hs.90786.0 /TIER=FL /STK=0 /UG=Hs.90786 /LL=8714 /DEF=Homo sapiens ATP-binding cassette, sub-family C (CFTRMRP), member 3 (ABCC3), transcript variant MRP3A, mRNA. /PROD=ATP-binding cassette, sub-family C, member 3,isoform MRP3A /FL=gb:NM_020037.1 gb:AF085691.1
226066_at	4.61049	down	Hs.166017	MITF	microphthalmia-associated transcription factor	4286	chr3p14.2-p14.1	gb:AL117653.1 /DB_XREF=gi:5912245 /FEA=mRNA /CNT=83 /TID=Hs.5884.0 /TIER=Stack /STK=37 /UG=Hs.5884 /UG_TITLE=Homo sapiens mRNA; cDNA DKFZp586C0224 (from clone DKFZp586C0224) /DEF=Homo sapiens mRNA; cDNA DKFZp586C0224 (from clone DKFZp586C0224).
219888_at	4.60297	down	Hs.123159	SPAG4	sperm associated antigen 4	6676	chr20q11.21	gb:NM_003116.1 /DB_XREF=gi:11037054 /GEN=SPAG4 /FEA=FLmRNA /CNT=17 /TID=Hs.123159.0 /TIER=FL+Stack /STK=11 /UG=Hs.123159 /LL=6676 /DEF=Homo sapiens sperm associated antigen 4 (SPAG4), mRNA. /PROD=sperm associated antigen 4 /FL=gb:AF262992.1 gb:NM_003116.1
210220_at	4.59815	down	Hs.142912	FZD2	frizzled homolog 2 (Drosophila)	2535	chr17q21.1	gb:L37882.1 /DB_XREF=gi:736678 /GEN=frizzled /FEA=FLmRNA /CNT=18 /TID=Hs.81217.0 /TIER=FL /STK=6 /UG=Hs.81217 /LL=2535 /UG_TITLE=frizzled (Drosophila) homolog 2 /DEF=Human frizzled gene product mRNA, complete cds. /FL=gb:NM_001466.2 gb:AB017364.1 gb:L37882.1
205003_at	4.59569	down	Hs.654652	DOCK4	dedicator of cytokinesis 4	9732	chr7q31.1	gb:NM_014705.1 /DB_XREF=gi:7662263 /GEN=KIAA0716 /FEA=FLmRNA /CNT=48 /TID=Hs.118140.0 /TIER=FL+Stack /STK=17 /UG=Hs.118140 /LL=9732 /DEF=Homo sapiens KIAA0716 gene product (KIAA0716), mRNA. /PROD=KIAA0716 gene product /FL=gb:AB018259.1 gb:NM_014705.1
235382_at	4.58583	down	Hs.98288	FLJ90650	laeverin	206338	chr5q23.1	gb:AI246369 /DB_XREF=gi:3841766 /DB_XREF=qi13c09.x1 /CLONE=IMAGE:1856368 /FEA=EST /CNT=26 /TID=Hs.98288.0 /TIER=ConsEnd /STK=1 /UG=Hs.98288 /UG_TITLE=ESTs
201242_s_at	4.58467	down	Hs.291196	ATP1B1	ATPase, Na+/K+ transporting, beta 1 polypeptide	481	chr1q24	gb:BC000006.1 /DB_XREF=gi:12652534 /FEA=FLmRNA /CNT=301 /TID=Hs.78629.0 /TIER=FL+Stack /STK=63 /UG=Hs.78629 /LL=481 /UG_GENE=ATP1B1 /DEF=Homo sapiens, ATPase, Na+K+ transporting, beta 1 polypeptide, clone MGC:1798, mRNA, complete cds. /PROD=ATPase, Na+K+ transporting, beta 1 polypeptide /FL=gb:NM_001677.1 gb:BC000006.1
1554830_a_at	4.57235	down	Hs.647822	STEAP3	STEAP family member 3	55240	chr2q14.2	gb:AF262322.1 /DB_XREF=gi:19919069 /TID=Hs2.57655.3 /CNT=3 /FEA=FLmRNA /TIER=FL /STK=1 /LL=55240 /UG_GENE=TSAP6 /UG=Hs.57655 /DEF=Homo sapiens pHYDE II mRNA, complete cds. /PROD=pHYDE II /FL=gb:AF262322.1
218400_at	4.56977	down	Hs.528634	OAS3	2'-5'-oligoadenylate synthetase 3, 100kDa	4940	chr12q24.2	gb:NM_006187.1 /DB_XREF=gi:5453823 /GEN=OAS3 /FEA=FLmRNA /CNT=107 /TID=Hs.56009.0 /TIER=FL /STK=0 /UG=Hs.56009 /LL=4940 /DEF=Homo sapiens 2-5oligoadenylate synthetase 3 (OAS3), mRNA. /PROD=2-5oligoadenylate synthetase 3 /FL=gb:NM_006187.1 gb:AF063613.1 gb:AB044545.1
226939_at	4.55619	down	Hs.656937	CPEB2	cytoplasmic polyadenylation element binding protein 2	132864	chr4p15.33	gb:AI202327 /DB_XREF=gi:3754933 /DB_XREF=qs66a07.x1 /CLONE=IMAGE:1943028 /FEA=EST /CNT=33 /TID=Hs.44833.0 /TIER=Stack /STK=12 /UG=Hs.44833 /UG_TITLE=ESTs
205330_at	4.55492	down	Hs.268515	MN1	meningioma (disrupted in balanced translocation) 1	4330	chr22q11|22q12.1	gb:NM_002430.1 /DB_XREF=gi:4505222 /GEN=MN1 /FEA=FLmRNA /CNT=43 /TID=Hs.268515.0 /TIER=FL+Stack /STK=15 /UG=Hs.268515 /LL=4330 /DEF=Homo sapiens meningioma (disrupted in balanced translocation) 1 (MN1), mRNA. /PROD=meningioma 1 /FL=gb:NM_002430.1
218313_s_at	4.55039	down	Hs.548088	GALNT7	UDP-N-acetyl-alpha-D-galactosamine:polypeptide N-acetylgalactosaminyltransferase 7 (GalNAc-T7)	51809	chr4q31.1	gb:NM_017423.1 /DB_XREF=gi:8393408 /GEN=GALNT7 /FEA=FLmRNA /CNT=101 /TID=Hs.246315.0 /TIER=FL+Stack /STK=22 /UG=Hs.246315 /LL=51809 /DEF=Homo sapiens UDP-N-acetyl-alpha-D-galactosamine:polypeptide N-acetylgalactosaminyltransferase 7 (GalNAc-T7) (GALNT7), mRNA. /PROD=polypeptide N-acetylgalactosaminyltransferase 7 /FL=gb:NM_017423.1
208949_s_at	4.53946	down	Hs.531081	LGALS3	lectin, galactoside-binding, soluble, 3	3958	chr14q21-q22	gb:BC001120.1 /DB_XREF=gi:12654570 /FEA=FLmRNA /CNT=324 /TID=Hs.621.0 /TIER=FL+Stack /STK=37 /UG=Hs.621 /LL=3958 /UG_GENE=LGALS3 /DEF=Homo sapiens, lectin, galactoside-binding, soluble, 3 (galectin 3), clone MGC:2058, mRNA, complete cds. /PROD=lectin, galactoside-binding, soluble, 3(galectin 3) /FL=gb:NM_002306.1 gb:M35368.1 gb:BC001120.1 gb:M36682.1 gb:M57710.1 gb:AB006780.1
230508_at	4.5261	down	Hs.292156	DKK3	dickkopf homolog 3 (Xenopus laevis)	27122	chr11p15.2	gb:AL569601 /DB_XREF=gi:12925101 /DB_XREF=AL569601 /CLONE=CS0DE011YL13 (3 prime) /FEA=EST /CNT=14 /TID=Hs.85591.0 /TIER=Stack /STK=10 /UG=Hs.85591 /UG_TITLE=ESTs
207565_s_at	4.51526	down	Hs.101840	MR1	major histocompatibility complex, class I-related	3140	chr1q25.3	gb:NM_001531.1 /DB_XREF=gi:4504416 /GEN=HLALS /FEA=FLmRNA /CNT=4 /TID=Hs.101840.0 /TIER=FL /STK=0 /UG=Hs.101840 /LL=3140 /DEF=Homo sapiens major histocompatibility complex, class I-like sequence (HLALS), mRNA. /PROD=major histocompatibility complex, class I-likesequence /FL=gb:NM_001531.1 gb:U22963.1
242677_at	4.50837	down	Hs.131704	NRP1	Neuropilin 1	8829	chr10p12	gb:AI088099 /DB_XREF=gi:3426807 /DB_XREF=oo20a06.x1 /CLONE=IMAGE:1566706 /FEA=EST /CNT=6 /TID=Hs.173548.0 /TIER=ConsEnd /STK=3 /UG=Hs.173548 /UG_TITLE=ESTs
232369_at	4.50343	down	Hs.679513		Clone IMAGE:119716, mRNA sequence			gb:AF339768.1 /DB_XREF=gi:13507306 /FEA=mRNA /CNT=9 /TID=Hs.17385.0 /TIER=ConsEnd /STK=0 /UG=Hs.17385 /UG_TITLE=Homo sapiens clone IMAGE:119716, mRNA sequence /DEF=Homo sapiens clone IMAGE:119716, mRNA sequence.
53720_at	4.50292	down	Hs.655613	FLJ11286	hypothetical protein FLJ11286	55337	chr19p13.2	Cluster Incl. AI862559:wj15e06.x1 Homo sapiens cDNA, 3 end /clone=IMAGE-2402914 /clone_end=3' /gb=AI862559 /gi=5526666 /ug=Hs.12151 /len=574
201995_at	4.50235	down	Hs.492618	EXT1	exostoses (multiple) 1	2131	chr8q24.11-q24.13	gb:NM_000127.1 /DB_XREF=gi:4557570 /GEN=EXT1 /FEA=FLmRNA /CNT=199 /TID=Hs.184161.0 /TIER=FL+Stack /STK=13 /UG=Hs.184161 /LL=2131 /DEF=Homo sapiens exostoses (multiple) 1 (EXT1), mRNA. /PROD=exostoses (multiple) 1 /FL=gb:BC001174.1 gb:NM_000127.1
205068_s_at	4.50065	down	Hs.654668	ARHGAP26	Rho GTPase activating protein 26	23092	chr5q31	gb:BE671084 /DB_XREF=gi:10031625 /DB_XREF=7e45g09.x1 /CLONE=IMAGE:3285472 /FEA=FLmRNA /CNT=47 /TID=Hs.132942.0 /TIER=Stack /STK=14 /UG=Hs.132942 /LL=23092 /UG_GENE=KIAA0621 /UG_TITLE=GTPase regulator associated with the focal adhesion kinase pp125(FAK); KIAA0621 protein /FL=gb:NM_015071.1 gb:AF141884.1
218424_s_at	4.493	down	Hs.647822	STEAP3	STEAP family member 3	55240	chr2q14.2	gb:NM_018234.1 /DB_XREF=gi:8922696 /GEN=FLJ10829 /FEA=FLmRNA /CNT=113 /TID=Hs.57655.0 /TIER=FL+Stack /STK=62 /UG=Hs.57655 /LL=55240 /DEF=Homo sapiens hypothetical protein FLJ10829 (FLJ10829), mRNA. /PROD=hypothetical protein FLJ10829 /FL=gb:NM_018234.1
214808_at	4.4909	down	Hs.620837		CDNA FLJ12304 fis, clone MAMMA1001878			gb:AU147851 /DB_XREF=gi:11009372 /DB_XREF=AU147851 /CLONE=MAMMA1001878 /FEA=mRNA /CNT=19 /TID=Hs.183819.0 /TIER=ConsEnd /STK=1 /UG=Hs.183819 /UG_TITLE=Homo sapiens cDNA FLJ12304 fis, clone MAMMA1001878
224942_at	4.48822	down	Hs.643599	PAPPA	pregnancy-associated plasma protein A, pappalysin 1	5069	chr9q33.2	gb:BG434272 /DB_XREF=gi:13340778 /DB_XREF=602506236F1 /CLONE=IMAGE:4603449 /FEA=EST /CNT=353 /TID=Hs.250655.4 /TIER=Stack /STK=16 /UG=Hs.250655 /LL=5757 /UG_GENE=PTMA /UG_TITLE=prothymosin, alpha (gene sequence 28)
212609_s_at	4.48669	down	Hs.498292	AKT3	V-akt murine thymoma viral oncogene homolog 3 (protein kinase B, gamma)	10000	chr1q43-q44	gb:U79271.1 /DB_XREF=gi:1710237 /FEA=mRNA /CNT=162 /TID=Hs.300642.0 /TIER=Stack /STK=41 /UG=Hs.300642 /LL=10806 /UG_GENE=SDCCAG8 /UG_TITLE=serologically defined colon cancer antigen 8 /DEF=Human clones 23920 and 23921 mRNA sequence.
221588_x_at	4.48491	down	Hs.293970	ALDH6A1	aldehyde dehydrogenase 6 family, member A1	4329	chr14q24.3	gb:AI640855 /DB_XREF=gi:4703964 /DB_XREF=wa27c11.x1 /CLONE=IMAGE:2299316 /FEA=FLmRNA /CNT=66 /TID=Hs.293970.1 /TIER=Stack /STK=23 /UG=Hs.293970 /LL=4329 /UG_GENE=ALDH6A1 /UG_TITLE=methylmalonate-semialdehyde dehydrogenase /FL=gb:AF130089.1
204663_at	4.47682	down	Hs.199743	ME3	malic enzyme 3, NADP(+)-dependent, mitochondrial	10873	chr11cen-q22.3	gb:NM_006680.1 /DB_XREF=gi:5729919 /GEN=ME3 /FEA=FLmRNA /CNT=56 /TID=Hs.2838.0 /TIER=FL+Stack /STK=34 /UG=Hs.2838 /LL=10873 /DEF=Homo sapiens malic enzyme 3, NADP(+)-dependent, mitochondrial (ME3), mRNA. /PROD=malic enzyme 3, NADP(+)-dependent,mitochondrial /FL=gb:NM_006680.1
201925_s_at	4.46898	down	Hs.527653	CD55	CD55 molecule, decay accelerating factor for complement (Cromer blood group)	1604	chr1q32	gb:NM_000574.1 /DB_XREF=gi:10835142 /GEN=DAF /FEA=FLmRNA /CNT=314 /TID=Hs.1369.0 /TIER=FL+Stack /STK=84 /UG=Hs.1369 /LL=1604 /DEF=Homo sapiens decay accelerating factor for complement (CD55, Cromer blood group system) (DAF), mRNA. /PROD=decay accelerating factor for complement (CD55,Cromer blood group system) /FL=gb:BC001288.1 gb:M31516.1 gb:NM_000574.1
201539_s_at	4.45157	down	Hs.435369	FHL1	four and a half LIM domains 1	2273	chrXq26	gb:U29538.1 /DB_XREF=gi:2078479 /GEN=FHL-1 /FEA=FLmRNA /CNT=454 /TID=Hs.239069.0 /TIER=FL /STK=0 /UG=Hs.239069 /LL=2273 /UG_TITLE=four and a half LIM domains 1 /DEF=Human heart protein with four and a half LIM domains (FHL-1) mRNA, complete cds. /FL=gb:U60115.1 gb:NM_001449.1 gb:U29538.1
204361_s_at	4.44863	down	Hs.200770	SKAP2	src kinase associated phosphoprotein 2	8935	chr7p21-p15	gb:AB014486.1 /DB_XREF=gi:4062959 /GEN=RA70 /FEA=FLmRNA /CNT=67 /TID=Hs.52644.0 /TIER=FL /STK=0 /UG=Hs.52644 /LL=8935 /DEF=Homo sapiens mRNA for RA70, complete cds. /PROD=RA70 /FL=gb:AF051323.1 gb:BC002893.1 gb:AB014486.1 gb:AF072166.1 gb:NM_003930.1
203827_at	4.44086	down	Hs.463964	WIPI1	WD repeat domain, phosphoinositide interacting 1	55062	chr17q24.2	gb:NM_017983.1 /DB_XREF=gi:8922207 /GEN=FLJ10055 /FEA=FLmRNA /CNT=79 /TID=Hs.9398.0 /TIER=FL+Stack /STK=34 /UG=Hs.9398 /LL=55062 /DEF=Homo sapiens hypothetical protein FLJ10055 (FLJ10055), mRNA. /PROD=hypothetical protein FLJ10055 /FL=gb:NM_017983.1
219529_at	4.43991	down	Hs.64746	CLIC3	chloride intracellular channel 3	9022	chr9q34.3	gb:NM_004669.1 /DB_XREF=gi:4758005 /GEN=CLIC3 /FEA=FLmRNA /CNT=49 /TID=Hs.64746.0 /TIER=FL /STK=0 /UG=Hs.64746 /LL=9022 /DEF=Homo sapiens chloride intracellular channel 3 (CLIC3), mRNA. /PROD=chloride intracellular channel 3 /FL=gb:AF102166.1 gb:NM_004669.1
213059_at	4.42861	down	Hs.405961	CREB3L1	cAMP responsive element binding protein 3-like 1	90993	chr11p11.2	gb:AF055009.1 /DB_XREF=gi:3005731 /FEA=mRNA /CNT=60 /TID=Hs.13456.1 /TIER=Stack /STK=31 /UG=Hs.13456 /UG_TITLE=Homo sapiens clone 24747 mRNA sequence /DEF=Homo sapiens clone 24747 mRNA sequence.
208191_x_at	4.42652	down	Hs.678990	PSG4	pregnancy specific beta-1-glycoprotein 4	5672	chr19q13.2	gb:NM_002780.1 /DB_XREF=gi:4506170 /GEN=PSG4 /FEA=FLmRNA /CNT=2 /TID=Hs.278423.0 /TIER=FL /STK=0 /UG=Hs.278423 /LL=5672 /DEF=Homo sapiens pregnancy specific beta-1-glycoprotein 4 (PSG4), mRNA. /PROD=pregnancy specific beta-1-glycoprotein 4 /FL=gb:U18469.1 gb:NM_002780.1
208960_s_at	4.41846	down	Hs.4055	KLF6	Kruppel-like factor 6	1316	chr10p15	gb:BE675435 /DB_XREF=gi:10035976 /DB_XREF=7f09a11.x1 /CLONE=IMAGE:3294140 /FEA=FLmRNA /CNT=231 /TID=Hs.285313.0 /TIER=Stack /STK=9 /UG=Hs.285313 /LL=1316 /UG_GENE=COPEB /UG_TITLE=core promoter element binding protein /FL=gb:AF001461.1 gb:BC000311.1 gb:NM_001300.2 gb:AB017493.1 gb:BC004301.1
201309_x_at	4.41576	down	Hs.36053	C5orf13	chromosome 5 open reading frame 13	9315	chr5q22.1	gb:U36189.1 /DB_XREF=gi:1244509 /GEN=hP311 /FEA=FLmRNA /CNT=470 /TID=Hs.142827.0 /TIER=FL /STK=0 /UG=Hs.142827 /LL=9315 /DEF=Human p311 protein (hP311) mRNA, complete cds. /PROD=p311 protein /FL=gb:U30521.1 gb:NM_004772.1 gb:U36189.1
1556641_at	4.40294	down		SLC7A14	solute carrier family 7 (cationic amino acid transporter, y+ system), member 14	57709	chr3q26.2	gb:AK094547.1 /DB_XREF=gi:21753630 /TID=Hs2.42834.1 /CNT=8 /FEA=mRNA /TIER=ConsEnd /STK=2 /UG=Hs.42834 /UG_TITLE=Homo sapiens cDNA FLJ37228 fis, clone BRAMY2000411. /DEF=Homo sapiens cDNA FLJ37228 fis, clone BRAMY2000411.
210674_s_at	4.37546	down	Hs.199343	PCDHA1 /// PCDHA10 /// PCDHA11 /// PCDHA12 /// PCDHA13 /// PCDHA2 /// PCDHA3 /// PCDHA4 /// PCDHA5 /// PCDHA6 /// PCDHA7 /// PCDHA8 /// PCDHA9 /// PCDHAC1 /// PCDHAC2	protocadherin alpha 9 /// protocadherin alpha subfamily C, 2 /// protocadherin alpha subfamily C, 1 /// protocadherin alpha 13 /// protocadherin alpha 12 /// protocadherin alpha 11 /// protocadherin alpha 10 /// protocadherin alpha 8 /// protocadherin alpha 7 /// protocadherin alpha 6 /// protocadherin alpha 5 /// protocadherin alpha 4 /// protocadherin alpha 3 /// protocadherin alpha 2 /// proto…	56134 /// 56135 /// 56136 /// 56137 /// 56138 /// 56139 /// 56140 /// 56141 /// 56142 /// 56143 /// 56144 /// 56145 /// 56146 /// 56147 /// 9752	chr5q31	gb:AF152308.1 /DB_XREF=gi:5456901 /GEN=PCDH-alpha12 /FEA=FLmRNA /CNT=8 /TID=Hs.197873.0 /TIER=FL /STK=0 /UG=Hs.197873 /LL=56137 /DEF=Homo sapiens protocadherin alpha 12 (PCDH-alpha12) mRNA, complete cds. /PROD=protocadherin alpha 12 /FL=gb:NM_018903.1 gb:AF152308.1 gb:AF152477.1
224990_at	4.37465	down	Hs.576320	C4orf34	chromosome 4 open reading frame 34	201895	chr4p14	gb:BE972723 /DB_XREF=gi:10586059 /DB_XREF=601652143F1 /CLONE=IMAGE:3935242 /FEA=mRNA /CNT=118 /TID=Hs.122489.0 /TIER=Stack /STK=14 /UG=Hs.122489 /UG_TITLE=Homo sapiens cDNA FLJ13289 fis, clone OVARC1001170
204872_at	4.36726	down	Hs.444213	TLE4	transducin-like enhancer of split 4 (E(sp1) homolog, Drosophila)	7091	chr9q21.31	gb:NM_007005.1 /DB_XREF=gi:5921462 /GEN=BCE-1 /FEA=FLmRNA /CNT=65 /TID=Hs.99824.0 /TIER=FL+Stack /STK=32 /UG=Hs.99824 /LL=11050 /DEF=Homo sapiens BCE-1 protein (BCE-1), mRNA. /PROD=BCE-1 protein /FL=gb:AF068197.1 gb:NM_007005.1
212311_at	4.3628	down	Hs.479384	KIAA0746 /// SERINC2	KIAA0746 protein /// serine incorporator 2	23231 /// 347735	chr1p35.1 /// chr4p15.2	gb:AA522514 /DB_XREF=gi:2263226 /DB_XREF=ni38c01.s1 /CLONE=IMAGE:979104 /FEA=mRNA /CNT=199 /TID=Hs.49500.0 /TIER=Stack /STK=13 /UG=Hs.49500 /LL=23231 /UG_GENE=KIAA0746 /UG_TITLE=KIAA0746 protein
232080_at	4.35976	down	Hs.654742	HECW2	HECT, C2 and WW domain containing E3 ubiquitin protein ligase 2	57520	chr2q32.3-q33.1	gb:AL390186.1 /DB_XREF=gi:9368899 /GEN=DKFZp434N1131 /FEA=mRNA /CNT=16 /TID=Hs.8707.0 /TIER=ConsEnd /STK=0 /UG=Hs.8707 /LL=57520 /DEF=Homo sapiens mRNA; cDNA DKFZp434N1131 (from clone DKFZp434N1131). /PROD=hypothetical protein
238532_at	4.35872	down	Hs.162868	DPF3	D4, zinc and double PHD fingers, family 3	8110	chr14q24.3-q31.1	gb:AI125562 /DB_XREF=gi:3594076 /DB_XREF=qd94d09.x1 /CLONE=IMAGE:1737137 /FEA=EST /CNT=14 /TID=Hs.171635.0 /TIER=ConsEnd /STK=4 /UG=Hs.171635 /UG_TITLE=ESTs
209762_x_at	4.35276	down	Hs.145150	SP110	SP110 nuclear body protein	3431	chr2q37.1	gb:AF280094.1 /DB_XREF=gi:9800493 /FEA=FLmRNA /CNT=73 /TID=Hs.38125.2 /TIER=FL+Stack /STK=13 /UG=Hs.38125 /LL=3436 /UG_GENE=IFI75 /DEF=Homo sapiens transcriptional coactivator Sp110b mRNA, complete cds. /PROD=transcriptional coactivator Sp110b /FL=gb:AF280094.1
212486_s_at	4.35208	down	Hs.390567	FYN	FYN oncogene related to SRC, FGR, YES	2534	chr6q21	gb:N20923 /DB_XREF=gi:1126093 /DB_XREF=yx53f09.s1 /CLONE=IMAGE:265481 /FEA=DNA_2 /CNT=130 /TID=Hs.169370.1 /TIER=Stack /STK=9 /UG=Hs.169370 /LL=2534 /UG_GENE=FYN /UG_TITLE=FYN oncogene related to SRC, FGR, YES
228555_at	4.30607	down	Hs.144114	CAMK2D	calcium/calmodulin-dependent protein kinase (CaM kinase) II delta	817	chr4q26	gb:AA029441 /DB_XREF=gi:1496854 /DB_XREF=ze96c08.s1 /CLONE=IMAGE:366830 /FEA=EST /CNT=40 /TID=Hs.32553.0 /TIER=Stack /STK=17 /UG=Hs.32553 /UG_TITLE=ESTs
209911_x_at	4.29422	down	Hs.591797	HIST1H2BD	histone cluster 1, H2bd	3017	chr6p21.3	gb:BC002842.1 /DB_XREF=gi:12803984 /FEA=FLmRNA /CNT=36 /TID=Hs.180779.0 /TIER=FL /STK=0 /UG=Hs.180779 /LL=3017 /UG_GENE=H2BFB /DEF=Homo sapiens, H2B histone family, member B, clone MGC:3802, mRNA, complete cds. /PROD=H2B histone family, member B /FL=gb:BC002842.1 gb:NM_021063.1
203946_s_at	4.28005	down	Hs.708024	ARG2	arginase, type II	384	chr14q24.1-q24.3	gb:U75667.1 /DB_XREF=gi:1763757 /FEA=FLmRNA /CNT=84 /TID=Hs.172851.0 /TIER=FL /STK=0 /UG=Hs.172851 /LL=384 /UG_GENE=ARG2 /DEF=Human arginase II mRNA, complete cds. /PROD=arginase II /FL=gb:U75667.1 gb:BC001350.1 gb:D86724.1 gb:NM_001172.2 gb:U82256.1
203323_at	4.26615	down	Hs.212332	CAV2	caveolin 2	858	chr7q31.1	gb:BF197655 /DB_XREF=gi:11086950 /DB_XREF=7m95b04.x1 /CLONE=IMAGE:3562710 /FEA=FLmRNA /CNT=116 /TID=Hs.139851.0 /TIER=Stack /STK=20 /UG=Hs.139851 /LL=858 /UG_GENE=CAV2 /UG_TITLE=caveolin 2 /FL=gb:AF035752.1 gb:BC005256.1 gb:NM_001233.1
217783_s_at	4.26339	down	Hs.515890	YPEL5	yippee-like 5 (Drosophila)	51646	chr2p23.1	gb:NM_016061.1 /DB_XREF=gi:7706340 /GEN=LOC51646 /FEA=FLmRNA /CNT=321 /TID=Hs.184542.0 /TIER=FL+Stack /STK=78 /UG=Hs.184542 /LL=51646 /DEF=Homo sapiens CGI-127 protein (LOC51646), mRNA. /PROD=CGI-127 protein /FL=gb:NM_016061.1 gb:BC000836.1 gb:AF151885.1
202446_s_at	4.26269	down	Hs.130759	PLSCR1	phospholipid scramblase 1	5359	chr3q23	gb:AI825926 /DB_XREF=gi:5446597 /DB_XREF=to92d05.x1 /CLONE=IMAGE:2185737 /FEA=FLmRNA /CNT=275 /TID=Hs.198282.0 /TIER=Stack /STK=14 /UG=Hs.198282 /LL=5359 /UG_GENE=PLSCR1 /UG_TITLE=phospholipid scramblase 1 /FL=gb:AB006746.1 gb:NM_021105.1 gb:AF098642.1
225368_at	4.26103	down	Hs.397465	HIPK2	homeodomain interacting protein kinase 2	28996	chr7q32-q34	gb:BF218115 /DB_XREF=gi:11111701 /DB_XREF=601885819F1 /CLONE=IMAGE:4104197 /FEA=EST /CNT=81 /TID=Hs.21906.0 /TIER=Stack /STK=27 /UG=Hs.21906 /UG_TITLE=ESTs
200814_at	4.25096	down	Hs.75348	PSME1	proteasome (prosome, macropain) activator subunit 1 (PA28 alpha)	5720	chr14q11.2	gb:NM_006263.1 /DB_XREF=gi:5453989 /GEN=PSME1 /FEA=FLmRNA /CNT=328 /TID=Hs.75348.0 /TIER=FL+Stack /STK=115 /UG=Hs.75348 /LL=5720 /DEF=Homo sapiens proteasome (prosome, macropain) activator subunit 1 (PA28 alpha) (PSME1), mRNA. /PROD=proteasome (prosome, macropain) activatorsubunit 1 (PA28 alpha) /FL=gb:L07633.1 gb:BC000352.1 gb:NM_006263.1
225299_at	4.24404	down	Hs.200136	MYO5B	myosin VB	4645	chr18q21	gb:AB032945.1 /DB_XREF=gi:6329707 /GEN=KIAA1119 /FEA=mRNA /CNT=93 /TID=Hs.172506.0 /TIER=Stack /STK=10 /UG=Hs.172506 /LL=4645 /DEF=Homo sapiens mRNA for KIAA1119 protein, partial cds. /PROD=KIAA1119 protein
225481_at	4.23651	down	Hs.434914	FRMD6	FERM domain containing 6	122786	chr14q22.1	gb:AL040051 /DB_XREF=gi:5935273 /DB_XREF=DKFZp434P1112_s1 /CLONE=DKFZp434P1112 /FEA=mRNA /CNT=115 /TID=Hs.250705.0 /TIER=Stack /STK=20 /UG=Hs.250705 /UG_TITLE=Homo sapiens cDNA FLJ11685 fis, clone HEMBA1004934
209785_s_at	4.23602	down	Hs.631562	PLA2G4C	phospholipase A2, group IVC (cytosolic, calcium-independent)	8605	chr19q13.3	gb:AF065214.1 /DB_XREF=gi:3811344 /GEN=cPLA2 gamma /FEA=FLmRNA /CNT=51 /TID=Hs.18858.0 /TIER=FL+Stack /STK=24 /UG=Hs.18858 /LL=8605 /DEF=Homo sapiens cytosolic phospholipase A2 gamma (cPLA2 gamma) mRNA, complete cds. /PROD=cytosolic phospholipase A2 gamma /FL=gb:AF065214.1 gb:NM_003706.1 gb:AF058921.1
242592_at	4.23492	down	Hs.416214	GPR137C	G protein-coupled receptor 137C	283554	chr14q22.1	gb:AV727446 /DB_XREF=gi:10836867 /DB_XREF=AV727446 /CLONE=HTCBGH09 /FEA=EST /CNT=10 /TID=Hs.181915.0 /TIER=ConsEnd /STK=3 /UG=Hs.181915 /UG_TITLE=ESTs
203765_at	4.22467	down	Hs.377894	GCA	grancalcin, EF-hand calcium binding protein	25801	chr2q24.2	gb:NM_012198.1 /DB_XREF=gi:6912387 /GEN=GCL /FEA=FLmRNA /CNT=86 /TID=Hs.79381.0 /TIER=FL+Stack /STK=19 /UG=Hs.79381 /LL=25801 /DEF=Homo sapiens grancalcin (GCL), mRNA. /PROD=grancalcin /FL=gb:NM_012198.1 gb:BC005214.1 gb:M81637.1
225459_at	4.22077	down	Hs.503594	AMOTL1	angiomotin like 1	154810	chr11q14.3	gb:AU157155 /DB_XREF=gi:11018676 /DB_XREF=AU157155 /CLONE=PLACE1006382 /FEA=mRNA /CNT=96 /TID=Hs.17110.0 /TIER=Stack /STK=11 /UG=Hs.17110 /UG_TITLE=Homo sapiens mRNA; cDNA DKFZp434C2016 (from clone DKFZp434C2016)
1552735_at	4.2105	down		PCDHGA4	protocadherin gamma subfamily A, 4	56111	chr5q31	gb:AL832028.1 /DB_XREF=gi:21732568 /TID=Hs2.210349.1 /CNT=9 /FEA=FLmRNA /TIER=ConsEnd /STK=0 /LL=56111 /UG_GENE=PCDHGA4 /UG=Hs.210349 /UG_TITLE=protocadherin gamma subfamily A, 4 /DEF=Homo sapiens mRNA; cDNA DKFZp451N244 (from clone DKFZp451N244). /FL=gb:AF152511.1 gb:NM_032053.1
202551_s_at	4.2039	down	Hs.699247	CRIM1	cysteine rich transmembrane BMP regulator 1 (chordin-like)	51232	chr2p21	gb:BG546884 /DB_XREF=gi:13545549 /DB_XREF=602574066F1 /CLONE=IMAGE:4702049 /FEA=FLmRNA /CNT=175 /TID=Hs.19280.0 /TIER=Stack /STK=28 /UG=Hs.19280 /LL=51232 /UG_GENE=CRIM1 /UG_TITLE=cysteine-rich motor neuron 1 /FL=gb:NM_016441.1 gb:AF167706.1
223194_s_at	4.20368	down	Hs.709379	SLC22A23	solute carrier family 22, member 23	63027	chr6p25.2	gb:AL512737.1 /DB_XREF=gi:12224886 /GEN=DKFZp547H027 /FEA=FLmRNA /CNT=154 /TID=Hs.7734.0 /TIER=FL+Stack /STK=47 /UG=Hs.7734 /LL=63027 /DEF=Homo sapiens mRNA; cDNA DKFZp547H027 (from clone DKFZp547H027); complete cds. /PROD=hypothetical protein /FL=gb:AL512737.1 gb:NM_021945.1
203042_at	4.19652	down	Hs.496684	LAMP2	lysosomal-associated membrane protein 2	3920	chrXq24	gb:NM_002294.1 /DB_XREF=gi:4504956 /GEN=LAMP2 /FEA=FLmRNA /CNT=139 /TID=Hs.8262.1 /TIER=FL /STK=0 /UG=Hs.8262 /LL=3920 /DEF=Homo sapiens lysosomal-associated membrane protein 2 (LAMP2), transcript variant LAMP2A, mRNA. /PROD=lysosomal-associated membrane protein 2precursor /FL=gb:NM_002294.1 gb:J04183.1
205919_at	4.19398	down	Hs.655195	HBE1	hemoglobin, epsilon 1	3046	chr11p15.5	gb:NM_005330.2 /DB_XREF=gi:6715605 /GEN=HBE1 /FEA=FLmRNA /CNT=48 /TID=Hs.117848.0 /TIER=FL+Stack /STK=10 /UG=Hs.117848 /LL=3046 /DEF=Homo sapiens hemoglobin, epsilon 1 (HBE1), mRNA. /PROD=hemoglobin, epsilon 1 /FL=gb:NM_005330.2
222446_s_at	4.19309	down	Hs.529408	BACE2	beta-site APP-cleaving enzyme 2	25825	chr21q22.3	gb:AF178532.1 /DB_XREF=gi:6851265 /GEN=BACE2 /FEA=FLmRNA /CNT=239 /TID=Hs.271411.0 /TIER=FL+Stack /STK=89 /UG=Hs.271411 /LL=25825 /DEF=Homo sapiens aspartyl protease (BACE2) mRNA, complete cds. /PROD=aspartyl protease /FL=gb:AF178532.1 gb:NM_012105.1 gb:AF200342.1 gb:AF050171.1 gb:AF204944.1 gb:AF117892.1 gb:AF200192.1
219295_s_at	4.17937	down	Hs.8944	PCOLCE2	procollagen C-endopeptidase enhancer 2	26577	chr3q21-q24	gb:NM_013363.1 /DB_XREF=gi:7019482 /GEN=PCOLCE2 /FEA=FLmRNA /CNT=59 /TID=Hs.8944.0 /TIER=FL /STK=0 /UG=Hs.8944 /LL=26577 /DEF=Homo sapiens procollagen C-endopeptidase enhancer 2 (PCOLCE2), mRNA. /PROD=procollagen C-endopeptidase enhancer 2 /FL=gb:NM_013363.1 gb:AF098269.1
224797_at	4.16989	down	Hs.24684	ARRDC3	arrestin domain containing 3	57561	chr5q14.3	gb:AB037797.1 /DB_XREF=gi:7243132 /GEN=KIAA1376 /FEA=mRNA /CNT=137 /TID=Hs.24684.0 /TIER=Stack /STK=33 /UG=Hs.24684 /LL=57561 /DEF=Homo sapiens mRNA for KIAA1376 protein, partial cds. /PROD=KIAA1376 protein
202552_s_at	4.16458	down	Hs.699247	CRIM1	cysteine rich transmembrane BMP regulator 1 (chordin-like)	51232	chr2p21	gb:NM_016441.1 /DB_XREF=gi:10092638 /GEN=CRIM1 /FEA=FLmRNA /CNT=175 /TID=Hs.19280.0 /TIER=FL /STK=0 /UG=Hs.19280 /LL=51232 /DEF=Homo sapiens cysteine-rich motor neuron 1 (CRIM1), mRNA. /PROD=cysteine-rich motor neuron 1 /FL=gb:NM_016441.1 gb:AF167706.1
232195_at	4.16215	down	Hs.499108	GPR158	G protein-coupled receptor 158	57512	chr10p12.1	gb:R41459 /DB_XREF=gi:816761 /DB_XREF=yf86b04.s1 /CLONE=IMAGE:29255 /FEA=mRNA /CNT=14 /TID=Hs.21896.0 /TIER=ConsEnd /STK=0 /UG=Hs.21896 /LL=57512 /UG_GENE=KIAA1136 /UG_TITLE=KIAA1136 protein
33304_at	4.11544	down	Hs.459265	ISG20	interferon stimulated exonuclease gene 20kDa	3669	chr15q26	Cluster Incl. U88964:Human HEM45 mRNA, complete cds /cds=(37,582) /gb=U88964 /gi=2062679 /ug=Hs.183487 /len=701
218361_at	4.11254	down	Hs.203699	GOLPH3L	golgi phosphoprotein 3-like	55204	chr1q21.2	gb:NM_018178.1 /DB_XREF=gi:8922588 /GEN=FLJ10687 /FEA=FLmRNA /CNT=89 /TID=Hs.29379.0 /TIER=FL+Stack /STK=23 /UG=Hs.29379 /LL=55204 /DEF=Homo sapiens hypothetical protein FLJ10687 (FLJ10687), mRNA. /PROD=hypothetical protein FLJ10687 /FL=gb:NM_018178.1
212526_at	4.11037	down	Hs.440414	SPG20	spastic paraplegia 20 (Troyer syndrome)	23111	chr13q13.3	gb:AK002207.1 /DB_XREF=gi:7023938 /FEA=mRNA /CNT=124 /TID=Hs.118087.1 /TIER=Stack /STK=12 /UG=Hs.118087 /LL=23111 /UG_GENE=KIAA0610 /UG_TITLE=KIAA0610 protein /DEF=Homo sapiens cDNA FLJ11345 fis, clone PLACE1010877, highly similar to Homo sapiens mRNA for KIAA0610 protein.
230988_at	4.10963	down	Hs.593601		Transcribed locus			gb:AU149490 /DB_XREF=gi:11011011 /DB_XREF=AU149490 /CLONE=NT2RM4002430 /FEA=EST /CNT=17 /TID=Hs.15155.0 /TIER=Stack /STK=14 /UG=Hs.15155 /UG_TITLE=ESTs
219858_s_at	4.10734	down	Hs.708489	FLJ20160	FLJ20160 protein	54842	chr2q32.2	gb:NM_017694.1 /DB_XREF=gi:8923159 /GEN=FLJ20160 /FEA=FLmRNA /CNT=15 /TID=Hs.23412.0 /TIER=FL /STK=0 /UG=Hs.23412 /LL=54842 /DEF=Homo sapiens hypothetical protein FLJ20160 (FLJ20160), mRNA. /PROD=hypothetical protein FLJ20160 /FL=gb:NM_017694.1
209598_at	4.10696	down	Hs.591838	PNMA2	paraneoplastic antigen MA2	10687	chr8p21.2	gb:AB020690.1 /DB_XREF=gi:4240254 /GEN=KIAA0883 /FEA=FLmRNA /CNT=85 /TID=Hs.7782.0 /TIER=FL+Stack /STK=20 /UG=Hs.7782 /LL=10687 /DEF=Homo sapiens mRNA for KIAA0883 protein, complete cds. /PROD=KIAA0883 protein /FL=gb:NM_007257.1 gb:AB020690.1 gb:AF286487.1
225464_at	4.09775	down	Hs.434914	FRMD6	FERM domain containing 6	122786	chr14q22.1	gb:N30138 /DB_XREF=gi:1148658 /DB_XREF=yx81c07.s1 /CLONE=IMAGE:268140 /FEA=mRNA /CNT=115 /TID=Hs.250705.0 /TIER=Stack /STK=9 /UG=Hs.250705 /UG_TITLE=Homo sapiens cDNA FLJ11685 fis, clone HEMBA1004934
213712_at	4.0905	down	Hs.656436	ELOVL2	elongation of very long chain fatty acids (FEN1/Elo2, SUR4/Elo3, yeast)-like 2	54898	chr6p24.2	gb:BF508639 /DB_XREF=gi:11591937 /DB_XREF=UI-H-BI4-aop-a-07-0-UI.s1 /CLONE=IMAGE:3085357 /FEA=mRNA /CNT=34 /TID=Hs.30504.0 /TIER=Stack /STK=22 /UG=Hs.30504 /UG_TITLE=Homo sapiens mRNA; cDNA DKFZp434E082 (from clone DKFZp434E082)
201340_s_at	4.08212	down	Hs.104925	ENC1	ectodermal-neural cortex (with BTB-like domain)	8507	chr5q12-q13.3	gb:AF010314.1 /DB_XREF=gi:2415303 /GEN=PIG10 /FEA=FLmRNA /CNT=325 /TID=Hs.104925.0 /TIER=FL+Stack /STK=8 /UG=Hs.104925 /LL=8507 /DEF=Homo sapiens Pig10 (PIG10) mRNA, complete cds. /PROD=Pig10 /FL=gb:AF059611.1 gb:AF010314.1 gb:NM_003633.1 gb:BC000418.1 gb:AF005381.1
209765_at	4.05945	down	Hs.483944	ADAM19	ADAM metallopeptidase domain 19 (meltrin beta)	8728	chr5q32-q33	gb:Y13786.2 /DB_XREF=gi:12053590 /FEA=FLmRNA /CNT=58 /TID=Hs.278679.1 /TIER=Stack /STK=24 /UG=Hs.278679 /LL=8728 /UG_GENE=ADAM19 /DEF=Homo sapiens mRNA for meltrin-betaADAM 19 homologue. /PROD=meltrin-betaADAM 19 homologue /FL=gb:AF311317.1
1570153_at	4.05816	down	Hs.646618	SOHLH2	spermatogenesis and oogenesis specific basic helix-loop-helix 2	54937	chr13q13.3	gb:BC013944.1 /DB_XREF=gi:15530297 /TID=Hs2.207493.1 /CNT=2 /FEA=mRNA /TIER=ConsEnd /STK=0 /UG=Hs.207493 /UG_TITLE=Homo sapiens, Similar to myosin, heavy polypeptide 7, cardiac muscle, beta, clone IMAGE:4064393, mRNA /DEF=Homo sapiens, Similar to myosin, heavy polypeptide 7, cardiac muscle, beta, clone IMAGE:4064393, mRNA.
213103_at	4.04475	down	Hs.507704	STARD13	StAR-related lipid transfer (START) domain containing 13	90627	chr13q12-q13	gb:AA128023 /DB_XREF=gi:1687303 /DB_XREF=zl14d03.s1 /CLONE=IMAGE:501893 /FEA=mRNA /CNT=74 /TID=Hs.13649.0 /TIER=Stack /STK=10 /UG=Hs.13649 /UG_TITLE=Novel human gene mapping to chomosome 13, similar to rat RhoGAP
230644_at	4.02848	down	Hs.136893	LRFN5	leucine rich repeat and fibronectin type III domain containing 5	145581	chr14q21.2	gb:AI375083 /DB_XREF=gi:4175073 /DB_XREF=ta56b09.x1 /CLONE=IMAGE:2048057 /FEA=EST /CNT=8 /TID=Hs.72047.0 /TIER=Stack /STK=8 /UG=Hs.72047 /UG_TITLE=ESTs
205076_s_at	4.02647	down	Hs.425144	MTMR11	myotubularin related protein 11	10903	chr1q12-q21	gb:NM_006697.1 /DB_XREF=gi:5870890 /GEN=CRA /FEA=FLmRNA /CNT=39 /TID=Hs.166066.0 /TIER=FL+Stack /STK=21 /UG=Hs.166066 /LL=10903 /DEF=Homo sapiens cisplatin resistance associated (CRA), mRNA. /PROD=cisplatin resistance associated /FL=gb:U78557.1 gb:NM_006697.1
202555_s_at	4.01865	down	Hs.556600	MYLK	myosin light chain kinase	4638	chr3q21	gb:NM_005965.1 /DB_XREF=gi:5174600 /GEN=MYLK /FEA=FLmRNA /CNT=195 /TID=Hs.211582.0 /TIER=FL+Stack /STK=83 /UG=Hs.211582 /LL=4638 /DEF=Homo sapiens myosin, light polypeptide kinase (MYLK), mRNA. /PROD=myosin, light polypeptide kinase /FL=gb:AB037663.1 gb:AF069601.2 gb:NM_005965.1
226117_at	4.01167	down	Hs.310640	TIFA	TRAF-interacting protein with forkhead-associated domain	92610	chr4q25	gb:AA195074 /DB_XREF=gi:1784764 /DB_XREF=zr35g09.s1 /CLONE=IMAGE:665440 /FEA=EST /CNT=66 /TID=Hs.3985.0 /TIER=Stack /STK=33 /UG=Hs.3985 /UG_TITLE=ESTs
216321_s_at	3.99449	down	Hs.122926	NR3C1	nuclear receptor subfamily 3, group C, member 1 (glucocorticoid receptor)	2908	chr5q31.3	gb:X03348.1 /DB_XREF=gi:31681 /FEA=mRNA /CNT=1 /TID=Hs.75772.1 /TIER=ConsEnd /STK=0 /UG=Hs.75772 /LL=2908 /UG_GENE=NR3C1 /DEF=Human mRNA for beta-glucocorticoid receptor (clone OB10). /PROD=beta-glucocorticoid receptor
214522_x_at	3.97926	down	Hs.679229	HIST1H2AD /// HIST1H2BN /// HIST1H3A /// HIST1H3B /// HIST1H3C /// HIST1H3D /// HIST1H3E /// HIST1H3F /// HIST1H3G /// HIST1H3H /// HIST1H3I /// HIST1H3J	histone cluster 1, H2ad /// histone cluster 1, H2bn /// histone cluster 1, H3a /// histone cluster 1, H3d /// histone cluster 1, H3c /// histone cluster 1, H3e /// histone cluster 1, H3i /// histone cluster 1, H3g /// histone cluster 1, H3j /// histone cluster 1, H3h /// histone cluster 1, H3b /// histone cluster 1, H3f	3013 /// 8341 /// 8350 /// 8351 /// 8352 /// 8353 /// 8354 /// 8355 /// 8356 /// 8357 /// 8358 /// 8968	chr6p21.3 /// chr6p22-p21.3 /// chr6p22.1	gb:NM_021065.1 /DB_XREF=gi:10800129 /GEN=H2AFG /FEA=FLmRNA /CNT=5 /TID=Hs.239458.0 /TIER=FL /STK=0 /UG=Hs.239458 /LL=3013 /DEF=Homo sapiens H2A histone family, member G (H2AFG), mRNA. /PROD=H2A histone family, member G /FL=gb:NM_021065.1
213836_s_at	3.97794	down	Hs.463964	WIPI1	WD repeat domain, phosphoinositide interacting 1	55062	chr17q24.2	gb:AW052084 /DB_XREF=gi:5914443 /DB_XREF=wy86f07.x1 /CLONE=IMAGE:2555461 /FEA=EST /CNT=28 /TID=Hs.279937.1 /TIER=Stack /STK=28 /UG=Hs.279937 /LL=22901 /UG_GENE=KIAA1001 /UG_TITLE=KIAA1001 protein
226609_at	3.96875	down	Hs.658304	DCBLD1	discoidin, CUB and LCCL domain containing 1	285761	chr6q22.2	gb:N22751 /DB_XREF=gi:1136901 /DB_XREF=yx65d07.s1 /CLONE=IMAGE:266605 /FEA=EST /CNT=53 /TID=Hs.34665.0 /TIER=Stack /STK=31 /UG=Hs.34665 /UG_TITLE=ESTs
203596_s_at	3.96529	down	Hs.252839	IFIT5	interferon-induced protein with tetratricopeptide repeats 5	24138	chr10q23.31	gb:NM_012420.1 /DB_XREF=gi:6912629 /GEN=RI58 /FEA=FLmRNA /CNT=115 /TID=Hs.27610.0 /TIER=FL+Stack /STK=13 /UG=Hs.27610 /LL=24138 /DEF=Homo sapiens retinoic acid- and interferon-inducible protein (58kD) (RI58), mRNA. /PROD=retinoic acid- and interferon-inducible protein(58kD) /FL=gb:NM_012420.1 gb:U34605.1
213923_at	3.96508	down	Hs.98643	RAP2B	RAP2B, member of RAS oncogene family	5912	chr3q25.2	gb:AW005535 /DB_XREF=gi:5854313 /DB_XREF=wz87d04.x1 /CLONE=IMAGE:2565799 /FEA=EST /CNT=20 /TID=Hs.155218.3 /TIER=Stack /STK=14 /UG=Hs.155218 /LL=11100 /UG_GENE=E1B-AP5 /UG_TITLE=E1B-55kDa-associated protein 5
225589_at	3.964	down	Hs.301804	SH3RF1	SH3 domain containing ring finger 1	57630	chr4q32.3-q33	gb:AB040927.1 /DB_XREF=gi:7959248 /GEN=KIAA1494 /FEA=mRNA /CNT=76 /TID=Hs.301804.0 /TIER=Stack /STK=16 /UG=Hs.301804 /LL=57630 /DEF=Homo sapiens mRNA for KIAA1494 protein, partial cds. /PROD=KIAA1494 protein
229521_at	3.95714	down	Hs.29692	FLJ36031	hypothetical protein FLJ36031	168455	chr7q22.3	gb:BE466274 /DB_XREF=gi:9512049 /DB_XREF=ht65f10.x1 /CLONE=IMAGE:3151627 /FEA=EST /CNT=15 /TID=Hs.143640.1 /TIER=Stack /STK=9 /UG=Hs.143640 /UG_TITLE=ESTs, Weakly similar to hyperpolarization-activated cyclic nucleotide-gated channel hHCN2 (H.sapiens)
227856_at	3.9557	down	Hs.23439	C4orf32	chromosome 4 open reading frame 32	132720	chr4q25	gb:AI110850 /DB_XREF=gi:6359713 /DB_XREF=HA0303 /FEA=EST /CNT=30 /TID=Hs.23439.0 /TIER=Stack /STK=12 /UG=Hs.23439 /UG_TITLE=ESTs
228151_at	3.95503	down	Hs.293796		Transcribed locus			gb:BF970431 /DB_XREF=gi:12337646 /DB_XREF=602272767F1 /CLONE=IMAGE:4360721 /FEA=EST /CNT=26 /TID=Hs.293796.0 /TIER=Stack /STK=19 /UG=Hs.293796 /UG_TITLE=ESTs
235456_at	3.95358	down	Hs.130853		CDNA clone IMAGE:4819084			gb:AI810266 /DB_XREF=gi:5396832 /DB_XREF=wb86h07.x1 /CLONE=IMAGE:2312605 /FEA=EST /CNT=12 /TID=Hs.130853.0 /TIER=ConsEnd /STK=5 /UG=Hs.130853 /UG_TITLE=ESTs
227961_at	3.95058	down	Hs.520898	CTSB	cathepsin B	1508	chr8p22	gb:AA130998 /DB_XREF=gi:1692489 /DB_XREF=zo15f02.s1 /CLONE=IMAGE:586971 /FEA=EST /CNT=21 /TID=Hs.297939.2 /TIER=Stack /STK=9 /UG=Hs.297939 /LL=1508 /UG_GENE=CTSB /UG_TITLE=cathepsin B
210224_at	3.93314	down	Hs.101840	MR1	major histocompatibility complex, class I-related	3140	chr1q25.3	gb:AF031469.1 /DB_XREF=gi:4104081 /GEN=MR1D /FEA=FLmRNA /CNT=15 /TID=Hs.101840.1 /TIER=FL /STK=0 /UG=Hs.101840 /LL=3140 /DEF=Homo sapiens MHC class I related protein 1 isoform D (MR1D) mRNA, complete cds. /PROD=MHC class I-related protein 1 isoform D /FL=gb:AF031469.1 gb:AF010446.1
205082_s_at	3.9314	down	Hs.406238	AOX1	aldehyde oxidase 1	316	chr2q33	gb:AB046692.1 /DB_XREF=gi:13516378 /GEN=hAO /FEA=FLmRNA /CNT=47 /TID=Hs.174151.0 /TIER=FL /STK=0 /UG=Hs.174151 /LL=316 /DEF=Homo sapiens hAO mRNA for aldeyde oxidase, complete cds. /PROD=aldeyde oxidase /FL=gb:L11005.1 gb:NM_001159.2 gb:AB046692.1
219543_at	3.92756	down	Hs.198158	PBLD	phenazine biosynthesis-like protein domain containing	64081	chr10pter-q25.3	gb:NM_022129.1 /DB_XREF=gi:11545856 /GEN=MAWBP /FEA=FLmRNA /CNT=43 /TID=Hs.16341.0 /TIER=FL /STK=0 /UG=Hs.16341 /LL=64081 /DEF=Homo sapiens MAWD binding protein (MAWBP), mRNA. /PROD=MAWD binding protein /FL=gb:AB049758.1 gb:NM_022129.1
213256_at	3.92546	down	Hs.132441	LOC100133609 /// MARCH3	membrane-associated ring finger (C3HC4) 3 /// similar to membrane-associated ring finger (C3HC4) 3	100133609 /// 115123	chr5q23.2	gb:AW593996 /DB_XREF=gi:7281254 /DB_XREF=hg41g06.x1 /CLONE=IMAGE:2948218 /FEA=mRNA /CNT=65 /TID=Hs.124969.0 /TIER=Stack /STK=13 /UG=Hs.124969 /UG_TITLE=Homo sapiens clone 24707 mRNA sequence
227917_at	3.9237	down	Hs.603169///Hs.649066///Hs.656893		MRNA; cDNA DKFZp434N2116 (from clone DKFZp434N2116) /// CDNA FLJ37098 fis, clone BRACE2019004 /// CDNA clone IMAGE:5285282			gb:AW192692 /DB_XREF=gi:6471391 /DB_XREF=xl48g10.x1 /CLONE=IMAGE:2677986 /FEA=mRNA /CNT=22 /TID=Hs.181205.0 /TIER=Stack /STK=9 /UG=Hs.181205 /UG_TITLE=Homo sapiens mRNA; cDNA DKFZp434N2116 (from clone DKFZp434N2116)
209140_x_at	3.92354	down	Hs.549053	HLA-B /// HLA-C /// MICA /// MICB /// XXbac-BPG181B23.1	major histocompatibility complex, class I, B /// major histocompatibility complex, class I, C /// MHC class I polypeptide-related sequence A /// MHC class I polypeptide-related sequence B	100129668 /// 3106 /// 3107 /// 4276 /// 4277	chr6p21.3 /// chr6p21.33	gb:L42024.1 /DB_XREF=gi:804748 /GEN=HLA-B39 /FEA=FLmRNA /CNT=515 /TID=Hs.77961.0 /TIER=FL /STK=0 /UG=Hs.77961 /LL=3106 /DEF=Homo sapiens MHC HLA-B39 mRNA, complete cds. /PROD=major histocompatibility complex /FL=gb:L24373.1 gb:AF189017.1 gb:D85761.1 gb:D85762.1 gb:L42024.1 gb:U29083.1 gb:M77774.1 gb:M77778.1 gb:M77777.1 gb:U21053.1 gb:U21052.1 gb:M24033.1 gb:NM_005514.1 gb:U03698.1 gb:L36318.1 gb…
208358_s_at	3.90736	down	Hs.144197	UGT8	UDP glycosyltransferase 8 (UDP-galactose ceramide galactosyltransferase)	7368	chr4q26	gb:NM_003360.1 /DB_XREF=gi:4507826 /GEN=UGT8 /FEA=FLmRNA /CNT=2 /TID=Hs.158540.0 /TIER=FL /STK=0 /UG=Hs.158540 /LL=7368 /DEF=Homo sapiens UDP glycosyltransferase 8 (UDP-galactose ceramide galactosyltransferase) (UGT8), mRNA. /PROD=UDP glycosyltransferase 8 (UDP-galactoseceramide galactosyltransferase) /FL=gb:NM_003360.1 gb:U62899.1
213274_s_at	3.90698	down	Hs.520898	CTSB	cathepsin B	1508	chr8p22	gb:AA020826 /DB_XREF=gi:1484570 /DB_XREF=ze64b04.s1 /CLONE=IMAGE:363727 /FEA=EST /CNT=50 /TID=Hs.297939.5 /TIER=Stack /STK=16 /UG=Hs.297939 /LL=1508 /UG_GENE=CTSB /UG_TITLE=cathepsin B
224838_at	3.90072	down	Hs.431498	FOXP1	forkhead box P1	27086	chr3p14.1	gb:AK026898.1 /DB_XREF=gi:10439865 /FEA=mRNA /CNT=137 /TID=Hs.108327.1 /TIER=Stack /STK=18 /UG=Hs.108327 /LL=1642 /UG_GENE=DDB1 /UG_TITLE=damage-specific DNA binding protein 1 (127kD) /DEF=Homo sapiens cDNA: FLJ23245 fis, clone COL02931.
227279_at	3.882	down	Hs.311776	TCEAL3	transcription elongation factor A (SII)-like 3	85012	chrXq22.2	gb:AA847654 /DB_XREF=gi:2934172 /DB_XREF=oe49e05.s1 /CLONE=IMAGE:1414976 /FEA=EST /CNT=40 /TID=Hs.39122.0 /TIER=Stack /STK=17 /UG=Hs.39122 /UG_TITLE=ESTs, Weakly similar to CENB MOUSE MAJOR CENTROMERE AUTOANTIGEN B (M.musculus)
209504_s_at	3.87749	down	Hs.445489	PLEKHB1	pleckstrin homology domain containing, family B (evectins) member 1	58473	chr11q13.5-q14.1	gb:AF081583.1 /DB_XREF=gi:6650282 /GEN=KPL1 /FEA=FLmRNA /CNT=131 /TID=Hs.8124.0 /TIER=FL /STK=2 /UG=Hs.8124 /LL=58473 /DEF=Homo sapiens KPL1 (KPL1) mRNA, complete cds. /PROD=KPL1 /FL=gb:AF081583.1 gb:U89715.1 gb:NM_021200.1
218518_at	3.87361	down	Hs.657919	C5orf5	chromosome 5 open reading frame 5	51306	chr5q31	gb:NM_016603.1 /DB_XREF=gi:7706136 /GEN=LOC51306 /FEA=FLmRNA /CNT=95 /TID=Hs.82035.0 /TIER=FL+Stack /STK=23 /UG=Hs.82035 /LL=51306 /DEF=Homo sapiens GAP-like protein (LOC51306), mRNA. /PROD=GAP-like protein /FL=gb:AF251038.1 gb:NM_016603.1 gb:AF157316.1
216526_x_at	3.87185	down	Hs.549053	HLA-B /// HLA-C /// MICA /// MICB /// XXbac-BPG181B23.1	major histocompatibility complex, class I, B /// major histocompatibility complex, class I, C /// MHC class I polypeptide-related sequence A /// MHC class I polypeptide-related sequence B	100129668 /// 3106 /// 3107 /// 4276 /// 4277	chr6p21.3 /// chr6p21.33	gb:AK024836.1 /DB_XREF=gi:10437242 /FEA=mRNA /CNT=1 /TID=Hs.277477.2 /TIER=ConsEnd /STK=0 /UG=Hs.277477 /LL=3107 /UG_GENE=HLA-C /UG_TITLE=major histocompatibility complex, class I, C /DEF=Homo sapiens cDNA: FLJ21183 fis, clone CAS11634, highly similar to HSHLACW07 Homo sapiens mRNA for human leukocyte antigen C alpha chain.
236344_at	3.85435	down	Hs.655694	PDE1C	phosphodiesterase 1C, calmodulin-dependent 70kDa	5137	chr7p15.1-p14.3	gb:AW299452 /DB_XREF=gi:6709129 /DB_XREF=xs50c07.x1 /CLONE=IMAGE:2773068 /FEA=EST /CNT=5 /TID=Hs.143821.0 /TIER=ConsEnd /STK=5 /UG=Hs.143821 /UG_TITLE=ESTs
213238_at	3.85254	down	Hs.437241	ATP10D	ATPase, class V, type 10D	57205	chr4p12	gb:AI478147 /DB_XREF=gi:4371373 /DB_XREF=tm34f06.x1 /CLONE=IMAGE:2160035 /FEA=mRNA /CNT=76 /TID=Hs.173540.0 /TIER=Stack /STK=36 /UG=Hs.173540 /LL=57205 /UG_GENE=ATP10D /UG_TITLE=ATPase, Class V, type 10D
238692_at	3.85102	down	Hs.271272	BTBD11	BTB (POZ) domain containing 11	121551	chr12q23.3	gb:AL040935 /DB_XREF=gi:5409879 /DB_XREF=DKFZp434K1715_r1 /CLONE=DKFZp434K1715 /FEA=EST /CNT=9 /TID=Hs.271272.0 /TIER=ConsEnd /STK=0 /UG=Hs.271272 /UG_TITLE=ESTs, Weakly similar to hypothetical protein (H.sapiens)
241026_at	3.85046	down	Hs.682765		Transcribed locus			gb:R68807 /DB_XREF=gi:842324 /DB_XREF=yi43b01.s1 /CLONE=IMAGE:141961 /FEA=EST /CNT=4 /TID=Hs.176275.0 /TIER=ConsEnd /STK=4 /UG=Hs.176275 /UG_TITLE=ESTs
208850_s_at	3.84988	down	Hs.653181	THY1	Thy-1 cell surface antigen	7070	chr11q22.3-q23	gb:AL558479 /DB_XREF=gi:12903040 /DB_XREF=AL558479 /CLONE=CS0DJ006YK21 (5 prime) /FEA=FLmRNA /CNT=452 /TID=Hs.125359.0 /TIER=Stack /STK=79 /UG=Hs.125359 /LL=7070 /UG_GENE=THY1 /UG_TITLE=Thy-1 cell surface antigen /FL=gb:BC005175.1 gb:AL161958.1 gb:NM_006288.1
213982_s_at	3.84194	down	Hs.585378	RABGAP1L	RAB GTPase activating protein 1-like	9910	chr1q24	gb:BG107203 /DB_XREF=gi:12601049 /DB_XREF=602290933F1 /CLONE=IMAGE:4385577 /FEA=EST /CNT=16 /TID=Hs.242271.1 /TIER=Stack /STK=9 /UG=Hs.242271 /LL=9910 /UG_GENE=KIAA0471 /UG_TITLE=KIAA0471 gene product
208012_x_at	3.8409	down	Hs.145150	SP110	SP110 nuclear body protein	3431	chr2q37.1	gb:NM_004509.1 /DB_XREF=gi:4758585 /GEN=IFI41 /FEA=FLmRNA /CNT=2 /TID=Hs.241510.0 /TIER=FL /STK=0 /UG=Hs.241510 /LL=3431 /DEF=Homo sapiens interferon-induced protein 41, 30kD (IFI41), mRNA. /PROD=interferon-induced protein 41, 30kD /FL=gb:L22342.1 gb:NM_004509.1
226785_at	3.83934	down	Hs.88252	ATP11C	ATPase, class VI, type 11C	286410	chrXq27.1	gb:BF475862 /DB_XREF=gi:11546689 /DB_XREF=naa13f04.x1 /CLONE=IMAGE:3254910 /FEA=EST /CNT=38 /TID=Hs.88252.0 /TIER=Stack /STK=20 /UG=Hs.88252 /UG_TITLE=ESTs
221903_s_at	3.83706	down	Hs.578973	CYLD	cylindromatosis (turban tumor syndrome)	1540	chr16q12.1	gb:BE046443 /DB_XREF=gi:8363496 /DB_XREF=hn47d10.x2 /CLONE=IMAGE:3026803 /FEA=mRNA /CNT=55 /TID=Hs.18827.0 /TIER=Stack /STK=14 /UG=Hs.18827 /LL=23296 /UG_GENE=KIAA0849 /UG_TITLE=KIAA0849 protein
224212_s_at	3.83417	down	Hs.199343	PCDHA1 /// PCDHA10 /// PCDHA11 /// PCDHA12 /// PCDHA13 /// PCDHA2 /// PCDHA3 /// PCDHA4 /// PCDHA5 /// PCDHA6 /// PCDHA7 /// PCDHA8 /// PCDHA9 /// PCDHAC1 /// PCDHAC2	protocadherin alpha 9 /// protocadherin alpha subfamily C, 2 /// protocadherin alpha subfamily C, 1 /// protocadherin alpha 13 /// protocadherin alpha 12 /// protocadherin alpha 11 /// protocadherin alpha 10 /// protocadherin alpha 8 /// protocadherin alpha 7 /// protocadherin alpha 6 /// protocadherin alpha 5 /// protocadherin alpha 4 /// protocadherin alpha 3 /// protocadherin alpha 2 /// proto…	56134 /// 56135 /// 56136 /// 56137 /// 56138 /// 56139 /// 56140 /// 56141 /// 56142 /// 56143 /// 56144 /// 56145 /// 56146 /// 56147 /// 9752	chr5q31	gb:AF169689.1 /DB_XREF=gi:9587673 /GEN=PCDH-alpha10 /FEA=FLmRNA /CNT=1 /TID=Hs.247735.1 /TIER=FL /STK=0 /UG=Hs.247735 /LL=56139 /DEF=Homo sapiens protocadherin alpha 10 alternate isoform (PCDH-alpha10) mRNA, complete cds. /PROD=protocadherin alpha 10 alternate isoform /FL=gb:AF169689.1
229310_at	3.82443	down	Hs.130593	KLHL29	kelch-like 29 (Drosophila)	114818	chr2p24.1	gb:BE465475 /DB_XREF=gi:9511250 /DB_XREF=hw20g02.x1 /CLONE=IMAGE:3183506 /FEA=EST /CNT=20 /TID=Hs.272572.1 /TIER=Stack /STK=13 /UG=Hs.272572 /LL=3040 /UG_GENE=HBA2 /UG_TITLE=hemoglobin, alpha 2
213869_x_at	3.81298	down	Hs.653181	THY1	Thy-1 cell surface antigen	7070	chr11q22.3-q23	gb:AA218868 /DB_XREF=gi:1833030 /DB_XREF=zr01g01.s1 /CLONE=IMAGE:650256 /FEA=EST /CNT=18 /TID=Hs.125359.1 /TIER=Stack /STK=13 /UG=Hs.125359 /LL=7070 /UG_GENE=THY1 /UG_TITLE=Thy-1 cell surface antigen
208812_x_at	3.79976	down	Hs.654404	HLA-C	major histocompatibility complex, class I, C	3107	chr6p21.3	gb:BC004489.1 /DB_XREF=gi:13325360 /FEA=FLmRNA /CNT=490 /TID=Hs.277477.0 /TIER=FL+Stack /STK=335 /UG=Hs.277477 /LL=3107 /UG_GENE=HLA-C /DEF=Homo sapiens, major histocompatibility complex, class I, C, clone MGC:11039, mRNA, complete cds. /PROD=major histocompatibility complex, class I, C /FL=gb:U41420.1 gb:U09853.1 gb:U41386.1 gb:U57028.1 gb:M26430.1 gb:M84173.1 gb:M84174.1 gb:M26429.1 gb:M84171.1…
211165_x_at	3.79302	down	Hs.523329	EPHB2	EPH receptor B2	2048	chr1p36.1-p35	gb:D31661.1 /DB_XREF=gi:495677 /GEN=ERK /FEA=FLmRNA /CNT=1 /TID=Hs.125124.2 /TIER=FL /STK=0 /UG=Hs.125124 /LL=2048 /DEF=Human mRNA for tyrosine kinase, complete cds. /PROD=tyrosine kinase precursor /FL=gb:D31661.1
209770_at	3.79245	down	Hs.191510	BTN3A1	butyrophilin, subfamily 3, member A1	11119	chr6p22.1	gb:U90552.1 /DB_XREF=gi:2062705 /GEN=BTF5 /FEA=FLmRNA /CNT=50 /TID=Hs.284283.1 /TIER=FL+Stack /STK=15 /UG=Hs.284283 /LL=11119 /DEF=Human butyrophilin (BTF5) mRNA, complete cds. /PROD=butyrophilin /FL=gb:U90552.1
225105_at	3.79088	down	Hs.655184	OCC-1	overexpressed in colon carcinoma-1	387882	chr12q23.3	gb:BF969397 /DB_XREF=gi:12336612 /DB_XREF=602271668F1 /CLONE=IMAGE:4359616 /FEA=EST /CNT=118 /TID=Hs.301711.0 /TIER=Stack /STK=21 /UG=Hs.301711 /UG_TITLE=ESTs
242162_at	3.78493	down	Hs.424594	WDR69	WD repeat domain 69	164781	chr2q36.3	gb:AA904430 /DB_XREF=gi:3039553 /DB_XREF=ok07f12.s1 /CLONE=IMAGE:1507151 /FEA=EST /CNT=5 /TID=Hs.122049.0 /TIER=ConsEnd /STK=1 /UG=Hs.122049 /UG_TITLE=ESTs, Weakly similar to T2D4_HUMAN TRANSCRIPTION INITIATION FACTOR TFIID 100 KDA SUBUNIT (H.sapiens)
204604_at	3.78437	down	Hs.430742	PFTK1	PFTAIRE protein kinase 1	5218	chr7q21-q22	gb:NM_012395.1 /DB_XREF=gi:6912583 /GEN=PFTK1 /FEA=FLmRNA /CNT=63 /TID=Hs.57856.0 /TIER=FL+Stack /STK=12 /UG=Hs.57856 /LL=5218 /DEF=Homo sapiens PFTAIRE protein kinase 1 (PFTK1), mRNA. /PROD=PFTAIRE protein kinase 1 /FL=gb:NM_012395.1 gb:AB020641.1
231876_at	3.77729	down	Hs.521092	TRIM56	tripartite motif-containing 56	81844	chr7q22.1	gb:AL512757.1 /DB_XREF=gi:12224977 /GEN=DKFZp667O116 /FEA=mRNA /CNT=28 /TID=Hs.142684.0 /TIER=ConsEnd /STK=6 /UG=Hs.142684 /LL=81844 /DEF=Homo sapiens mRNA; cDNA DKFZp667O116 (from clone DKFZp667O116). /PROD=hypothetical protein
233499_at	3.77358	down	Hs.479658	LRRC7	leucine rich repeat containing 7	57554	chr1p31.1	gb:AI366175 /DB_XREF=gi:4125864 /DB_XREF=ap19c11.x1 /CLONE=IMAGE:1955828 /FEA=mRNA /CNT=12 /TID=Hs.157325.0 /TIER=ConsEnd /STK=1 /UG=Hs.157325 /LL=57554 /UG_GENE=KIAA1365 /UG_TITLE=KIAA1365 protein
205896_at	3.76881	down	Hs.310591	SLC22A4	solute carrier family 22 (organic cation/ergothioneine transporter), member 4	6583	chr5q31.1	gb:NM_003059.1 /DB_XREF=gi:4507002 /GEN=SLC22A4 /FEA=FLmRNA /CNT=30 /TID=Hs.77239.0 /TIER=FL+Stack /STK=17 /UG=Hs.77239 /LL=6583 /DEF=Homo sapiens solute carrier family 22 (organic cation transporter), member 4 (SLC22A4), mRNA. /PROD=solute carrier family 22 (organic cationtransporter), member 4 /FL=gb:NM_003059.1 gb:AB007448.1
241879_at	3.75804	down	Hs.557980		Transcribed locus			gb:AW511222 /DB_XREF=gi:7149300 /DB_XREF=hd44d11.x1 /CLONE=IMAGE:2912373 /FEA=EST /CNT=6 /TID=Hs.193765.0 /TIER=ConsEnd /STK=3 /UG=Hs.193765 /UG_TITLE=ESTs, Moderately similar to ALU2_HUMAN ALU SUBFAMILY SB SEQUENCE CONTAMINATION WARNING ENTRY (H.sapiens)
236545_at	3.75606	down	Hs.662933		Transcribed locus			gb:AA532718 /DB_XREF=gi:2276972 /DB_XREF=nj59c10.s1 /CLONE=IMAGE:996786 /FEA=EST /CNT=9 /TID=Hs.178604.0 /TIER=ConsEnd /STK=1 /UG=Hs.178604 /UG_TITLE=ESTs
209958_s_at	3.75393	down	Hs.372360	BBS9	Bardet-Biedl syndrome 9	27241	chr7p14	gb:AF095771.1 /DB_XREF=gi:4588086 /GEN=B1 /FEA=FLmRNA /CNT=54 /TID=Hs.79340.0 /TIER=FL /STK=0 /UG=Hs.79340 /LL=27241 /DEF=Homo sapiens PTH-responsive osteosarcoma B1 protein (B1) mRNA, complete cds. /PROD=PTH-responsive osteosarcoma B1 protein /FL=gb:AF095771.1
226372_at	3.73934	down	Hs.17569	CHST11	Carbohydrate (chondroitin 4) sulfotransferase 11	50515	chr12q	gb:AI123348 /DB_XREF=gi:3539114 /DB_XREF=qa48d04.x1 /CLONE=IMAGE:1689991 /FEA=mRNA /CNT=64 /TID=Hs.64001.0 /TIER=Stack /STK=22 /UG=Hs.64001 /UG_TITLE=Homo sapiens clone 25218 mRNA sequence
238067_at	3.73161	down	Hs.351798	TBC1D8B	TBC1 domain family, member 8B (with GRAM domain)	54885	chrXq22.3	gb:AW172431 /DB_XREF=gi:6438379 /DB_XREF=xj38h06.x1 /CLONE=IMAGE:2659547 /FEA=EST /CNT=11 /TID=Hs.13012.0 /TIER=ConsEnd /STK=4 /UG=Hs.13012 /UG_TITLE=ESTs
233073_at	3.72951	down	Hs.660643		CDNA FLJ13557 fis, clone PLACE1007737			gb:AU157438 /DB_XREF=gi:11018959 /DB_XREF=AU157438 /CLONE=PLACE1007737 /FEA=mRNA /CNT=5 /TID=Hs.14480.1 /TIER=ConsEnd /STK=1 /UG=Hs.14480 /UG_TITLE=Homo sapiens cDNA FLJ13557 fis, clone PLACE1007737
204015_s_at	3.71639	down	Hs.417962	DUSP4	dual specificity phosphatase 4	1846	chr8p12-p11	gb:BC002671.1 /DB_XREF=gi:12803670 /FEA=FLmRNA /CNT=105 /TID=Hs.2359.0 /TIER=FL+Stack /STK=9 /UG=Hs.2359 /LL=1846 /UG_GENE=DUSP4 /DEF=Homo sapiens, dual specificity phosphatase 4, clone MGC:3713, mRNA, complete cds. /PROD=dual specificity phosphatase 4 /FL=gb:NM_001394.2 gb:BC002671.1 gb:U48807.1 gb:U21108.1
223287_s_at	3.71272	down	Hs.431498	FOXP1	forkhead box P1	27086	chr3p14.1	gb:AF146696.1 /DB_XREF=gi:12043713 /GEN=FOXP1 /FEA=FLmRNA /CNT=75 /TID=Hs.274344.0 /TIER=FL+Stack /STK=36 /UG=Hs.274344 /LL=51245 /DEF=Homo sapiens clone pAB195 FOXP1 (FOXP1) mRNA, complete cds. /PROD=FOXP1 /FL=gb:AF146696.1 gb:NM_016477.1 gb:AF151049.1
203518_at	3.7068	down	Hs.532411	LYST	lysosomal trafficking regulator	1130	chr1q42.1-q42.2	gb:NM_000081.1 /DB_XREF=gi:4502838 /GEN=CHS1 /FEA=FLmRNA /CNT=87 /TID=Hs.36508.0 /TIER=FL+Stack /STK=28 /UG=Hs.36508 /LL=1130 /DEF=Homo sapiens Chediak-Higashi syndrome 1 (CHS1), mRNA. /PROD=beige protein homolog /FL=gb:U67615.1 gb:NM_000081.1
208075_s_at	3.70608	down	Hs.251526	CCL7	chemokine (C-C motif) ligand 7	6354	chr17q11.2-q12	gb:NM_006273.2 /DB_XREF=gi:13435401 /GEN=SCYA7 /FEA=FLmRNA /CNT=1 /TID=HsAffx.900018.175 /TIER=FL /STK=0 /DEF=Homo sapiens small inducible cytokine A7 (monocyte chemotactic protein 3) (SCYA7), mRNA. /PROD=monocyte chemotactic protein 3 precursor /FL=gb:NM_006273.2
235706_at	3.7026	down	Hs.654387	CPM	carboxypeptidase M	1368	chr12q14.3	gb:AW663908 /DB_XREF=gi:7456447 /DB_XREF=hi73d08.x1 /CLONE=IMAGE:2977935 /FEA=EST /CNT=14 /TID=Hs.241569.0 /TIER=ConsEnd /STK=2 /UG=Hs.241569 /UG_TITLE=ESTs, Moderately similar to ALU7_HUMAN ALU SUBFAMILY SQ SEQUENCE CONTAMINATION WARNING ENTRY (H.sapiens)
228046_at	3.70059	down	Hs.133916	ZNF827	Zinc finger protein 827	152485	chr4q31.22	gb:AA741243 /DB_XREF=gi:2779835 /DB_XREF=ny96b12.s1 /CLONE=IMAGE:1286111 /FEA=EST /CNT=30 /TID=Hs.11325.0 /TIER=Stack /STK=19 /UG=Hs.11325 /UG_TITLE=ESTs
214459_x_at	3.69674	down	Hs.654404	HLA-C	major histocompatibility complex, class I, C	3107	chr6p21.3	gb:M12679.1 /DB_XREF=gi:187911 /GEN=HLA-C /FEA=FLmRNA /CNT=13 /TID=Hs.274485.0 /TIER=FL /STK=1 /UG=Hs.274485 /LL=51353 /UG_TITLE=Cw1 antigen /DEF=Human Cw1 antigen mRNA, complete cds. /FL=gb:M12679.1
200983_x_at	3.69145	down	Hs.278573	CD59	CD59 molecule, complement regulatory protein	966	chr11p13	gb:BF983379 /DB_XREF=gi:12386191 /DB_XREF=602305270F1 /CLONE=IMAGE:4396576 /FEA=FLmRNA /CNT=428 /TID=Hs.119663.0 /TIER=Stack /STK=83 /UG=Hs.119663 /LL=966 /UG_GENE=CD59 /UG_TITLE=CD59 antigen p18-20 (antigen identified by monoclonal antibodies 16.3A5, EJ16, EJ30, EL32 and G344) /FL=gb:NM_000611.1 gb:M34671.1
224701_at	3.68223	down	Hs.709426	PARP14	poly (ADP-ribose) polymerase family, member 14	54625	chr3q21.1	gb:AA056548 /DB_XREF=gi:1548906 /DB_XREF=zk80e05.s1 /CLONE=IMAGE:489152 /FEA=mRNA /CNT=201 /TID=Hs.152925.0 /TIER=Stack /STK=14 /UG=Hs.152925 /LL=54625 /UG_GENE=KIAA1268 /UG_TITLE=KIAA1268 protein
228207_at	3.67839	down	Hs.696100		Transcribed locus			gb:AI916303 /DB_XREF=gi:5636248 /DB_XREF=we29c06.x1 /CLONE=IMAGE:2342506 /FEA=EST /CNT=29 /TID=Hs.7444.0 /TIER=Stack /STK=24 /UG=Hs.7444 /UG_TITLE=ESTs
210305_at	3.67362	down	Hs.584841	PDE4DIP	phosphodiesterase 4D interacting protein (myomegalin)	9659	chr1q12	gb:AB042557.1 /DB_XREF=gi:11138039 /FEA=FLmRNA /CNT=12 /TID=Hs.265848.2 /TIER=FL /STK=0 /UG=Hs.265848 /LL=64182 /UG_GENE=LOC64182 /UG_TITLE=similar to rat myomegalin /DEF=Homo sapiens mRNA, similar to rat myomegalin, complete cds. /FL=gb:AB042557.1
202074_s_at	3.66503	down	Hs.332706	OPTN	optineurin	10133	chr10p13	gb:NM_021980.1 /DB_XREF=gi:11415041 /GEN=FIP2 /FEA=FLmRNA /CNT=172 /TID=Hs.278898.0 /TIER=FL+Stack /STK=23 /UG=Hs.278898 /LL=10133 /DEF=Homo sapiens tumor necrosis factor alpha-inducible cellular protein containing leucine zipper domains; Huntingtin interacting protein L; transcrption factor IIIA-interacting protein (FIP2), mRNA. /PROD=tumor necrosis factor alpha-inducible cellularprotein contain…
211671_s_at	3.65379	down	Hs.122926	NR3C1	nuclear receptor subfamily 3, group C, member 1 (glucocorticoid receptor)	2908	chr5q31.3	gb:U01351.1 /DB_XREF=gi:458656 /FEA=FLmRNA /CNT=1 /TID=HsAffx.900459.765 /TIER=FL /STK=0 /DEF=Human glucocorticoid receptor alpha-2 mRNA, complete cds. /PROD=glucocorticoid receptor alpha-2 /FL=gb:U01351.1
211986_at	3.65017	down	Hs.502756	AHNAK	AHNAK nucleoprotein	79026	chr11q12.2	gb:BG287862 /DB_XREF=gi:13042118 /DB_XREF=602387619F1 /CLONE=IMAGE:4516588 /FEA=mRNA /CNT=261 /TID=Hs.301417.0 /TIER=Stack /STK=80 /UG=Hs.301417 /LL=195 /UG_GENE=AHNAK /UG_TITLE=AHNAK nucleoprotein (desmoyokin)
222258_s_at	3.6397	down	Hs.516777	SH3BP4	SH3-domain binding protein 4	23677	chr2q37.1-q37.2	gb:AF015043.1 /DB_XREF=gi:4102710 /FEA=mRNA /CNT=1 /TID=Hs.17667.1 /TIER=ConsEnd /STK=1 /UG=Hs.17667 /LL=23677 /UG_GENE=SH3BP4 /DEF=Homo sapiens EH-binding protein mRNA, partial cds. /PROD=EH-binding protein
201341_at	3.63265	down	Hs.104925	ENC1	ectodermal-neural cortex (with BTB-like domain)	8507	chr5q12-q13.3	gb:NM_003633.1 /DB_XREF=gi:4505460 /GEN=ENC1 /FEA=FLmRNA /CNT=325 /TID=Hs.104925.0 /TIER=FL /STK=0 /UG=Hs.104925 /LL=8507 /DEF=Homo sapiens ectodermal-neural cortex (with BTB-like domain) (ENC1), mRNA. /PROD=ectodermal-neural cortex (with BTB-like domain) /FL=gb:AF059611.1 gb:AF010314.1 gb:NM_003633.1 gb:BC000418.1 gb:AF005381.1
201329_s_at	3.62919	down	Hs.709198	ETS2	v-ets erythroblastosis virus E26 oncogene homolog 2 (avian)	2114	chr21q22.3|21q22.2	gb:NM_005239.1 /DB_XREF=gi:4885220 /GEN=ETS2 /FEA=FLmRNA /CNT=357 /TID=Hs.85146.0 /TIER=FL+Stack /STK=23 /UG=Hs.85146 /LL=2114 /DEF=Homo sapiens v-ets avian erythroblastosis virus E26 oncogene homolog 2 (ETS2), mRNA. /PROD=v-ets avian erythroblastosis virus E26 oncogenehomolog 2 /FL=gb:NM_005239.1 gb:J04102.1
204334_at	3.62513	down	Hs.471221	KLF7	Kruppel-like factor 7 (ubiquitous)	8609	chr2q32	gb:AA488672 /DB_XREF=gi:2216103 /DB_XREF=ab40d10.s1 /CLONE=IMAGE:843283 /FEA=FLmRNA /CNT=79 /TID=Hs.21599.0 /TIER=Stack /STK=9 /UG=Hs.21599 /LL=8609 /UG_GENE=KLF7 /UG_TITLE=Kruppel-like factor 7 (ubiquitous) /FL=gb:NM_003709.1 gb:AB015132.1
225639_at	3.62399	down	Hs.200770	SKAP2	src kinase associated phosphoprotein 2	8935	chr7p21-p15	gb:N21390 /DB_XREF=gi:1126560 /DB_XREF=yx54d08.s1 /CLONE=IMAGE:265551 /FEA=EST /CNT=77 /TID=Hs.5888.0 /TIER=Stack /STK=39 /UG=Hs.5888 /UG_TITLE=ESTs
227004_at	3.61564	down	Hs.696079		Transcribed locus			gb:AI611074 /DB_XREF=gi:4620241 /DB_XREF=tt17g01.x1 /CLONE=IMAGE:2241072 /FEA=EST /CNT=58 /TID=Hs.158196.2 /TIER=Stack /STK=24 /UG=Hs.158196 /LL=10474 /UG_GENE=TADA3L /UG_TITLE=transcriptional adaptor 3 (ADA3, yeast homolog)-like (PCAF histone acetylase complex)
209539_at	3.614	down	Hs.522795	ARHGEF6	Rac/Cdc42 guanine nucleotide exchange factor (GEF) 6	9459	chrXq26	gb:D25304.1 /DB_XREF=gi:435445 /GEN=KIAA0006 /FEA=FLmRNA /CNT=81 /TID=Hs.79307.0 /TIER=Stack /STK=21 /UG=Hs.79307 /LL=9459 /UG_TITLE=RacCdc42 guanine exchange factor (GEF) 6 /DEF=Human mRNA for KIAA0006 gene, partial cds. /FL=gb:D13631.1
231807_at	3.60975	down	Hs.445885	KIAA1217	KIAA1217	56243	chr10p12.2-p12.1	gb:AL157473.1 /DB_XREF=gi:7018490 /GEN=DKFZp761L0424 /FEA=mRNA /CNT=87 /TID=Hs.149377.0 /TIER=ConsEnd /STK=5 /UG=Hs.149377 /LL=56243 /DEF=Homo sapiens mRNA; cDNA DKFZp761L0424 (from clone DKFZp761L0424). /PROD=hypothetical protein
1568868_at	3.60972	down	Hs.407639	CYP27C1	cytochrome P450, family 27, subfamily C, polypeptide 1	339761	chr2q14.3	gb:BC039307.1 /DB_XREF=gi:25058660 /TID=Hs2.407639.1 /CNT=4 /FEA=mRNA /TIER=ConsEnd /STK=1 /UG=Hs.407639 /UG_TITLE=Homo sapiens, Similar to cytochrome P450, subfamily XXVIIB (25-hydroxyvitamin D-1-alpha-hydroxylase), polypeptide 1, clone IMAGE:5266370, mRNA /DEF=Homo sapiens, Similar to cytochrome P450, subfamily XXVIIB (25-hydroxyvitamin D-1-alpha-hydroxylase), polypeptide 1, clone IMAGE:5266370…
232268_at	3.6081	down	Hs.656897		CDNA FLJ14323 fis, clone PLACE4000093			gb:AU158643 /DB_XREF=gi:11020164 /DB_XREF=AU158643 /CLONE=PLACE4000093 /FEA=mRNA /CNT=11 /TID=Hs.221652.0 /TIER=ConsEnd /STK=4 /UG=Hs.221652 /UG_TITLE=Homo sapiens cDNA FLJ14323 fis, clone PLACE4000093
213110_s_at	3.60806	down	Hs.369089	COL4A5	collagen, type IV, alpha 5 (Alport syndrome)	1287	chrXq22	gb:AW052179 /DB_XREF=gi:5914538 /DB_XREF=wx26h09.x1 /CLONE=IMAGE:2544833 /FEA=FLmRNA /CNT=55 /TID=Hs.169825.0 /TIER=Stack /STK=27 /UG=Hs.169825 /LL=1287 /UG_GENE=COL4A5 /UG_TITLE=collagen, type IV, alpha 5 (Alport syndrome) /FL=gb:NM_000495.2
210223_s_at	3.60485	down	Hs.101840	MR1	major histocompatibility complex, class I-related	3140	chr1q25.3	gb:AF010446.1 /DB_XREF=gi:4102221 /GEN=MR1B /FEA=FLmRNA /CNT=15 /TID=Hs.101840.1 /TIER=FL /STK=0 /UG=Hs.101840 /LL=3140 /DEF=Homo sapiens MHC class I related protein 1 isoform B (MR1B) mRNA, complete cds. /PROD=MHC class I related protein 1 isoform B /FL=gb:AF031469.1 gb:AF010446.1
206669_at	3.59971	down	Hs.420036	GAD1	glutamate decarboxylase 1 (brain, 67kDa)	2571	chr2q31	gb:NM_013445.1 /DB_XREF=gi:7305076 /GEN=GAD1 /FEA=FLmRNA /CNT=12 /TID=Hs.324784.0 /TIER=FL+Stack /STK=9 /UG=Hs.324784 /LL=2571 /DEF=Homo sapiens glutamate decarboxylase 1 (brain, 67kD) (GAD1), transcript variant GAD25, mRNA. /PROD=glutamate decarboxylase 1, isoform GAD25 /FL=gb:NM_013445.1 gb:AF178853.1 gb:BC002815.1
215071_s_at	3.59938	down	Hs.484950	HIST1H2AC	histone cluster 1, H2ac	8334	chr6p21.3	gb:AL353759 /DB_XREF=gi:8745068 /FEA=DNA_18 /CNT=7 /TID=Hs.28777.3 /TIER=ConsEnd /STK=0 /UG=Hs.28777 /LL=8334 /UG_GENE=H2AFL /UG_TITLE=H2A histone family, member L /DEF=Human DNA sequence from clone RP1-221C16 on chromosome 6. Contains two genes for novel histone 4 family members, two genes for novel histone 1 family members, three genes for novel histone 2B family members, a gene for a novel his…
206110_at	3.59716	down	Hs.591778	HIST1H3H	histone cluster 1, H3h	8357	chr6p22-p21.3	gb:NM_003536.1 /DB_XREF=gi:4504294 /GEN=H3FK /FEA=FLmRNA /CNT=65 /TID=Hs.70937.0 /TIER=FL /STK=6 /UG=Hs.70937 /LL=8357 /DEF=Homo sapiens H3 histone family, member K (H3FK), mRNA. /PROD=H3 histone family, member K /FL=gb:NM_003536.1
209417_s_at	3.58674	down	Hs.632258	IFI35	interferon-induced protein 35	3430	chr17q21	gb:BC001356.1 /DB_XREF=gi:12655016 /FEA=FLmRNA /CNT=99 /TID=Hs.50842.0 /TIER=FL+Stack /STK=52 /UG=Hs.50842 /LL=3430 /UG_GENE=IFI35 /DEF=Homo sapiens, Similar to interferon-induced protein 35, clone MGC:2935, mRNA, complete cds. /PROD=Similar to interferon-induced protein 35 /FL=gb:BC001356.1
229281_at	3.5845	down	Hs.659456	NPAS3	neuronal PAS domain protein 3	64067	chr14q12-q13	gb:N51682 /DB_XREF=gi:1192848 /DB_XREF=yy72a06.s1 /CLONE=IMAGE:279058 /FEA=EST /CNT=17 /TID=Hs.47314.0 /TIER=Stack /STK=8 /UG=Hs.47314 /UG_TITLE=ESTs
1556037_s_at	3.58444	down	Hs.507991	HHIP	hedgehog interacting protein	64399	chr4q28-q32	gb:AK098525.1 /DB_XREF=gi:21758553 /TID=Hs2.378938.1 /CNT=11 /FEA=mRNA /TIER=Stack /STK=8 /UG=Hs.378938 /UG_TITLE=Homo sapiens cDNA FLJ25659 fis, clone TST00427, highly similar to Mus musculus hedgehog-interacting protein (Hip) mRNA. /DEF=Homo sapiens cDNA FLJ25659 fis, clone TST00427, highly similar to Mus musculus hedgehog-interacting protein (Hip) mRNA.
209824_s_at	3.58271	down	Hs.65734	ARNTL	aryl hydrocarbon receptor nuclear translocator-like	406	chr11p15	gb:AB000812.1 /DB_XREF=gi:2094734 /FEA=FLmRNA /CNT=50 /TID=Hs.74515.2 /TIER=FL /STK=0 /UG=Hs.74515 /LL=406 /UG_GENE=ARNTL /DEF=Homo sapiens mRNA for BMAL1b, complete cds. /PROD=BMAL1b /FL=gb:AF044288.1 gb:AB000812.1
226402_at	3.5816	down	Hs.109087	CYP2U1	cytochrome P450, family 2, subfamily U, polypeptide 1	113612	chr4q25	gb:AK026498.1 /DB_XREF=gi:10439372 /FEA=mRNA /CNT=81 /TID=Hs.109087.0 /TIER=Stack /STK=19 /UG=Hs.109087 /UG_TITLE=Homo sapiens cDNA: FLJ22845 fis, clone KAIA5195 /DEF=Homo sapiens cDNA: FLJ22845 fis, clone KAIA5195.
229641_at	3.58142	down	Hs.49943		Transcribed locus			gb:BG252802 /DB_XREF=gi:12762618 /DB_XREF=602365370F1 /CLONE=IMAGE:4473737 /FEA=EST /CNT=15 /TID=Hs.49943.0 /TIER=Stack /STK=11 /UG=Hs.49943 /UG_TITLE=ESTs
201028_s_at	3.57343	down	Hs.654354	CD99	CD99 molecule	4267	chrXp22.32; Yp11.3	gb:U82164.1 /DB_XREF=gi:2149134 /GEN=CD99 /FEA=FLmRNA /CNT=319 /TID=Hs.177543.0 /TIER=FL /STK=0 /UG=Hs.177543 /LL=4267 /DEF=Human transmembrane protein CD99 type II mRNA, complete cds. /PROD=CD99 typeII /FL=gb:BC002584.1 gb:NM_002414.1 gb:M16279.1 gb:BC003147.1 gb:U82164.1
218326_s_at	3.57094	down	Hs.502176	LGR4	leucine-rich repeat-containing G protein-coupled receptor 4	55366	chr11p14-p13	gb:NM_018490.1 /DB_XREF=gi:8923700 /GEN=GPR48 /FEA=FLmRNA /CNT=164 /TID=Hs.160271.0 /TIER=FL+Stack /STK=13 /UG=Hs.160271 /LL=55366 /DEF=Homo sapiens G protein-coupled receptor 48 (GPR48), mRNA. /PROD=G protein-coupled receptor 48 /FL=gb:NM_018490.1 gb:AF257182.1
214577_at	3.56355	down	Hs.637017	MAP1B	microtubule-associated protein 1B	4131	chr5q13	gb:BG164365 /DB_XREF=gi:12671068 /DB_XREF=602341841F1 /CLONE=IMAGE:4451986 /FEA=FLmRNA /CNT=170 /TID=Hs.103042.0 /TIER=ConsEnd /STK=0 /UG=Hs.103042 /LL=4131 /UG_GENE=MAP1B /UG_TITLE=microtubule-associated protein 1B /FL=gb:NM_005909.1
213275_x_at	3.55861	down	Hs.520898	CTSB	cathepsin B	1508	chr8p22	gb:W47179 /DB_XREF=gi:1332046 /DB_XREF=zc34d07.s1 /CLONE=IMAGE:324205 /FEA=EST /CNT=50 /TID=Hs.297939.5 /TIER=Stack /STK=20 /UG=Hs.297939 /LL=1508 /UG_GENE=CTSB /UG_TITLE=cathepsin B
202245_at	3.55568	down	Hs.708002	LSS	lanosterol synthase (2,3-oxidosqualene-lanosterol cyclase)	4047	chr21q22.3	gb:AW084510 /DB_XREF=gi:6039662 /DB_XREF=wz24g11.x1 /CLONE=IMAGE:2559044 /FEA=FLmRNA /CNT=153 /TID=Hs.93199.0 /TIER=Stack /STK=51 /UG=Hs.93199 /LL=4047 /UG_GENE=LSS /UG_TITLE=lanosterol synthase (2,3-oxidosqualene-lanosterol cyclase) /FL=gb:NM_002340.1 gb:U22526.1
217226_s_at	3.55478	down	Hs.283844	SFXN3	sideroflexin 3	81855	chr10q24.31	gb:M95929.1 /DB_XREF=gi:189946 /GEN=PHOX1 /FEA=mRNA /CNT=1 /TID=Hs.155606.2 /TIER=ConsEnd /STK=0 /UG=Hs.155606 /LL=5396 /DEF=Human homeobox protein (PHOX1) mRNA, 3 end. /PROD=homeobox protein
227889_at	3.54811	down	Hs.460857	LPCAT2	lysophosphatidylcholine acyltransferase 2	54947	chr16q12.2	gb:AI765437 /DB_XREF=gi:5231946 /DB_XREF=wi80a10.x1 /CLONE=IMAGE:2399610 /FEA=EST /CNT=32 /TID=Hs.13359.0 /TIER=Stack /STK=19 /UG=Hs.13359 /UG_TITLE=ESTs
225026_at	3.54613	down	Hs.371979	CHD6	chromodomain helicase DNA binding protein 6	84181	chr20q12	gb:BF572029 /DB_XREF=gi:11645741 /DB_XREF=602077873F1 /CLONE=IMAGE:4252314 /FEA=mRNA /CNT=138 /TID=Hs.45207.0 /TIER=Stack /STK=20 /UG=Hs.45207 /LL=56060 /UG_GENE=KIAA1335 /UG_TITLE=hypothetical protein KIAA1335
228498_at	3.54516	down	Hs.272011		Transcribed locus, strongly similar to XP_531236.1 PREDICTED: hypothetical protein [Pan troglodytes]			gb:AV687517 /DB_XREF=gi:10289380 /DB_XREF=AV687517 /CLONE=GKCATH01 /FEA=EST /CNT=17 /TID=Hs.198248.1 /TIER=Stack /STK=14 /UG=Hs.198248 /LL=2683 /UG_GENE=B4GALT1 /UG_TITLE=UDP-Gal:betaGlcNAc beta 1,4- galactosyltransferase, polypeptide 1
226576_at	3.53945	down	Hs.654668	ARHGAP26	Rho GTPase activating protein 26	23092	chr5q31	gb:AI768563 /DB_XREF=gi:5235072 /DB_XREF=wh23d05.x1 /CLONE=IMAGE:2381577 /FEA=EST /CNT=86 /TID=Hs.172148.0 /TIER=Stack /STK=15 /UG=Hs.172148 /UG_TITLE=ESTs
224837_at	3.53468	down	Hs.431498	FOXP1	forkhead box P1	27086	chr3p14.1	gb:AW080845 /DB_XREF=gi:6035997 /DB_XREF=xc38c08.x1 /CLONE=IMAGE:2586542 /FEA=mRNA /CNT=137 /TID=Hs.108327.1 /TIER=Stack /STK=11 /UG=Hs.108327 /LL=1642 /UG_GENE=DDB1 /UG_TITLE=damage-specific DNA binding protein 1 (127kD)
203753_at	3.5299	down	Hs.644653	TCF4	transcription factor 4	6925	chr18q21.1	gb:NM_003199.1 /DB_XREF=gi:4507398 /GEN=TCF4 /FEA=FLmRNA /CNT=83 /TID=Hs.326198.0 /TIER=FL /STK=0 /UG=Hs.326198 /LL=6925 /DEF=Homo sapiens transcription factor 4 (TCF4), mRNA. /PROD=transcription factor 4, isoform b /FL=gb:M74719.1 gb:NM_003199.1
32209_at	3.52466	down	Hs.25723	FAM89B	family with sequence similarity 89, member B	23625	chr11q23	Cluster Incl. AF052151:Homo sapiens clone 24574 mRNA sequence /cds=UNKNOWN /gb=AF052151 /gi=3360461 /ug=Hs.18686 /len=1337
229480_at	3.52433	down	Hs.31474		MRNA; cDNA DKFZp686I18116 (from clone DKFZp686I18116)			gb:AI341053 /DB_XREF=gi:4077980 /DB_XREF=qx89a08.x1 /CLONE=IMAGE:2009654 /FEA=EST /CNT=15 /TID=Hs.29079.0 /TIER=Stack /STK=11 /UG=Hs.29079 /UG_TITLE=ESTs
202430_s_at	3.52267	down	Hs.130759	PLSCR1	phospholipid scramblase 1	5359	chr3q23	gb:NM_021105.1 /DB_XREF=gi:10863876 /GEN=PLSCR1 /FEA=FLmRNA /CNT=275 /TID=Hs.198282.0 /TIER=FL+Stack /STK=30 /UG=Hs.198282 /LL=5359 /DEF=Homo sapiens phospholipid scramblase 1 (PLSCR1), mRNA. /PROD=phospholipid scramblase 1 /FL=gb:AB006746.1 gb:NM_021105.1 gb:AF098642.1
213075_at	3.52247	down	Hs.357004	OLFML2A	olfactomedin-like 2A	169611	chr9q33.3	gb:AL050002.1 /DB_XREF=gi:4884256 /FEA=mRNA /CNT=74 /TID=Hs.94795.0 /TIER=Stack /STK=35 /UG=Hs.94795 /UG_TITLE=Homo sapiens mRNA; cDNA DKFZp564O222 (from clone DKFZp564O222) /DEF=Homo sapiens mRNA; cDNA DKFZp564O222 (from clone DKFZp564O222).
201029_s_at	3.5221	down	Hs.654354	CD99	CD99 molecule	4267	chrXp22.32; Yp11.3	gb:NM_002414.1 /DB_XREF=gi:4505182 /GEN=MIC2 /FEA=FLmRNA /CNT=319 /TID=Hs.177543.0 /TIER=FL+Stack /STK=24 /UG=Hs.177543 /LL=4267 /DEF=Homo sapiens antigen identified by monoclonal antibodies 12E7, F21 and O13 (MIC2), mRNA. /PROD=antigen identified by monoclonal antibodies12E7, F21 and O13 /FL=gb:BC002584.1 gb:NM_002414.1 gb:M16279.1 gb:BC003147.1 gb:U82164.1
225097_at	3.52049	down	Hs.397465	HIPK2	homeodomain interacting protein kinase 2	28996	chr7q32-q34	gb:BF594155 /DB_XREF=gi:11686479 /DB_XREF=7n04b01.x1 /CLONE=IMAGE:3563472 /FEA=EST /CNT=104 /TID=Hs.75354.1 /TIER=Stack /STK=23 /UG=Hs.75354 /LL=10985 /UG_GENE=GCN1L1 /UG_TITLE=GCN1 (general control of amino-acid synthesis 1, yeast)-like 1
235956_at	3.51371	down	Hs.156352	KIAA1377	KIAA1377	57562	chr11q22.1	gb:AI797063 /DB_XREF=gi:5362535 /DB_XREF=we26e03.x1 /CLONE=IMAGE:2342236 /FEA=EST /CNT=8 /TID=Hs.114889.0 /TIER=ConsEnd /STK=7 /UG=Hs.114889 /UG_TITLE=ESTs
228471_at	3.50309	down	Hs.432706		CDNA FLJ11570 fis, clone HEMBA1003309			gb:AA744636 /DB_XREF=gi:2783400 /DB_XREF=ny79e02.s1 /CLONE=IMAGE:1284506 /FEA=EST /CNT=24 /TID=Hs.145053.0 /TIER=Stack /STK=10 /UG=Hs.145053 /UG_TITLE=ESTs
204917_s_at	3.50128	down	Hs.591085	MLLT3	myeloid/lymphoid or mixed-lineage leukemia (trithorax homolog, Drosophila); translocated to, 3	4300	chr9p22	gb:AV756536 /DB_XREF=gi:10914384 /DB_XREF=AV756536 /CLONE=BMFAYD08 /FEA=FLmRNA /CNT=50 /TID=Hs.404.0 /TIER=Stack /STK=12 /UG=Hs.404 /LL=4300 /UG_GENE=MLLT3 /UG_TITLE=myeloidlymphoid or mixed-lineage leukemia (trithorax (Drosophila) homolog); translocated to, 3 /FL=gb:L13744.1 gb:NM_004529.1
235061_at	3.49767	down	Hs.291000	PPM1K	protein phosphatase 1K (PP2C domain containing)	152926	chr4q22.1	gb:AV706522 /DB_XREF=gi:10723801 /DB_XREF=AV706522 /CLONE=ADBDAF07 /FEA=EST /CNT=18 /TID=Hs.291000.0 /TIER=ConsEnd /STK=6 /UG=Hs.291000 /UG_TITLE=ESTs, Moderately similar to ALU7_HUMAN ALU SUBFAMILY SQ SEQUENCE CONTAMINATION WARNING ENTRY (H.sapiens)
200600_at	3.48544	down	Hs.87752	MSN	moesin	4478	chrXq11.2-q12	gb:NM_002444.1 /DB_XREF=gi:4505256 /GEN=MSN /FEA=FLmRNA /CNT=443 /TID=Hs.170328.0 /TIER=FL+Stack /STK=124 /UG=Hs.170328 /LL=4478 /DEF=Homo sapiens moesin (MSN), mRNA. /PROD=moesin /FL=gb:NM_002444.1 gb:M69066.1
210136_at	3.48362	down	Hs.551713	MBP	myelin basic protein	4155	chr18q23	gb:AW070431 /DB_XREF=gi:6025429 /DB_XREF=xa11b04.x1 /CLONE=IMAGE:2567983 /FEA=FLmRNA /CNT=21 /TID=Hs.69547.4 /TIER=Stack /STK=11 /UG=Hs.69547 /LL=4155 /UG_GENE=MBP /UG_TITLE=myelin basic protein /FL=gb:L18865.1
227556_at	3.48208	down	Hs.706952	NME7	non-metastatic cells 7, protein expressed in (nucleoside-diphosphate kinase)	29922	chr1q24	gb:AI094580 /DB_XREF=gi:3433556 /DB_XREF=oy64c02.s1 /CLONE=IMAGE:1670594 /FEA=EST /CNT=36 /TID=Hs.78629.2 /TIER=Stack /STK=25 /UG=Hs.78629 /LL=481 /UG_GENE=ATP1B1 /UG_TITLE=ATPase, Na+K+ transporting, beta 1 polypeptide
201300_s_at	3.47615	down	Hs.472010	PRNP	prion protein (p27-30) (Creutzfeldt-Jakob disease, Gerstmann-Strausler-Scheinker syndrome, fatal familial insomnia)	5621	chr20p13	gb:NM_000311.1 /DB_XREF=gi:4506112 /GEN=PRNP /FEA=FLmRNA /CNT=303 /TID=Hs.74621.0 /TIER=FL+Stack /STK=112 /UG=Hs.74621 /LL=5621 /DEF=Homo sapiens prion protein (p27-30) (Creutzfeld-Jakob disease, Gerstmann-Strausler-Scheinker syndrome, fatal familial insomnia) (PRNP), mRNA. /PROD=prion protein /FL=gb:AY008282.1 gb:M13899.1 gb:NM_000311.1
225956_at	3.47203	down	Hs.484195	C5orf41	chromosome 5 open reading frame 41	153222	chr5q35.2	gb:AL565238 /DB_XREF=gi:12916414 /DB_XREF=AL565238 /CLONE=CS0DF002YH09 (3 prime) /FEA=EST /CNT=92 /TID=Hs.30120.0 /TIER=Stack /STK=9 /UG=Hs.30120 /UG_TITLE=ESTs, Weakly similar to JH0148 nucleolin - rat (R.norvegicus)
238417_at	3.46429	down	Hs.26612	PGM2L1	phosphoglucomutase 2-like 1	283209	chr11q13.4	gb:BE138757 /DB_XREF=gi:8601257 /DB_XREF=xw94f09.x1 /CLONE=IMAGE:2835689 /FEA=EST /CNT=20 /TID=Hs.182704.0 /TIER=ConsEnd /STK=2 /UG=Hs.182704 /UG_TITLE=ESTs, Moderately similar to alternatively spliced product using exon 13A (H.sapiens)
235085_at	3.45781	down	Hs.657673	PRAGMIN	homolog of rat pragma of Rnd2	157285	chr8p23.1	gb:BF739767 /DB_XREF=gi:12066443 /DB_XREF=hu59b11.x1 /CLONE=IMAGE:3174117 /FEA=EST /CNT=20 /TID=Hs.29068.0 /TIER=ConsEnd /STK=6 /UG=Hs.29068 /UG_TITLE=ESTs
228573_at	3.45117	down	Hs.632957		Transcribed locus			gb:BE673665 /DB_XREF=gi:10034206 /DB_XREF=7d79c06.x1 /CLONE=IMAGE:3279178 /FEA=EST /CNT=26 /TID=Hs.5897.1 /TIER=Stack /STK=16 /UG=Hs.5897 /UG_TITLE=Homo sapiens mRNA; cDNA DKFZp586P1622 (from clone DKFZp586P1622)
202822_at	3.44805	down	Hs.444362	LPP	LIM domain containing preferred translocation partner in lipoma	4026	chr3q28	gb:BF221852 /DB_XREF=gi:11129029 /DB_XREF=7p37f11.x1 /CLONE=IMAGE:3648141 /FEA=FLmRNA /CNT=152 /TID=Hs.180398.0 /TIER=Stack /STK=29 /UG=Hs.180398 /LL=4026 /UG_GENE=LPP /UG_TITLE=LIM domain-containing preferred translocation partner in lipoma /FL=gb:NM_005578.1
225008_at	3.44303	down	Hs.591874		CDNA FLJ39064 fis, clone NT2RP7014583			gb:AW469351 /DB_XREF=gi:7039457 /DB_XREF=hc82d10.x1 /CLONE=IMAGE:2899219 /FEA=mRNA /CNT=120 /TID=Hs.332422.0 /TIER=Stack /STK=14 /UG=Hs.332422 /UG_TITLE=Homo sapiens clone IMAGE:1338238, mRNA sequence
202759_s_at	3.44131	down	Hs.591908	AKAP2 /// PALM2 /// PALM2-AKAP2	A kinase (PRKA) anchor protein 2 /// paralemmin 2 /// PALM2-AKAP2	11217 /// 114299 /// 445815	chr9q31-q33	gb:BE879367 /DB_XREF=gi:10328143 /DB_XREF=601484628F1 /CLONE=IMAGE:3887262 /FEA=FLmRNA /CNT=134 /TID=Hs.42322.0 /TIER=ConsEnd /STK=0 /UG=Hs.42322 /LL=11217 /UG_GENE=AKAP2 /UG_TITLE=A kinase (PRKA) anchor protein 2 /FL=gb:AB023137.1 gb:NM_007203.1
242481_at	3.43901	down	Hs.145710		Transcribed locus			gb:AI612775 /DB_XREF=gi:4621942 /DB_XREF=tp44c08.x1 /CLONE=IMAGE:2190638 /FEA=EST /CNT=6 /TID=Hs.145710.0 /TIER=ConsEnd /STK=0 /UG=Hs.145710 /UG_TITLE=ESTs
219355_at	3.43856	down	Hs.274267	CXorf57	chromosome X open reading frame 57	55086	chrXq22.3	gb:NM_018015.2 /DB_XREF=gi:13443025 /GEN=FLJ10178 /FEA=FLmRNA /CNT=37 /TID=Hs.274267.0 /TIER=FL+Stack /STK=15 /UG=Hs.274267 /LL=55086 /DEF=Homo sapiens hypothetical protein FLJ10178 (FLJ10178), mRNA. /PROD=hypothetical protein FLJ10178 /FL=gb:NM_018015.2
208961_s_at	3.4374	down	Hs.4055	KLF6	Kruppel-like factor 6	1316	chr10p15	gb:AB017493.1 /DB_XREF=gi:3582142 /FEA=FLmRNA /CNT=231 /TID=Hs.285313.0 /TIER=FL /STK=1 /UG=Hs.285313 /LL=1316 /UG_GENE=COPEB /DEF=Homo sapiens mRNA for DNA-binding zinc finger(GBF), complete cds. /PROD=DNA-binding zinc finger(GBF) /FL=gb:AF001461.1 gb:BC000311.1 gb:NM_001300.2 gb:AB017493.1 gb:BC004301.1
239146_at	3.43356	down	Hs.709386	CLDND1	claudin domain containing 1	56650	chr3q12.1	gb:AI634844 /DB_XREF=gi:4686174 /DB_XREF=wa08e07.x1 /CLONE=IMAGE:2297508 /FEA=EST /CNT=6 /TID=Hs.131992.0 /TIER=ConsEnd /STK=4 /UG=Hs.131992 /UG_TITLE=ESTs
243179_at	3.4292	down	Hs.408455	LOC100130360	Hypothetical protein LOC100130360	100130360	chr6p22.3	gb:BG231554 /DB_XREF=gi:12726661 /DB_XREF=naf29h08.x1 /CLONE=IMAGE:4142463 /FEA=EST /CNT=6 /TID=Hs.59962.0 /TIER=ConsEnd /STK=3 /UG=Hs.59962 /UG_TITLE=ESTs
210218_s_at	3.42213	down	Hs.369056	SP100	SP100 nuclear antigen	6672	chr2q37.1	gb:U36501.1 /DB_XREF=gi:1173655 /GEN=SP100-B /FEA=FLmRNA /CNT=13 /TID=Hs.77617.2 /TIER=FL /STK=5 /UG=Hs.77617 /LL=6672 /DEF=Human SP100-B (SP100-B) mRNA, complete cds. /PROD=SP100-B /FL=gb:U36501.1
238575_at	3.39879	down	Hs.318775	OSBPL6	oxysterol binding protein-like 6	114880	chr2q31-q32.1	gb:AI094626 /DB_XREF=gi:3433602 /DB_XREF=oy61b06.s1 /CLONE=IMAGE:1670291 /FEA=EST /CNT=8 /TID=Hs.135164.0 /TIER=ConsEnd /STK=0 /UG=Hs.135164 /UG_TITLE=ESTs
201250_s_at	3.3987	down	Hs.706748	SLC2A1	solute carrier family 2 (facilitated glucose transporter), member 1	6513	chr1p35-p31.3	gb:NM_006516.1 /DB_XREF=gi:5730050 /GEN=SLC2A1 /FEA=FLmRNA /CNT=479 /TID=Hs.169902.0 /TIER=FL /STK=4 /UG=Hs.169902 /LL=6513 /DEF=Homo sapiens solute carrier family 2 (facilitated glucose transporter), member 1 (SLC2A1), mRNA. /PROD=solute carrier family 2 (facilitated glucosetransporter), member 1 /FL=gb:K03195.1 gb:NM_006516.1
224772_at	3.39734	down	Hs.585374	NAV1	neuron navigator 1	89796	chr1q32.3	gb:AB032977.1 /DB_XREF=gi:6382017 /GEN=KIAA1151 /FEA=mRNA /CNT=160 /TID=Hs.6298.0 /TIER=Stack /STK=21 /UG=Hs.6298 /LL=57177 /DEF=Homo sapiens mRNA for KIAA1151 protein, partial cds. /PROD=KIAA1151 protein
225996_at	3.39639	down	Hs.21380	LONRF2	LON peptidase N-terminal domain and ring finger 2	164832	chr2q11.2	gb:AV709727 /DB_XREF=gi:10727657 /DB_XREF=AV709727 /CLONE=ADCAZA04 /FEA=mRNA /CNT=62 /TID=Hs.21380.0 /TIER=Stack /STK=19 /UG=Hs.21380 /UG_TITLE=Homo sapiens mRNA; cDNA DKFZp586P1124 (from clone DKFZp586P1124)
214104_at	3.39093	down	Hs.271809	GPR161	G protein-coupled receptor 161	23432	chr1q24.2	gb:AI703188 /DB_XREF=gi:4991088 /DB_XREF=wd92g12.x1 /CLONE=IMAGE:2339110 /FEA=EST /CNT=17 /TID=Hs.301642.1 /TIER=Stack /STK=13 /UG=Hs.301642 /LL=23432 /UG_GENE=RE2 /UG_TITLE=G-protein coupled receptor
213187_x_at	3.39048	down	Hs.433670	FTL	ferritin, light polypeptide	2512	chr19q13.3-q13.4	gb:BG538564 /DB_XREF=gi:13530797 /DB_XREF=602567289F1 /CLONE=IMAGE:4691639 /FEA=EST /CNT=63 /TID=Hs.324746.2 /TIER=Stack /STK=36 /UG=Hs.324746 /LL=197 /UG_GENE=AHSG /UG_TITLE=alpha-2-HS-glycoprotein
209387_s_at	3.38999	down	Hs.708032	TM4SF1	transmembrane 4 L six family member 1	4071	chr3q21-q25	gb:M90657.1 /DB_XREF=gi:186803 /GEN=L6 /FEA=FLmRNA /CNT=165 /TID=Hs.3337.0 /TIER=FL /STK=0 /UG=Hs.3337 /LL=4071 /UG_TITLE=transmembrane 4 superfamily member 1 /DEF=Human tumor antigen (L6) mRNA, complete cds. /FL=gb:M90657.1
207949_s_at	3.38292	down	Hs.487561	ICA1	islet cell autoantigen 1, 69kDa	3382	chr7p22	gb:NM_004968.1 /DB_XREF=gi:4826767 /GEN=ICA1 /FEA=FLmRNA /CNT=2 /TID=Hs.167927.2 /TIER=FL /STK=0 /UG=Hs.167927 /LL=3382 /DEF=Homo sapiens islet cell autoantigen 1 (69kD) (ICA1), transcript variant 2, mRNA. /PROD=islet cell autoantigen 1, isoform 2 /FL=gb:U38260.1 gb:NM_004968.1
201328_at	3.38083	down	Hs.709198	ETS2	v-ets erythroblastosis virus E26 oncogene homolog 2 (avian)	2114	chr21q22.3|21q22.2	gb:AL575509 /DB_XREF=gi:12936742 /DB_XREF=AL575509 /CLONE=CS0DI059YP21 (3 prime) /FEA=FLmRNA /CNT=357 /TID=Hs.85146.0 /TIER=Stack /STK=9 /UG=Hs.85146 /LL=2114 /UG_GENE=ETS2 /UG_TITLE=v-ets avian erythroblastosis virus E26 oncogene homolog 2 /FL=gb:NM_005239.1 gb:J04102.1
220974_x_at	3.37634	down	Hs.283844	SFXN3	sideroflexin 3	81855	chr10q24.31	gb:NM_030971.1 /DB_XREF=gi:13569945 /GEN=BA108L7.2 /FEA=FLmRNA /CNT=1 /TID=HsAffx.900147.204 /TIER=FL /STK=0 /DEF=Homo sapiens similar to rat tricarboxylate carrier-like protein (BA108L7.2), mRNA. /PROD=similar to rat tricarboxylate carrier-likeprotein /FL=gb:NM_030971.1
235173_at	3.37295	down						gb:AA093668 /DB_XREF=gi:1639253 /DB_XREF=cl0517.seq.F /FEA=EST /CNT=21 /TID=Hs.42996.0 /TIER=ConsEnd /STK=0 /UG=Hs.42996 /UG_TITLE=ESTs
211911_x_at	3.37172	down	Hs.549053	FAM20B /// HLA-B /// HLA-C /// MICA /// MICB /// XXbac-BPG181B23.1	major histocompatibility complex, class I, B /// major histocompatibility complex, class I, C /// MHC class I polypeptide-related sequence A /// MHC class I polypeptide-related sequence B /// family with sequence similarity 20, member B	100129668 /// 3106 /// 3107 /// 4276 /// 4277 /// 9917	chr1q25 /// chr6p21.3 /// chr6p21.33	gb:L07950.1 /DB_XREF=gi:307236 /GEN=HLA-B /FEA=FLmRNA /CNT=1 /TID=HsAffx.900418.1142 /TIER=FL /STK=0 /DEF=Homo sapiens MHC class I HLA B71 mRNA, complete cds. /PROD=MHC HLA B71 /FL=gb:L07950.1
229435_at	3.36879	down	Hs.162125	GLIS3	GLIS family zinc finger 3	169792	chr9p24.2	gb:AW025602 /DB_XREF=gi:5879132 /DB_XREF=wu75e05.x1 /CLONE=IMAGE:2525888 /FEA=EST /CNT=18 /TID=Hs.293854.0 /TIER=Stack /STK=9 /UG=Hs.293854 /UG_TITLE=ESTs
239598_s_at	3.36671	down	Hs.460857	LPCAT2	lysophosphatidylcholine acyltransferase 2	54947	chr16q12.2	gb:AA789296 /DB_XREF=gi:2849416 /DB_XREF=aj28d09.s1 /CLONE=1391633 /FEA=EST /CNT=4 /TID=Hs.122398.0 /TIER=ConsEnd /STK=4 /UG=Hs.122398 /UG_TITLE=ESTs, Highly similar to unnamed protein product (H.sapiens)
228703_at	3.35993	down	Hs.660541	P4HA3	procollagen-proline, 2-oxoglutarate 4-dioxygenase (proline 4-hydroxylase), alpha polypeptide III	283208	chr11q13.4	gb:AW665086 /DB_XREF=gi:7457631 /DB_XREF=hi99b06.x1 /CLONE=IMAGE:2980403 /FEA=EST /CNT=21 /TID=Hs.179891.0 /TIER=Stack /STK=14 /UG=Hs.179891 /UG_TITLE=ESTs, Weakly similar to P4HA_HUMAN PROLYL 4-HYDROXYLASE ALPHA SUBUNIT PRECURSOR (H.sapiens)
205397_x_at	3.35808	down	Hs.618504	SMAD3	SMAD family member 3	4088	chr15q22.33	gb:U76622.1 /DB_XREF=gi:1673576 /GEN=JV15-2 /FEA=FLmRNA /CNT=32 /TID=Hs.211578.0 /TIER=FL /STK=0 /UG=Hs.211578 /LL=4088 /DEF=Human mad homolog JV15-2 mRNA, complete cds. /PROD=JV15-2 /FL=gb:U68019.1 gb:U76622.1 gb:NM_005902.1
232031_s_at	3.35598	down	Hs.514843	KIAA1632	KIAA1632	57724	chr18q12.3-q21.1	gb:AK023817.1 /DB_XREF=gi:10435866 /FEA=mRNA /CNT=13 /TID=Hs.288604.1 /TIER=ConsEnd /STK=2 /UG=Hs.288604 /LL=57724 /UG_GENE=KIAA1632 /UG_TITLE=KIAA1632 protein /DEF=Homo sapiens cDNA FLJ13755 fis, clone PLACE3000363.
202996_at	3.34863	down	Hs.523829	POLD4	polymerase (DNA-directed), delta 4	57804	chr11q13	gb:NM_021173.1 /DB_XREF=gi:10863968 /GEN=POLD4 /FEA=FLmRNA /CNT=177 /TID=Hs.82520.0 /TIER=FL /STK=0 /UG=Hs.82520 /LL=57804 /DEF=Homo sapiens polymerase (DNA-directed), delta 4 (POLD4), mRNA. /PROD=polymerase (DNA-directed), delta 4 /FL=gb:BC001334.1 gb:AF179890.1 gb:NM_021173.1
200985_s_at	3.34814	down	Hs.278573	CD59	CD59 molecule, complement regulatory protein	966	chr11p13	gb:NM_000611.1 /DB_XREF=gi:10835164 /GEN=CD59 /FEA=FLmRNA /CNT=428 /TID=Hs.119663.0 /TIER=FL+Stack /STK=60 /UG=Hs.119663 /LL=966 /DEF=Homo sapiens CD59 antigen p18-20 (antigen identified by monoclonal antibodies 16.3A5, EJ16, EJ30, EL32 and G344) (CD59), mRNA. /PROD=CD59 antigen p18-20 (antigen identified bymonoclonal antibodies 16.3A5, EJ16, EJ30, EL32 and G344) /FL=gb:NM_000611.1 gb:M34671.1
200839_s_at	3.34808	down	Hs.520898	CTSB	cathepsin B	1508	chr8p22	gb:NM_001908.1 /DB_XREF=gi:4503138 /GEN=CTSB /FEA=FLmRNA /CNT=376 /TID=Hs.297939.0 /TIER=FL+Stack /STK=209 /UG=Hs.297939 /LL=1508 /DEF=Homo sapiens cathepsin B (CTSB), mRNA. /PROD=cathepsin B /FL=gb:L16510.1 gb:M14221.1 gb:NM_001908.1
206842_at	3.34483	down	Hs.55276	KCND1	potassium voltage-gated channel, Shal-related subfamily, member 1	3750	chrXp11.23	gb:NM_004979.1 /DB_XREF=gi:4826791 /GEN=KCND1 /FEA=FLmRNA /CNT=17 /TID=Hs.55276.0 /TIER=FL /STK=5 /UG=Hs.55276 /LL=3750 /DEF=Homo sapiens potassium voltage-gated channel, Shal-related family, member 1 (KCND1), mRNA. /PROD=potassium voltage-gated channel, Shal-relatedfamily, member 1 /FL=gb:AB021865.1 gb:AF166003.1 gb:AJ005898.1 gb:NM_004979.1
205032_at	3.34259	down	Hs.482077	ITGA2	integrin, alpha 2 (CD49B, alpha 2 subunit of VLA-2 receptor)	3673	chr5q23-q31	gb:NM_002203.2 /DB_XREF=gi:6006008 /GEN=ITGA2 /FEA=FLmRNA /CNT=48 /TID=Hs.271986.0 /TIER=FL /STK=0 /UG=Hs.271986 /LL=3673 /DEF=Homo sapiens integrin, alpha 2 (CD49B, alpha 2 subunit of VLA-2 receptor) (ITGA2), mRNA. /PROD=integrin alpha 2 precursor /FL=gb:NM_002203.2
203041_s_at	3.33507	down	Hs.496684	LAMP2	lysosomal-associated membrane protein 2	3920	chrXq24	gb:J04183.1 /DB_XREF=gi:186929 /GEN=LAMP2 /FEA=FLmRNA /CNT=139 /TID=Hs.8262.1 /TIER=FL /STK=1 /UG=Hs.8262 /LL=3920 /DEF=Homo sapiens lysosomal membrane glycoprotein-2 (LAMP2), complete cds. /PROD=lysosomal membrane glycoprotein-2 /FL=gb:NM_002294.1 gb:J04183.1
228748_at	3.30921	down	Hs.278573	CD59	CD59 molecule, complement regulatory protein	966	chr11p13	gb:AI653117 /DB_XREF=gi:4737096 /DB_XREF=wb43b10.x1 /CLONE=IMAGE:2308411 /FEA=EST /CNT=20 /TID=Hs.293774.0 /TIER=Stack /STK=15 /UG=Hs.293774 /UG_TITLE=ESTs
215723_s_at	3.30327	down	Hs.382865	PLD1	phospholipase D1, phosphatidylcholine-specific	5337	chr3q26	gb:AJ276230.1 /DB_XREF=gi:7161182 /GEN=PLD1 /FEA=mRNA /CNT=4 /TID=Hs.82587.1 /TIER=ConsEnd /STK=0 /UG=Hs.82587 /LL=5337 /DEF=Homo sapiens mRNA for partial phospholipase D1, splice variant PLD1ab2. /PROD=phospholipase D1
200838_at	3.30027	down	Hs.520898	CTSB	cathepsin B	1508	chr8p22	gb:NM_001908.1 /DB_XREF=gi:4503138 /GEN=CTSB /FEA=FLmRNA /CNT=376 /TID=Hs.297939.0 /TIER=FL+Stack /STK=209 /UG=Hs.297939 /LL=1508 /DEF=Homo sapiens cathepsin B (CTSB), mRNA. /PROD=cathepsin B /FL=gb:L16510.1 gb:M14221.1 gb:NM_001908.1
231984_at	3.29844	down	Hs.193268	MTAP	methylthioadenosine phosphorylase	4507	chr9p21	gb:BE958291 /DB_XREF=gi:10568996 /DB_XREF=601645068F1 /CLONE=IMAGE:3930280 /FEA=mRNA /CNT=13 /TID=Hs.118190.0 /TIER=ConsEnd /STK=0 /UG=Hs.118190 /UG_TITLE=Homo sapiens cDNA: FLJ21081 fis, clone CAS02959
227443_at	3.29774	down	Hs.445356	C9orf150	chromosome 9 open reading frame 150	286343	chr9p23	gb:AI972386 /DB_XREF=gi:5769212 /DB_XREF=wr37g07.x1 /CLONE=IMAGE:2489916 /FEA=EST /CNT=28 /TID=Hs.95893.0 /TIER=Stack /STK=21 /UG=Hs.95893 /UG_TITLE=ESTs
202023_at	3.2977	down	Hs.516664	EFNA1	ephrin-A1	1942	chr1q21-q22	gb:NM_004428.1 /DB_XREF=gi:4758245 /GEN=EFNA1 /FEA=FLmRNA /CNT=214 /TID=Hs.1624.0 /TIER=FL+Stack /STK=107 /UG=Hs.1624 /LL=1942 /DEF=Homo sapiens ephrin-A1 (EFNA1), mRNA. /PROD=ephrin A1 precursor /FL=gb:M57730.1 gb:NM_004428.1
219983_at	3.29641	down	Hs.36761	HRASLS	HRAS-like suppressor	57110	chr3q29	gb:NM_020386.1 /DB_XREF=gi:9966858 /GEN=LOC57110 /FEA=FLmRNA /CNT=24 /TID=Hs.36761.0 /TIER=FL+Stack /STK=19 /UG=Hs.36761 /LL=57110 /DEF=Homo sapiens H-REV107 protein-related protein (LOC57110), mRNA. /PROD=H-REV107 protein-related protein /FL=gb:NM_020386.1 gb:AB030816.1
202760_s_at	3.28958	down	Hs.591908	PALM2-AKAP2	PALM2-AKAP2	445815	chr9q31-q33	gb:NM_007203.1 /DB_XREF=gi:6005708 /GEN=AKAP2 /FEA=FLmRNA /CNT=134 /TID=Hs.42322.0 /TIER=FL+Stack /STK=10 /UG=Hs.42322 /LL=11217 /DEF=Homo sapiens A kinase (PRKA) anchor protein 2 (AKAP2), mRNA. /PROD=A kinase (PRKA) anchor protein 2 /FL=gb:AB023137.1 gb:NM_007203.1
238716_at	3.28755	down	Hs.603169		CDNA clone IMAGE:5285282			gb:AL527331 /DB_XREF=gi:12790824 /DB_XREF=AL527331 /CLONE=CS0DC021YL15 (5 prime) /FEA=EST /CNT=8 /TID=Hs.169160.0 /TIER=ConsEnd /STK=0 /UG=Hs.169160 /UG_TITLE=ESTs
210592_s_at	3.28665	down	Hs.28491	SAT1	spermidine/spermine N1-acetyltransferase 1	6303	chrXp22.1	gb:M55580.1 /DB_XREF=gi:338335 /GEN=spermidinespermine N1-acetyltransferase /FEA=FLmRNA /CNT=8 /TID=Hs.28491.1 /TIER=FL /STK=0 /UG=Hs.28491 /LL=6303 /DEF=Human spermidinespermine N1-acetyltransferase mRNA, complete cds. /PROD=spermidinespermine N1-acetyltransferase /FL=gb:M55580.1
201951_at	3.2863	down	Hs.591293	ALCAM	activated leukocyte cell adhesion molecule	214	chr3q13.1	gb:BF242905 /DB_XREF=gi:11156833 /DB_XREF=601877949F1 /CLONE=IMAGE:4106028 /FEA=FLmRNA /CNT=267 /TID=Hs.10247.0 /TIER=Stack /STK=32 /UG=Hs.10247 /LL=214 /UG_GENE=ALCAM /UG_TITLE=activated leucocyte cell adhesion molecule /FL=gb:NM_001627.1 gb:L38608.1
235104_at	3.28246	down	Hs.591249	ERAP2	endoplasmic reticulum aminopeptidase 2	64167	chr5q15	gb:BG292389 /DB_XREF=gi:13051140 /DB_XREF=602386504F1 /CLONE=IMAGE:4515481 /FEA=EST /CNT=17 /TID=Hs.124764.0 /TIER=ConsEnd /STK=0 /UG=Hs.124764 /UG_TITLE=ESTs
228367_at	3.27608	down	Hs.656805	ALPK2	alpha-kinase 2	115701	chr18q21.31-q21.32	gb:BE551416 /DB_XREF=gi:9793119 /DB_XREF=7b64e10.x1 /CLONE=IMAGE:3233034 /FEA=EST /CNT=29 /TID=Hs.55950.0 /TIER=Stack /STK=20 /UG=Hs.55950 /UG_TITLE=ESTs, Weakly similar to KIAA1330 protein (H.sapiens)
209034_at	3.27568	down	Hs.75969	PNRC1	proline-rich nuclear receptor coactivator 1	10957	chr6q15	gb:AF279899.1 /DB_XREF=gi:12751123 /FEA=FLmRNA /CNT=194 /TID=Hs.75969.0 /TIER=FL /STK=0 /UG=Hs.75969 /LL=10957 /UG_GENE=B4-2 /DEF=Homo sapiens PNAS-145 mRNA, complete cds. /PROD=PNAS-145 /FL=gb:U03105.1 gb:NM_006813.1 gb:AF279899.1
221905_at	3.27272	down	Hs.578973	CYLD	cylindromatosis (turban tumor syndrome)	1540	chr16q12.1	gb:BF516433 /DB_XREF=gi:11601612 /DB_XREF=UI-H-BW1-aoc-a-03-0-UI.s1 /CLONE=IMAGE:3084173 /FEA=mRNA /CNT=55 /TID=Hs.18827.0 /TIER=ConsEnd /STK=2 /UG=Hs.18827 /LL=23296 /UG_GENE=KIAA0849 /UG_TITLE=KIAA0849 protein
223551_at	3.27002	down	Hs.486354	PKIB	protein kinase (cAMP-dependent, catalytic) inhibitor beta	5570	chr6q22.31	gb:AF225513.1 /DB_XREF=gi:12655880 /FEA=FLmRNA /CNT=45 /TID=Hs.106106.0 /TIER=FL+Stack /STK=20 /UG=Hs.106106 /DEF=Homo sapiens cAMP-dependent protein kinase inhibitor beta mRNA, complete cds. /PROD=cAMP-dependent protein kinase inhibitor beta /FL=gb:AF225513.1
222880_at	3.26838	down	Hs.498292	AKT3	v-akt murine thymoma viral oncogene homolog 3 (protein kinase B, gamma)	10000	chr1q43-q44	gb:AF135794.1 /DB_XREF=gi:4574743 /FEA=FLmRNA /CNT=33 /TID=Hs.278582.0 /TIER=FL /STK=0 /UG=Hs.278582 /LL=10000 /UG_GENE=AKT3 /DEF=Homo sapiens AKT3 protein kinase mRNA, complete cds. /PROD=AKT3 protein kinase /FL=gb:AF135794.1 gb:NM_005465.1 gb:AF124141.1
235004_at	3.26531	down	Hs.519904	RBM24	RNA binding motif protein 24	221662	chr6p22.3	gb:AI677701 /DB_XREF=gi:4887883 /DB_XREF=wd33d11.x1 /CLONE=IMAGE:2329941 /FEA=EST /CNT=55 /TID=Hs.201619.0 /TIER=ConsEnd /STK=6 /UG=Hs.201619 /UG_TITLE=ESTs, Weakly similar to S38383 SEB4B protein (H.sapiens)
200921_s_at	3.26501	down	Hs.255935	BTG1	B-cell translocation gene 1, anti-proliferative	694	chr12q22	gb:NM_001731.1 /DB_XREF=gi:4502472 /GEN=BTG1 /FEA=FLmRNA /CNT=488 /TID=Hs.77054.0 /TIER=FL+Stack /STK=152 /UG=Hs.77054 /LL=694 /DEF=Homo sapiens B-cell translocation gene 1, anti-proliferative (BTG1), mRNA. /PROD=B-cell translocation protein 1 /FL=gb:NM_001731.1
202566_s_at	3.26392	down	Hs.499209	SVIL	supervillin	6840	chr10p11.2	gb:AF051851.1 /DB_XREF=gi:2961251 /FEA=FLmRNA /CNT=151 /TID=Hs.154567.1 /TIER=FL /STK=0 /UG=Hs.154567 /LL=6840 /UG_GENE=SVIL /DEF=Homo sapiens supervillin mRNA, complete cds. /PROD=supervillin /FL=gb:AF051851.1 gb:NM_003174.2 gb:AF051850.1
212589_at	3.26343	down	Hs.502004	RRAS2	related RAS viral (r-ras) oncogene homolog 2	22800	chr11p15.2	gb:AI753792 /DB_XREF=gi:5132144 /DB_XREF=cr16f06.x2 /CLONE=HBMSC_cr16f06 /FEA=EST /CNT=139 /TID=Hs.206097.0 /TIER=Stack /STK=40 /UG=Hs.206097 /LL=22800 /UG_GENE=TC21 /UG_TITLE=oncogene TC21
244241_x_at	3.26218	down	Hs.389855		Transcribed locus			gb:AW166562 /DB_XREF=gi:6398087 /DB_XREF=xg29b05.x1 /CLONE=IMAGE:2628945 /FEA=EST /CNT=3 /TID=Hs.125427.0 /TIER=ConsEnd /STK=3 /UG=Hs.125427 /UG_TITLE=ESTs
201865_x_at	3.25848	down	Hs.122926	NR3C1	nuclear receptor subfamily 3, group C, member 1 (glucocorticoid receptor)	2908	chr5q31.3	gb:AI432196 /DB_XREF=gi:4308490 /DB_XREF=tg77g05.x1 /CLONE=IMAGE:2114840 /FEA=FLmRNA /CNT=227 /TID=Hs.75772.0 /TIER=Stack /STK=30 /UG=Hs.75772 /LL=2908 /UG_GENE=NR3C1 /UG_TITLE=nuclear receptor subfamily 3, group C, member 1 /FL=gb:NM_000176.1 gb:M10901.1
202506_at	3.25618	down	Hs.591602	SSFA2	sperm specific antigen 2	6744	chr2q31.3	gb:NM_006751.1 /DB_XREF=gi:5803178 /GEN=SSFA2 /FEA=FLmRNA /CNT=141 /TID=Hs.82767.0 /TIER=FL /STK=6 /UG=Hs.82767 /LL=6744 /DEF=Homo sapiens sperm specific antigen 2 (SSFA2), mRNA. /PROD=sperm specific antigen 2 /FL=gb:NM_006751.1 gb:M61199.1
1553956_at	3.25588	down	Hs.12319	ALS2CR4	amyotrophic lateral sclerosis 2 (juvenile) chromosome region, candidate 4	65062		gb:BG194770 /DB_XREF=gi:13716585 /DB_XREF=RST14069 /TID=Hs2.346509.1 /CNT=95 /FEA=FLmRNA /TIER=Stack /STK=13 /LL=130543 /UG_GENE=FLJ33282 /UG=Hs.346509 /UG_TITLE=hypothetical protein FLJ33282 /FL=gb:AB053301.1 gb:BC029611.1 gb:NM_152388.1
212484_at	3.2482	down	Hs.25723	FAM89B	family with sequence similarity 89, member B	23625	chr11q23	gb:BF974389 /DB_XREF=gi:12341604 /DB_XREF=602244063F1 /CLONE=IMAGE:4335182 /FEA=mRNA /CNT=154 /TID=Hs.18686.0 /TIER=Stack /STK=100 /UG=Hs.18686 /LL=23625 /UG_GENE=MTVR /UG_TITLE=Mouse Mammary Turmor Virus Receptor homolog
208456_s_at	3.24547	down	Hs.502004	RRAS2	related RAS viral (r-ras) oncogene homolog 2	22800	chr11p15.2	gb:NM_012250.1 /DB_XREF=gi:6912697 /GEN=TC21 /FEA=FLmRNA /CNT=10 /TID=Hs.206097.1 /TIER=FL /STK=0 /UG=Hs.206097 /LL=22800 /DEF=Homo sapiens oncogene TC21 (TC21), mRNA. /PROD=oncogene TC21 /FL=gb:NM_012250.1 gb:M31468.1
239202_at	3.24175	down	Hs.702338		CDNA FLJ34848 fis, clone NT2NE2011684, weakly similar to H.sapiens mRNA for plakophilin 2a and b			gb:BE552383 /DB_XREF=gi:9794075 /DB_XREF=hy06h08.x1 /CLONE=IMAGE:3196575 /FEA=EST /CNT=7 /TID=Hs.65646.0 /TIER=ConsEnd /STK=2 /UG=Hs.65646 /UG_TITLE=ESTs
214469_at	3.2238	down	Hs.248174	HIST1H2AB /// HIST1H2AE	histone cluster 1, H2ae /// histone cluster 1, H2ab	3012 /// 8335	chr6p21.3 /// chr6p22.2-p21.1	gb:NM_021052.1 /DB_XREF=gi:10645194 /GEN=H2AFA /FEA=FLmRNA /CNT=14 /TID=Hs.121017.0 /TIER=FL /STK=0 /UG=Hs.121017 /LL=3012 /DEF=Homo sapiens H2A histone family, member A (H2AFA), mRNA. /PROD=H2A histone family, member A /FL=gb:NM_021052.1
200984_s_at	3.22354	down	Hs.278573	CD59	CD59 molecule, complement regulatory protein	966	chr11p13	gb:X16447.1 /DB_XREF=gi:29805 /FEA=FLmRNA /CNT=428 /TID=Hs.119663.0 /TIER=Stack /STK=40 /UG=Hs.119663 /LL=966 /UG_GENE=CD59 /DEF=Human mRNA for CD59, an LY-6-like protein regulating complement membrane attack. /PROD=precursor polypeptide (AA -25 to 103) /FL=gb:NM_000611.1 gb:M34671.1
223690_at	3.21252	down	Hs.512776	LTBP2	latent transforming growth factor beta binding protein 2	4053	chr14q24	gb:AF113211.1 /DB_XREF=gi:11640569 /FEA=FLmRNA /CNT=17 /TID=Hs.105689.0 /TIER=FL /STK=0 /UG=Hs.105689 /DEF=Homo sapiens MSTP031 mRNA, complete cds. /PROD=MSTP031 /FL=gb:AF113211.1
203729_at	3.20831	down	Hs.9999	EMP3	epithelial membrane protein 3	2014	chr19q13.3	gb:NM_001425.1 /DB_XREF=gi:4503562 /GEN=EMP3 /FEA=FLmRNA /CNT=117 /TID=Hs.9999.0 /TIER=FL+Stack /STK=58 /UG=Hs.9999 /LL=2014 /DEF=Homo sapiens epithelial membrane protein 3 (EMP3), mRNA. /PROD=epithelial membrane protein 3 /FL=gb:U52101.1 gb:NM_001425.1 gb:U87947.1
224811_at	3.2065	down	Hs.592801		CDNA FLJ30652 fis, clone DFNES2000011			gb:BF112093 /DB_XREF=gi:10941783 /DB_XREF=7l40b07.x1 /CLONE=IMAGE:3523908 /FEA=EST /CNT=157 /TID=Hs.5724.1 /TIER=Stack /STK=68 /UG=Hs.5724 /LL=50964 /UG_GENE=SOST /UG_TITLE=sclerostin
235019_at	3.20373	down	Hs.654387	CPM	carboxypeptidase M	1368	chr12q14.3	gb:BE878495 /DB_XREF=gi:10327271 /DB_XREF=601492515F1 /CLONE=IMAGE:3894722 /FEA=EST /CNT=32 /TID=Hs.267158.0 /TIER=ConsEnd /STK=0 /UG=Hs.267158 /UG_TITLE=ESTs
235227_at	3.20365	down	Hs.86320		CDNA clone IMAGE:5287121			gb:AI025829 /DB_XREF=gi:3241442 /DB_XREF=ow12a02.s1 /CLONE=IMAGE:1646570 /FEA=EST /CNT=45 /TID=Hs.86320.0 /TIER=ConsEnd /STK=0 /UG=Hs.86320 /UG_TITLE=ESTs
45297_at	3.20243	down	Hs.631554	EHD2	EH-domain containing 2	30846	chr19q13.3	Cluster Incl. AI417917:tg55d04.x1 Homo sapiens cDNA, 3 end /clone=IMAGE-2112679 /clone_end=3' /gb=AI417917 /gi=4261421 /ug=Hs.20733 /len=662
200920_s_at	3.19793	down	Hs.255935	BTG1	B-cell translocation gene 1, anti-proliferative	694	chr12q22	gb:AL535380 /DB_XREF=gi:12798873 /DB_XREF=AL535380 /CLONE=CS0DF009YN13 (5 prime) /FEA=FLmRNA /CNT=488 /TID=Hs.77054.0 /TIER=Stack /STK=181 /UG=Hs.77054 /LL=694 /UG_GENE=BTG1 /UG_TITLE=B-cell translocation gene 1, anti-proliferative /FL=gb:NM_001731.1
200885_at	3.19628	down	Hs.502659	RHOC	ras homolog gene family, member C	389	chr1p13.1	gb:NM_005167.1 /DB_XREF=gi:4885066 /GEN=ARHC /FEA=FLmRNA /CNT=353 /TID=Hs.179735.0 /TIER=FL+Stack /STK=142 /UG=Hs.179735 /LL=389 /DEF=Homo sapiens ras homolog gene family, member C (ARHC), mRNA. /PROD=ras homolog gene family, member C /FL=gb:NM_005167.1 gb:L25081.1
225731_at	3.18393	down	Hs.480694	ANKRD50	ankyrin repeat domain 50	57182	chr4q28.1	gb:BF196876 /DB_XREF=gi:11085402 /DB_XREF=7l79c10.x1 /CLONE=IMAGE:3527443 /FEA=mRNA /CNT=74 /TID=Hs.28783.0 /TIER=Stack /STK=14 /UG=Hs.28783 /LL=57182 /UG_GENE=KIAA1223 /UG_TITLE=KIAA1223 protein
200833_s_at	3.18389	down	Hs.628957	hCG_1757335 /// RAP1B	RAP1B, member of RAS oncogene family /// hCG1757335	5908 /// 643752	chr12q14 /// chr5q13.3	gb:NM_015646.1 /DB_XREF=gi:7661677 /GEN=RAP1B /FEA=FLmRNA /CNT=348 /TID=Hs.156764.0 /TIER=FL+Stack /STK=125 /UG=Hs.156764 /LL=5908 /DEF=Homo sapiens RAP1B, member of RAS oncogene family (RAP1B), mRNA. /PROD=DKFZP586H0723 protein /FL=gb:NM_015646.1 gb:BC000176.2
222067_x_at	3.17784	down	Hs.591797	HIST1H2BD	histone cluster 1, H2bd	3017	chr6p21.3	gb:AL353759 /DB_XREF=gi:8745068 /FEA=DNA_10 /CNT=12 /TID=Hs.180779.1 /TIER=Stack /STK=10 /UG=Hs.180779 /LL=3017 /UG_GENE=H2BFB /UG_TITLE=H2B histone family, member B /DEF=Human DNA sequence from clone RP1-221C16 on chromosome 6. Contains two genes for novel histone 4 family members, two genes for novel histone 1 family members, three genes for novel histone 2B family members, a gene for a novel h…
225796_at	3.1759	down	Hs.190544	PXK	PX domain containing serine/threonine kinase	54899	chr3p14.3	gb:AI684747 /DB_XREF=gi:4896041 /DB_XREF=wa85f11.x1 /CLONE=IMAGE:2302989 /FEA=mRNA /CNT=70 /TID=Hs.77646.0 /TIER=Stack /STK=36 /UG=Hs.77646 /UG_TITLE=Homo sapiens mRNA; cDNA DKFZp761M0223 (from clone DKFZp761M0223)
204396_s_at	3.17532	down	Hs.524625	GRK5	G protein-coupled receptor kinase 5	2869	chr10q24-qter	gb:NM_005308.1 /DB_XREF=gi:4885348 /GEN=GPRK5 /FEA=FLmRNA /CNT=85 /TID=Hs.211569.0 /TIER=FL /STK=6 /UG=Hs.211569 /LL=2869 /DEF=Homo sapiens G protein-coupled receptor kinase 5 (GPRK5), mRNA. /PROD=G protein-coupled receptor kinase 5 /FL=gb:L15388.1 gb:NM_005308.1
207943_x_at	3.16468	down	Hs.444975	PLAGL1	pleiomorphic adenoma gene-like 1	5325	chr6q24-q25	gb:NM_006718.1 /DB_XREF=gi:6031193 /GEN=PLAGL1 /FEA=FLmRNA /CNT=1 /TID=Hs.75825.0 /TIER=FL /STK=0 /UG=Hs.75825 /LL=5325 /DEF=Homo sapiens pleiomorphic adenoma gene-like 1 (PLAGL1), transcript variant 2, mRNA. /PROD=pleiomorphic adenoma gene-like 1 isoform 2 /FL=gb:NM_006718.1
232744_x_at	3.16377	down	Hs.675379		CDNA FLJ11681 fis, clone HEMBA1004865			gb:BG485129 /DB_XREF=gi:13417408 /DB_XREF=602503750F1 /CLONE=IMAGE:4617157 /FEA=mRNA /CNT=6 /TID=Hs.301124.0 /TIER=ConsEnd /STK=2 /UG=Hs.301124 /UG_TITLE=Homo sapiens cDNA FLJ11681 fis, clone HEMBA1004865
205992_s_at	3.15302	down	Hs.654378	IL15	interleukin 15	3600	chr4q31	gb:NM_000585.1 /DB_XREF=gi:10835152 /GEN=IL15 /FEA=FLmRNA /CNT=33 /TID=Hs.168132.0 /TIER=FL /STK=0 /UG=Hs.168132 /LL=3600 /DEF=Homo sapiens interleukin 15 (IL15), mRNA. /PROD=interleukin 15 /FL=gb:NM_000585.1 gb:U14407.1
212651_at	3.15216	down	Hs.148670	RHOBTB1	Rho-related BTB domain containing 1	9886	chr10q21.2	gb:AB018283.2 /DB_XREF=gi:6705974 /GEN=KIAA0740 /FEA=mRNA /CNT=104 /TID=Hs.15099.0 /TIER=Stack /STK=39 /UG=Hs.15099 /LL=9886 /DEF=Homo sapiens mRNA for KIAA0740 protein, partial cds. /PROD=KIAA0740 protein
212736_at	3.14923	down	Hs.460095	C16orf45	chromosome 16 open reading frame 45	89927	chr16p13.11	gb:BE299456 /DB_XREF=gi:9183204 /DB_XREF=600944717T1 /CLONE=IMAGE:2960548 /FEA=DNA_2 /CNT=138 /TID=Hs.6349.0 /TIER=Stack /STK=35 /UG=Hs.6349 /UG_TITLE=Human Chromosome 16 BAC clone CIT987SK-A-362G6
222146_s_at	3.14316	down	Hs.644653	TCF4	transcription factor 4	6925	chr18q21.1	gb:AK026674.1 /DB_XREF=gi:10439577 /FEA=mRNA /CNT=11 /TID=Hs.326198.1 /TIER=ConsEnd /STK=0 /UG=Hs.326198 /LL=6925 /UG_GENE=TCF4 /UG_TITLE=transcription factor 4 /DEF=Homo sapiens cDNA: FLJ23021 fis, clone LNG01014, highly similar to HUMSEF21B Human SEF2-1B protein (SEF2-1B) mRNA.
243659_at	3.14248	down	Hs.656129		CDNA FLJ36210 fis, clone THYMU2000155			gb:N63876 /DB_XREF=gi:1211705 /DB_XREF=za21d11.s1 /CLONE=IMAGE:293205 /FEA=EST /CNT=7 /TID=Hs.100636.1 /TIER=ConsEnd /STK=1 /UG=Hs.100636 /UG_TITLE=ESTs
235417_at	3.14075	down	Hs.62604	SPOCD1	SPOC domain containing 1	90853	chr1p35.2	gb:BF689253 /DB_XREF=gi:11974661 /DB_XREF=602185044T1 /CLONE=IMAGE:4299322 /FEA=EST /CNT=13 /TID=Hs.62604.0 /TIER=ConsEnd /STK=0 /UG=Hs.62604 /UG_TITLE=ESTs
205743_at	3.14013	down	Hs.56045	STAC	SH3 and cysteine rich domain	6769	chr3p22.3	gb:NM_003149.1 /DB_XREF=gi:4507246 /GEN=STAC /FEA=FLmRNA /CNT=30 /TID=Hs.56045.0 /TIER=FL+Stack /STK=12 /UG=Hs.56045 /LL=6769 /DEF=Homo sapiens src homology three (SH3) and cysteine rich domain (STAC), mRNA. /PROD=src homology three (SH3) and cysteine richdomain /FL=gb:NM_003149.1 gb:D86640.1
203038_at	3.13755	down	Hs.155919	PTPRK	protein tyrosine phosphatase, receptor type, K	5796	chr6q22.2-q22.3	gb:NM_002844.1 /DB_XREF=gi:4506316 /GEN=PTPRK /FEA=FLmRNA /CNT=128 /TID=Hs.79005.0 /TIER=FL+Stack /STK=48 /UG=Hs.79005 /LL=5796 /DEF=Homo sapiens protein tyrosine phosphatase, receptor type, K (PTPRK), mRNA. /PROD=protein tyrosine phosphatase, receptor type, K /FL=gb:L77886.1 gb:NM_002844.1
226603_at	3.13604	down	Hs.489118	SAMD9L	sterile alpha motif domain containing 9-like	219285	chr7q21.2-q21.3	gb:BE966604 /DB_XREF=gi:11772201 /DB_XREF=601660289R1 /CLONE=IMAGE:3905950 /FEA=EST /CNT=35 /TID=Hs.319825.0 /TIER=Stack /STK=17 /UG=Hs.319825 /UG_TITLE=Homo sapiens, clone IMAGE:3616574, mRNA, partial cds
207233_s_at	3.12959	down	Hs.166017	MITF	microphthalmia-associated transcription factor	4286	chr3p14.2-p14.1	gb:NM_000248.1 /DB_XREF=gi:4557754 /GEN=MITF /FEA=FLmRNA /CNT=6 /TID=Hs.166017.0 /TIER=FL /STK=0 /UG=Hs.166017 /LL=4286 /DEF=Homo sapiens microphthalmia-associated transcription factor (MITF), mRNA. /PROD=microphthalmia-associated transcription factor /FL=gb:NM_000248.1
227554_at	3.12843	down	Hs.31474		MRNA; cDNA DKFZp686I18116 (from clone DKFZp686I18116)			gb:AU145805 /DB_XREF=gi:11007326 /DB_XREF=AU145805 /CLONE=HEMBA1005891 /FEA=mRNA /CNT=29 /TID=Hs.67317.0 /TIER=Stack /STK=11 /UG=Hs.67317 /UG_TITLE=Homo sapiens cDNA FLJ11775 fis, clone HEMBA1005891
239288_at	3.12577	down	Hs.34024	TNIK	TRAF2 and NCK interacting kinase	23043	chr3q26.2-q26.31	gb:BF431017 /DB_XREF=gi:11443053 /DB_XREF=7o18a11.x1 /CLONE=IMAGE:3574197 /FEA=EST /CNT=5 /TID=Hs.153451.0 /TIER=ConsEnd /STK=4 /UG=Hs.153451 /UG_TITLE=ESTs, Highly similar to AF172268 1 Traf2 and NCK interacting kinase, splice variant 5 (H.sapiens)
235373_at	3.12183	down	Hs.659383		CDNA FLJ36082 fis, clone TESTI2019998			gb:AI743489 /DB_XREF=gi:5111777 /DB_XREF=wf63g11.x2 /CLONE=IMAGE:2360324 /FEA=EST /CNT=13 /TID=Hs.294133.0 /TIER=ConsEnd /STK=7 /UG=Hs.294133 /UG_TITLE=ESTs
218285_s_at	3.12028	down	Hs.124696	BDH2	3-hydroxybutyrate dehydrogenase, type 2	56898	chr4q24	gb:NM_020139.1 /DB_XREF=gi:10047131 /GEN=LOC56898 /FEA=FLmRNA /CNT=140 /TID=Hs.124696.0 /TIER=FL+Stack /STK=88 /UG=Hs.124696 /LL=56898 /DEF=Homo sapiens oxidoreductase UCPA (LOC56898), mRNA. /PROD=oxidoreductase UCPA /FL=gb:NM_020139.1 gb:AF164790.1
203130_s_at	3.11585	down	Hs.660699	KIF5C	kinesin family member 5C	3800	chr2q23.1	gb:NM_004522.1 /DB_XREF=gi:4758649 /GEN=KIF5C /FEA=FLmRNA /CNT=142 /TID=Hs.6641.0 /TIER=FL+Stack /STK=38 /UG=Hs.6641 /LL=3800 /DEF=Homo sapiens kinesin family member 5C (KIF5C), mRNA. /PROD=kinesin family member 5C /FL=gb:NM_004522.1 gb:AB011103.1
209633_at	3.11553	down	Hs.518155	PPP2R3A	protein phosphatase 2 (formerly 2A), regulatory subunit B'', alpha	5523	chr3q22.1	gb:AL389975.1 /DB_XREF=gi:9367827 /FEA=FLmRNA /CNT=85 /TID=Hs.28219.1 /TIER=Stack /STK=13 /UG=Hs.28219 /LL=5523 /UG_GENE=PPP2R3 /DEF=Homo sapiens mRNA full length insert cDNA clone EUROIMAGE 2004632. /PROD=protein phosphatase 2A 72 kDa regulatorysubunit /FL=gb:L07590.1
202862_at	3.1146	down	Hs.73875	FAH	fumarylacetoacetate hydrolase (fumarylacetoacetase)	2184	chr15q23-q25	gb:NM_000137.1 /DB_XREF=gi:4557586 /GEN=FAH /FEA=FLmRNA /CNT=134 /TID=Hs.73875.0 /TIER=FL+Stack /STK=61 /UG=Hs.73875 /LL=2184 /DEF=Homo sapiens fumarylacetoacetate (FAH), mRNA. /PROD=fumarylacetoacetase /FL=gb:BC002527.1 gb:M55150.1 gb:NM_000137.1
240432_x_at	3.10788	down	Hs.603896		Transcribed locus			gb:AI333006 /DB_XREF=gi:4069565 /DB_XREF=qq18g11.x1 /CLONE=IMAGE:1932932 /FEA=EST /CNT=4 /TID=Hs.146275.0 /TIER=ConsEnd /STK=4 /UG=Hs.146275 /UG_TITLE=ESTs
57540_at	3.10754	down		RBKS	ribokinase	64080	chr2p23.3	Cluster Incl. AI823980:wj29b03.x1 Homo sapiens cDNA, 3 end /clone=IMAGE-2404205 /clone_end=3' /gb=AI823980 /gi=5444651 /ug=Hs.11916 /len=620
221864_at	3.10636	down	Hs.460617	ORAI3	ORAI calcium release-activated calcium modulator 3	93129	chr16p11.2	gb:AW517464 /DB_XREF=gi:7155546 /DB_XREF=xp94g06.x1 /CLONE=IMAGE:2748058 /FEA=EST /CNT=61 /TID=Hs.119598.1 /TIER=Stack /STK=21 /UG=Hs.119598 /LL=6122 /UG_GENE=RPL3 /UG_TITLE=ribosomal protein L3
224771_at	3.10374	down	Hs.585374	NAV1	neuron navigator 1	89796	chr1q32.3	gb:AI937060 /DB_XREF=gi:5675930 /DB_XREF=wp72f01.x1 /CLONE=IMAGE:2467321 /FEA=mRNA /CNT=160 /TID=Hs.6298.0 /TIER=Stack /STK=10 /UG=Hs.6298 /LL=57177 /UG_GENE=KIAA1151 /UG_TITLE=KIAA1151 protein
217165_x_at	3.1035	down	Hs.513626	MT1F	metallothionein 1F	4494	chr16q13	gb:M10943 /DB_XREF=gi:187540 /FEA=DNA /CNT=1 /TID=Hs.203936.0 /TIER=ConsEnd /STK=0 /UG=Hs.203936 /LL=4494 /UG_GENE=MT1F /UG_TITLE=metallothionein 1F (functional) /DEF=Human metallothionein-If gene (hMT-If)
226542_at	3.09862	down	Hs.547576		Transcribed locus			gb:AI300571 /DB_XREF=gi:3959917 /DB_XREF=qn56b03.x1 /CLONE=IMAGE:1902221 /FEA=EST /CNT=48 /TID=Hs.90035.0 /TIER=Stack /STK=26 /UG=Hs.90035 /UG_TITLE=ESTs
229297_at	3.0982	down	Hs.594106		Transcribed locus			gb:AA031303 /DB_XREF=gi:1501258 /DB_XREF=zk13d06.s1 /CLONE=IMAGE:470411 /FEA=EST /CNT=15 /TID=Hs.44656.0 /TIER=Stack /STK=8 /UG=Hs.44656 /UG_TITLE=ESTs
234725_s_at	3.0948	down	Hs.474935	SEMA4B	sema domain, immunoglobulin domain (Ig), transmembrane domain (TM) and short cytoplasmic domain, (semaphorin) 4B	10509	chr15q25	gb:AK026133.1 /DB_XREF=gi:10438886 /FEA=mRNA /CNT=1 /TID=Hs.9598.1 /TIER=ConsEnd /STK=0 /UG=Hs.9598 /LL=56962 /UG_GENE=LOC56962 /UG_TITLE=hypothetical protein from EUROIMAGE 1955967 /DEF=Homo sapiens cDNA: FLJ22480 fis, clone HRC10841.
200989_at	3.09092	down	Hs.654600	HIF1A	hypoxia-inducible factor 1, alpha subunit (basic helix-loop-helix transcription factor)	3091	chr14q21-q24	gb:NM_001530.1 /DB_XREF=gi:4504384 /GEN=HIF1A /FEA=FLmRNA /CNT=319 /TID=Hs.197540.0 /TIER=FL+Stack /STK=76 /UG=Hs.197540 /LL=3091 /DEF=Homo sapiens hypoxia-inducible factor 1, alpha subunit (basic helix-loop-helix transcription factor) (HIF1A), mRNA. /PROD=hypoxia-inducible factor 1, alpha subunit (basichelix-loop-helix transcription factor) /FL=gb:NM_001530.1 gb:U29165.1 gb:AF207601.1 gb:AF20760…
223980_s_at	3.08912	down	Hs.145150	SP110	SP110 nuclear body protein	3431	chr2q37.1	gb:AF280095.1 /DB_XREF=gi:9964114 /FEA=FLmRNA /CNT=3 /TID=Hs.38125.1 /TIER=FL /STK=1 /UG=Hs.38125 /LL=3436 /UG_GENE=IFI75 /DEF=Homo sapiens transcriptional coactivator Sp110 mRNA, complete cds. /PROD=transcriptional coactivator Sp110 /FL=gb:AF280095.1
201471_s_at	3.08607	down	Hs.437277	SQSTM1	sequestosome 1	8878	chr5q35	gb:NM_003900.1 /DB_XREF=gi:4505570 /GEN=SQSTM1 /FEA=FLmRNA /CNT=682 /TID=Hs.182248.0 /TIER=FL+Stack /STK=251 /UG=Hs.182248 /LL=8878 /DEF=Homo sapiens sequestosome 1 (SQSTM1), mRNA. /PROD=sequestosome 1 /FL=gb:NM_003900.1 gb:U46751.1 gb:BC003139.1 gb:U41806.1
204362_at	3.08376	down	Hs.200770	SKAP2	src kinase associated phosphoprotein 2	8935	chr7p21-p15	gb:NM_003930.1 /DB_XREF=gi:4506962 /GEN=SKAP-HOM /FEA=FLmRNA /CNT=67 /TID=Hs.52644.0 /TIER=FL+Stack /STK=12 /UG=Hs.52644 /LL=8935 /DEF=Homo sapiens SKAP55 homologue (SKAP-HOM), mRNA. /PROD=SKAP55 homologue /FL=gb:AF051323.1 gb:BC002893.1 gb:AB014486.1 gb:AF072166.1 gb:NM_003930.1
225847_at	3.08348	down	Hs.444099	AADACL1	arylacetamide deacetylase-like 1	57552	chr3q26.31	gb:AB037784.1 /DB_XREF=gi:7243106 /GEN=KIAA1363 /FEA=mRNA /CNT=76 /TID=Hs.22941.0 /TIER=Stack /STK=14 /UG=Hs.22941 /LL=57552 /DEF=Homo sapiens mRNA for KIAA1363 protein, partial cds. /PROD=KIAA1363 protein
212590_at	3.07991	down	Hs.502004	RRAS2	related RAS viral (r-ras) oncogene homolog 2	22800	chr11p15.2	gb:AI431643 /DB_XREF=gi:4304619 /DB_XREF=tg74f12.x1 /CLONE=IMAGE:2114543 /FEA=EST /CNT=139 /TID=Hs.206097.0 /TIER=Stack /STK=12 /UG=Hs.206097 /LL=22800 /UG_GENE=TC21 /UG_TITLE=oncogene TC21
224773_at	3.07965	down	Hs.585374	NAV1	neuron navigator 1	89796	chr1q32.3	gb:N57538 /DB_XREF=gi:1201428 /DB_XREF=yy81c06.s1 /CLONE=IMAGE:279946 /FEA=mRNA /CNT=160 /TID=Hs.6298.0 /TIER=Stack /STK=20 /UG=Hs.6298 /LL=57177 /UG_GENE=KIAA1151 /UG_TITLE=KIAA1151 protein
204755_x_at	3.07465	down	Hs.196952	HLF	hepatic leukemia factor	3131	chr17q22	gb:M95585.1 /DB_XREF=gi:184223 /GEN=HLF /FEA=FLmRNA /CNT=96 /TID=Hs.250692.0 /TIER=FL+Stack /STK=8 /UG=Hs.250692 /LL=3131 /DEF=Human hepatic leukemia factor (HLF) mRNA, complete cds. /PROD=hepatic leukemia factor /FL=gb:NM_002126.1 gb:M95585.1
226636_at	3.07464	down	Hs.382865	PLD1	phospholipase D1, phosphatidylcholine-specific	5337	chr3q26	gb:AI378587 /DB_XREF=gi:4188440 /DB_XREF=tc72c12.x1 /CLONE=IMAGE:2070166 /FEA=EST /CNT=37 /TID=Hs.93837.2 /TIER=Stack /STK=12 /UG=Hs.93837 /LL=9600 /UG_GENE=PITPNM /UG_TITLE=phosphatidylinositol transfer protein, membrane-associated
231130_at	3.07421	down	Hs.645700		Transcribed locus			gb:AA683602 /DB_XREF=gi:2670200 /DB_XREF=zf34g12.s1 /CLONE=IMAGE:378886 /FEA=EST /CNT=9 /TID=Hs.50745.0 /TIER=Stack /STK=8 /UG=Hs.50745 /UG_TITLE=ESTs
203574_at	3.07111	down	Hs.79334	NFIL3	nuclear factor, interleukin 3 regulated	4783	chr9q22	gb:NM_005384.1 /DB_XREF=gi:4885516 /GEN=NFIL3 /FEA=FLmRNA /CNT=96 /TID=Hs.79334.0 /TIER=FL+Stack /STK=37 /UG=Hs.79334 /LL=4783 /DEF=Homo sapiens nuclear factor, interleukin 3 regulated (NFIL3), mRNA. /PROD=nuclear factor, interleukin 3 regulated /FL=gb:NM_005384.1 gb:U26173.1
205691_at	3.06504	down	Hs.435277	SYNGR3	synaptogyrin 3	9143	chr16p13	gb:NM_004209.2 /DB_XREF=gi:6631111 /GEN=SYNGR3 /FEA=FLmRNA /CNT=42 /TID=Hs.6467.0 /TIER=FL+Stack /STK=14 /UG=Hs.6467 /LL=9143 /DEF=Homo sapiens synaptogyrin 3 (SYNGR3), mRNA. /PROD=synaptogyrin 3 /FL=gb:NM_004209.2
211019_s_at	3.06452	down	Hs.708002	LSS	lanosterol synthase (2,3-oxidosqualene-lanosterol cyclase)	4047	chr21q22.3	gb:D63807.1 /DB_XREF=gi:1019365 /FEA=FLmRNA /CNT=3 /TID=Hs.93199.1 /TIER=FL /STK=0 /UG=Hs.93199 /LL=4047 /UG_GENE=LSS /DEF=Human mRNA for lanosterol synthase, complete cds. /PROD=lanosterol synthase /FL=gb:D63807.1
1558111_at	3.06396	down	Hs.478000	MBNL1	muscleblind-like (Drosophila)	4154	chr3q25	gb:AL562860 /DB_XREF=gi:12911701 /DB_XREF=AL562860 /CLONE=CS0DC022YP14 (3 prime) /TID=Hs2.326710.1 /CNT=21 /FEA=mRNA /TIER=ConsEnd /STK=0 /UG=Hs.326710 /UG_TITLE=Homo sapiens, clone IMAGE:3935812, mRNA, partial cds
230641_at	3.06331	down	Hs.586321		Transcribed locus, moderately similar to XP_001085179.1 PREDICTED: hypothetical protein [Macaca mulatta]			gb:AI792670 /DB_XREF=gi:5340386 /DB_XREF=qm34a10.y5 /CLONE=IMAGE:1883706 /FEA=EST /CNT=18 /TID=Hs.144405.0 /TIER=Stack /STK=18 /UG=Hs.144405 /UG_TITLE=ESTs
209682_at	3.05926	down	Hs.430589	CBLB	Cas-Br-M (murine) ecotropic retroviral transforming sequence b	868	chr3q13.11	gb:U26710.1 /DB_XREF=gi:862406 /FEA=FLmRNA /CNT=68 /TID=Hs.3144.1 /TIER=FL+Stack /STK=18 /UG=Hs.3144 /LL=868 /UG_GENE=CBLB /DEF=Human cbl-b mRNA, complete cds. /PROD=cbl-b /FL=gb:U26710.1
212647_at	3.04524	down	Hs.515536	RRAS	related RAS viral (r-ras) oncogene homolog	6237	chr19q13.3-qter	gb:NM_006270.1 /DB_XREF=gi:5454027 /GEN=RRAS /FEA=FLmRNA /CNT=102 /TID=Hs.9651.0 /TIER=FL+Stack /STK=53 /UG=Hs.9651 /LL=6237 /DEF=Homo sapiens related RAS viral (r-ras) oncogene homolog (RRAS), mRNA. /PROD=related RAS viral (r-ras) oncogene homolog /FL=gb:NM_006270.1
209605_at	3.03857	down	Hs.474783	TST	thiosulfate sulfurtransferase (rhodanese)	7263	chr22q13.1	gb:D87292.1 /DB_XREF=gi:1877030 /FEA=FLmRNA /CNT=71 /TID=Hs.248267.1 /TIER=FL+Stack /STK=45 /UG=Hs.248267 /LL=7263 /UG_GENE=TST /DEF=Homo sapiens mRNA for rhodanese, complete cds. /PROD=rhodanese /FL=gb:D87292.1
218380_at	3.03172	down	Hs.104305	NLRP1	NLR family, pyrin domain containing 1	22861	chr17p13.2	gb:NM_021730.1 /DB_XREF=gi:11119423 /GEN=PP1044 /FEA=FLmRNA /CNT=127 /TID=Hs.7212.0 /TIER=FL /STK=0 /UG=Hs.7212 /LL=60368 /DEF=Homo sapiens hypothetical protein PP1044 (PP1044), mRNA. /PROD=hypothetical protein PP1044 /FL=gb:NM_021730.1
221685_s_at	3.03015	down	Hs.368710	CCDC99	coiled-coil domain containing 99	54908	chr5q35.1	gb:AF269167.1 /DB_XREF=gi:9885350 /FEA=FLmRNA /CNT=1 /TID=Hs.32471.1 /TIER=FL /STK=0 /UG=Hs.32471 /LL=54908 /UG_GENE=FLJ20364 /DEF=Homo sapiens arsenite related gene 1 mRNA, complete cds. /PROD=arsenite related gene 1 /FL=gb:AF269167.1
1556235_at	3.02668	down	Hs.515867		CDNA FLJ34369 fis, clone FEBRA2017098			gb:AK091688.1 /DB_XREF=gi:21750115 /TID=Hs2.283197.1 /CNT=10 /FEA=mRNA /TIER=ConsEnd /STK=4 /UG=Hs.283197 /UG_TITLE=Homo sapiens cDNA FLJ34369 fis, clone FEBRA2017098. /DEF=Homo sapiens cDNA FLJ34369 fis, clone FEBRA2017098.
212488_at	3.02514	down	Hs.210283	COL5A1	collagen, type V, alpha 1	1289	chr9q34.2-q34.3	gb:N30339 /DB_XREF=gi:1148859 /DB_XREF=yw75f06.s1 /CLONE=IMAGE:258083 /FEA=EST /CNT=164 /TID=Hs.146428.2 /TIER=Stack /STK=53 /UG=Hs.146428 /LL=1289 /UG_GENE=COL5A1 /UG_TITLE=collagen, type V, alpha 1
203282_at	3.02209	down	Hs.436062	GBE1	glucan (1,4-alpha-), branching enzyme 1 (glycogen branching enzyme, Andersen disease, glycogen storage disease type IV)	2632	chr3p12.3	gb:NM_000158.1 /DB_XREF=gi:4557618 /GEN=GBE1 /FEA=FLmRNA /CNT=108 /TID=Hs.1691.0 /TIER=FL /STK=0 /UG=Hs.1691 /LL=2632 /DEF=Homo sapiens glucan (1,4-alpha-), branching enzyme 1 (glycogen branching enzyme, Andersen disease, glycogen storage disease type IV) (GBE1), mRNA. /PROD=glucan (1,4-alpha-), branching enzyme 1(glycogen branching enzyme) /FL=gb:L07956.1 gb:NM_000158.1
201041_s_at	3.02072	down	Hs.171695	DUSP1	dual specificity phosphatase 1	1843	chr5q34	gb:NM_004417.2 /DB_XREF=gi:7108342 /GEN=DUSP1 /FEA=FLmRNA /CNT=409 /TID=Hs.171695.0 /TIER=FL+Stack /STK=99 /UG=Hs.171695 /LL=1843 /DEF=Homo sapiens dual specificity phosphatase 1 (DUSP1), mRNA. /PROD=dual specificity phosphatase 1 /FL=gb:NM_004417.2
238451_at	3.01989	down	Hs.499159	MPP7	membrane protein, palmitoylated 7 (MAGUK p55 subfamily member 7)	143098	chr10p11.23	gb:BF693302 /DB_XREF=gi:11978710 /DB_XREF=602081105F1 /CLONE=IMAGE:4245577 /FEA=EST /CNT=12 /TID=Hs.297946.0 /TIER=ConsEnd /STK=0 /UG=Hs.297946 /UG_TITLE=ESTs
235000_at	3.01627	down	Hs.592801		CDNA FLJ30652 fis, clone DFNES2000011			gb:T86629 /DB_XREF=gi:714981 /DB_XREF=yd81a07.r1 /CLONE=IMAGE:114612 /FEA=EST /CNT=29 /TID=Hs.112451.0 /TIER=ConsEnd /STK=0 /UG=Hs.112451 /UG_TITLE=ESTs
234987_at	3.01233	down	Hs.660221		Transcribed locus			gb:AV715309 /DB_XREF=gi:10796826 /DB_XREF=AV715309 /CLONE=DCBBGC11 /FEA=EST /CNT=59 /TID=Hs.293684.1 /TIER=ConsEnd /STK=0 /UG=Hs.293684 /UG_TITLE=ESTs, Weakly similar to ALU7_HUMAN ALU SUBFAMILY SQ SEQUENCE CONTAMINATION WARNING ENTRY (H.sapiens)
218124_at	3.00905	down	Hs.440401	RETSAT	retinol saturase (all-trans-retinol 13,14-reductase)	54884	chr2p11.2	gb:NM_017750.1 /DB_XREF=gi:8923274 /GEN=FLJ20296 /FEA=FLmRNA /CNT=127 /TID=Hs.6603.0 /TIER=FL+Stack /STK=55 /UG=Hs.6603 /LL=54884 /DEF=Homo sapiens hypothetical protein FLJ20296 (FLJ20296), mRNA. /PROD=hypothetical protein FLJ20296 /FL=gb:NM_017750.1
219654_at	3.00034	down	Hs.114062	PTPLA	protein tyrosine phosphatase-like (proline instead of catalytic arginine), member A	9200	chr10p14-p13	gb:NM_014241.1 /DB_XREF=gi:7657481 /GEN=PTPLA /FEA=FLmRNA /CNT=23 /TID=Hs.114062.0 /TIER=FL+Stack /STK=8 /UG=Hs.114062 /LL=9200 /DEF=Homo sapiens protein tyrosine phosphatase-like (proline instead of catalytic arginine), member a (PTPLA), mRNA. /PROD=protein tyrosine phosphatase-like (prolineinstead of catalytic arginine), member a /FL=gb:AF114494.1 gb:NM_014241.1
218282_at	2.99836	down	Hs.356273	EDEM2	ER degradation enhancer, mannosidase alpha-like 2	55741	chr20q11.22	gb:NM_018217.1 /DB_XREF=gi:8922666 /GEN=FLJ10783 /FEA=FLmRNA /CNT=113 /TID=Hs.93871.0 /TIER=FL+Stack /STK=38 /UG=Hs.93871 /LL=55741 /DEF=Homo sapiens hypothetical protein FLJ10783 (FLJ10783), mRNA. /PROD=hypothetical protein FLJ10783 /FL=gb:BC001371.1 gb:NM_018217.1
204747_at	2.99732	down	Hs.47338	IFIT3	interferon-induced protein with tetratricopeptide repeats 3	3437	chr10q24	gb:NM_001549.1 /DB_XREF=gi:4504586 /GEN=IFIT4 /FEA=FLmRNA /CNT=64 /TID=Hs.181874.0 /TIER=FL /STK=4 /UG=Hs.181874 /LL=3437 /DEF=Homo sapiens interferon-induced protein with tetratricopeptide repeats 4 (IFIT4), mRNA. /PROD=interferon-induced protein withtetratricopeptide repeats 4 /FL=gb:NM_001549.1 gb:AF083470.1 gb:BC001383.1 gb:U52513.1 gb:BC004977.1 gb:AF026939.1
212463_at	2.99249	down	Hs.278573	CD59	CD59 molecule, complement regulatory protein	966	chr11p13	gb:BE379006 /DB_XREF=gi:9324371 /DB_XREF=601236272F1 /CLONE=IMAGE:3608680 /FEA=mRNA /CNT=138 /TID=Hs.99766.0 /TIER=Stack /STK=60 /UG=Hs.99766 /UG_TITLE=Homo sapiens mRNA; cDNA DKFZp564J0323 (from clone DKFZp564J0323)
201243_s_at	2.98964	down	Hs.291196	ATP1B1	ATPase, Na+/K+ transporting, beta 1 polypeptide	481	chr1q24	gb:NM_001677.1 /DB_XREF=gi:4502276 /GEN=ATP1B1 /FEA=FLmRNA /CNT=301 /TID=Hs.78629.0 /TIER=FL+Stack /STK=53 /UG=Hs.78629 /LL=481 /DEF=Homo sapiens ATPase, Na+K+ transporting, beta 1 polypeptide (ATP1B1), mRNA. /PROD=ATPase, Na+K+ transporting, beta 1 polypeptide /FL=gb:NM_001677.1 gb:BC000006.1
208869_s_at	2.98897	down	Hs.524250	GABARAPL1	GABA(A) receptor-associated protein like 1	23710	chr12p13.2	gb:AF087847.1 /DB_XREF=gi:13375570 /GEN=GABARAPL1 /FEA=FLmRNA /CNT=283 /TID=Hs.282654.0 /TIER=FL+Stack /STK=113 /UG=Hs.282654 /DEF=Homo sapiens GABA-A receptor-associated protein like 1 (GABARAPL1) mRNA, complete cds. /PROD=GABA-A receptor-associated protein like 1 /FL=gb:AL136676.1 gb:AF087847.1
225876_at	2.98484	down	Hs.523442	NPAL3	NIPA-like domain containing 3	57185	chr1p36.12-p35.1	gb:T84558 /DB_XREF=gi:712910 /DB_XREF=yd53d09.r1 /CLONE=IMAGE:111953 /FEA=mRNA /CNT=68 /TID=Hs.13804.1 /TIER=Stack /STK=11 /UG=Hs.13804 /LL=57185 /UG_GENE=DJ462O23.2 /UG_TITLE=hypothetical protein dJ462O23.2
204326_x_at	2.98412	down	Hs.374950	MT1X	metallothionein 1X	4501	chr16q13	gb:NM_002450.1 /DB_XREF=gi:4505270 /GEN=MT1L /FEA=FLmRNA /CNT=140 /TID=Hs.94360.0 /TIER=FL /STK=0 /UG=Hs.94360 /LL=4500 /DEF=Homo sapiens metallothionein 1L (MT1L), mRNA. /PROD=metallothionein 1L /FL=gb:NM_002450.1
212829_at	2.98161	down	Hs.57079	PIP4K2A	phosphatidylinositol-5-phosphate 4-kinase, type II, alpha	5305	chr10p12.2	gb:BE878277 /DB_XREF=gi:10327053 /DB_XREF=601488188F1 /CLONE=IMAGE:3890564 /FEA=mRNA /CNT=105 /TID=Hs.57079.1 /TIER=Stack /STK=30 /UG=Hs.57079 /UG_TITLE=Homo sapiens cDNA FLJ13267 fis, clone OVARC1000964
211458_s_at	2.97946	down	Hs.524250	GABARAPL1 /// GABARAPL3	GABA(A) receptor-associated protein like 1 /// GABA(A) receptors associated protein like 3 (pseudogene)	23710 /// 23766	chr12p13.2 /// chr15q26.1	gb:AF180519.1 /DB_XREF=gi:13241283 /FEA=FLmRNA /CNT=1 /TID=Hs.326776.0 /TIER=FL /STK=0 /UG=Hs.326776 /DEF=Homo sapiens GABA-A receptor-associated protein mRNA, complete cds. /PROD=GABA-A receptor-associated protein /FL=gb:AF180519.1
201866_s_at	2.97636	down	Hs.122926	NR3C1	nuclear receptor subfamily 3, group C, member 1 (glucocorticoid receptor)	2908	chr5q31.3	gb:NM_000176.1 /DB_XREF=gi:4504132 /GEN=NR3C1 /FEA=FLmRNA /CNT=227 /TID=Hs.75772.0 /TIER=FL+Stack /STK=12 /UG=Hs.75772 /LL=2908 /DEF=Homo sapiens nuclear receptor subfamily 3, group C, member 1 (NR3C1), mRNA. /PROD=nuclear receptor subfamily 3, group C, member 1 /FL=gb:NM_000176.1 gb:M10901.1
228221_at	2.97434	down	Hs.483423	SLC44A3	solute carrier family 44, member 3	126969	chr1p21.3	gb:AA809640 /DB_XREF=gi:2879046 /DB_XREF=nk96a12.s1 /CLONE=IMAGE:1028638 /FEA=EST /CNT=63 /TID=Hs.234101.0 /TIER=Stack /STK=12 /UG=Hs.234101 /UG_TITLE=ESTs, Weakly similar to CTL1 protein (H.sapiens)
202435_s_at	2.97374	down	Hs.154654	CYP1B1	cytochrome P450, family 1, subfamily B, polypeptide 1	1545	chr2p21	gb:AU154504 /DB_XREF=gi:11016025 /DB_XREF=AU154504 /CLONE=NT2RP4001328 /FEA=FLmRNA /CNT=212 /TID=Hs.154654.0 /TIER=Stack /STK=20 /UG=Hs.154654 /LL=1545 /UG_GENE=CYP1B1 /UG_TITLE=cytochrome P450, subfamily I (dioxin-inducible), polypeptide 1 (glaucoma 3, primary infantile) /FL=gb:U03688.1 gb:NM_000104.2
239650_at	2.96818	down	Hs.537329	NAP5	Nck-associated protein 5	344148	chr2q21.2	gb:BE858593 /DB_XREF=gi:10373774 /DB_XREF=7g36e11.x1 /CLONE=IMAGE:3308588 /FEA=EST /CNT=6 /TID=Hs.156672.0 /TIER=ConsEnd /STK=4 /UG=Hs.156672 /UG_TITLE=ESTs
203059_s_at	2.96751	down	Hs.524491	PAPSS2	3'-phosphoadenosine 5'-phosphosulfate synthase 2	9060	chr10q23-q24	gb:NM_004670.1 /DB_XREF=gi:4758879 /GEN=PAPSS2 /FEA=FLmRNA /CNT=156 /TID=Hs.274230.0 /TIER=FL /STK=0 /UG=Hs.274230 /LL=9060 /DEF=Homo sapiens 3-phosphoadenosine 5-phosphosulfate synthase 2 (PAPSS2), mRNA. /PROD=3-prime-phosphoadenosine 5-prime-phosphosulfatesynthase 2 /FL=gb:AF313907.1 gb:AF173365.1 gb:AF150754.2 gb:NM_004670.1 gb:AF074331.1 gb:AF091242.1
1556555_at	2.96321	down	Hs.131700	LOC100129461	Hypothetical protein LOC100129461	100129461	chr6p25.1	gb:AI473891 /DB_XREF=gi:4326936 /DB_XREF=ti68b09.x1 /CLONE=IMAGE:2137145 /TID=Hs2.434869.1 /CNT=12 /FEA=mRNA /TIER=ConsEnd /STK=2 /UG=Hs.434869 /UG_TITLE=Homo sapiens, clone IMAGE:4825327, mRNA
224571_at	2.95598	down	Hs.709276	IRF2BP2	interferon regulatory factor 2 binding protein 2	359948	chr1q42.3	gb:BF968057 /DB_XREF=gi:12335262 /DB_XREF=602269202F1 /CLONE=IMAGE:4357200 /FEA=EST /CNT=275 /TID=Hs.279009.2 /TIER=Stack /STK=39 /UG=Hs.279009 /LL=4256 /UG_GENE=MGP /UG_TITLE=matrix Gla protein
215313_x_at	2.95302	down	Hs.181244	HLA-A	major histocompatibility complex, class I, A	3105	chr6p21.3	gb:AA573862 /DB_XREF=gi:2348377 /DB_XREF=nk08f01.s1 /CLONE=IMAGE:1012921 /FEA=mRNA /CNT=4 /TID=Hs.181244.4 /TIER=ConsEnd /STK=2 /UG=Hs.181244 /LL=3105 /UG_GENE=HLA-A /UG_TITLE=major histocompatibility complex, class I, A
206675_s_at	2.95189	down	Hs.581632	SKIL	SKI-like oncogene	6498	chr3q26	gb:NM_005414.1 /DB_XREF=gi:4885598 /GEN=SKIL /FEA=FLmRNA /CNT=11 /TID=Hs.38783.0 /TIER=FL /STK=0 /UG=Hs.38783 /LL=6498 /DEF=Homo sapiens SKI-like (SKIL), mRNA. /PROD=SKI-like /FL=gb:NM_005414.1
210480_s_at	2.94419	down	Hs.149387	MYO6	myosin VI	4646	chr6q13	gb:U90236.2 /DB_XREF=gi:9280815 /GEN=MYO6 /FEA=FLmRNA /CNT=5 /TID=Hs.22564.1 /TIER=FL /STK=0 /UG=Hs.22564 /LL=4646 /DEF=Homo sapiens myosin VI (MYO6) mRNA, complete cds. /PROD=myosin VI /FL=gb:U90236.2
212806_at	2.94114	down	Hs.262857	LOC100129762 /// PRUNE2	prune homolog 2 (Drosophila) /// similar to KIAA0367	100129762 /// 158471	chr9q21.13	gb:AL138349 /DB_XREF=gi:6855030 /DB_XREF=DKFZp762I1914_s1 /CLONE=DKFZp762I1914 /FEA=mRNA /CNT=114 /TID=Hs.23311.0 /TIER=Stack /STK=9 /UG=Hs.23311 /LL=23273 /UG_GENE=KIAA0367 /UG_TITLE=KIAA0367 protein
201953_at	2.93784	down	Hs.135471	CIB1	calcium and integrin binding 1 (calmyrin)	10519	chr15q25.3-q26	gb:NM_006384.2 /DB_XREF=gi:9951921 /GEN=SIP2-28 /FEA=FLmRNA /CNT=236 /TID=Hs.10803.0 /TIER=FL+Stack /STK=130 /UG=Hs.10803 /LL=10519 /DEF=Homo sapiens calcium and integrin binding protein (DNA-dependent protein kinase interacting protein) (SIP2-28), mRNA. /PROD=calcium and integrin binding protein /FL=gb:U85611.1 gb:U83236.1 gb:NM_006384.2 gb:BC000846.1 gb:U82226.1
224598_at	2.93447	down	Hs.567419	MGAT4B	mannosyl (alpha-1,3-)-glycoprotein beta-1,4-N-acetylglucosaminyltransferase, isozyme B	11282	chr5q35	gb:BF570193 /DB_XREF=gi:11643905 /DB_XREF=602185570T1 /CLONE=IMAGE:4310152 /FEA=mRNA /CNT=453 /TID=Hs.4867.4 /TIER=Stack /STK=11 /UG=Hs.4867 /LL=11282 /UG_GENE=MGAT4B /UG_TITLE=mannosyl (alpha-1,3-)-glycoprotein beta-1,4-N-acetylglucosaminyltransferase, isoenzyme B
212489_at	2.93233	down	Hs.210283	COL5A1	collagen, type V, alpha 1	1289	chr9q34.2-q34.3	gb:AI983428 /DB_XREF=gi:5810647 /DB_XREF=wt49a04.x1 /CLONE=IMAGE:2510766 /FEA=EST /CNT=164 /TID=Hs.146428.2 /TIER=Stack /STK=33 /UG=Hs.146428 /LL=1289 /UG_GENE=COL5A1 /UG_TITLE=collagen, type V, alpha 1
241435_at	2.93016	down						gb:AA702930 /DB_XREF=gi:2706043 /DB_XREF=zi76d12.s1 /CLONE=IMAGE:436727 /FEA=EST /CNT=6 /TID=Hs.189679.0 /TIER=ConsEnd /STK=4 /UG=Hs.189679 /UG_TITLE=ESTs
203275_at	2.92795	down	Hs.654566	IRF2	interferon regulatory factor 2	3660	chr4q34.1-q35.1	gb:NM_002199.2 /DB_XREF=gi:4755144 /GEN=IRF2 /FEA=FLmRNA /CNT=144 /TID=Hs.83795.0 /TIER=FL /STK=0 /UG=Hs.83795 /LL=3660 /DEF=Homo sapiens interferon regulatory factor 2 (IRF2), mRNA. /PROD=interferon regulatory factor 2 /FL=gb:NM_002199.2
242856_at	2.92094	down	Hs.118101		Transcribed locus, strongly similar to XP_001160512.1 PREDICTED: hypothetical protein [Pan troglodytes]			gb:AI291804 /DB_XREF=gi:3934578 /DB_XREF=qm75d12.x1 /CLONE=IMAGE:1894583 /FEA=EST /CNT=3 /TID=Hs.118101.0 /TIER=ConsEnd /STK=3 /UG=Hs.118101 /UG_TITLE=ESTs
232467_at	2.91536	down	Hs.609291	KIRREL	kin of IRRE like (Drosophila)	55243	chr1q21-q25	gb:BE301156 /DB_XREF=gi:9184904 /DB_XREF=ba87a09.x1 /CLONE=IMAGE:2924248 /FEA=mRNA /CNT=7 /TID=Hs.272234.1 /TIER=ConsEnd /STK=1 /UG=Hs.272234 /LL=55243 /UG_GENE=FLJ10845 /UG_TITLE=hypothetical protein FLJ10845
203217_s_at	2.90371	down	Hs.415117	ST3GAL5	ST3 beta-galactoside alpha-2,3-sialyltransferase 5	8869	chr2p11.2	gb:NM_003896.1 /DB_XREF=gi:4506954 /GEN=SIAT9 /FEA=FLmRNA /CNT=111 /TID=Hs.225939.0 /TIER=FL+Stack /STK=46 /UG=Hs.225939 /LL=8869 /DEF=Homo sapiens sialyltransferase 9 (CMP-NeuAc:lactosylceramide alpha-2,3-sialyltransferase; GM3 synthase) (SIAT9), mRNA. /PROD=sialyltransferase 9 (CMP-NeuAc:lactosylceramidealpha-2,3-sialyltransferase; GM3 synthase) /FL=gb:AF119415.1 gb:AB018356.1 gb:NM_003896.1
231873_at	2.90323	down	Hs.471119	BMPR2	bone morphogenetic protein receptor, type II (serine/threonine kinase)	659	chr2q33-q34	gb:AL046696 /DB_XREF=gi:5434759 /DB_XREF=DKFZp434C099_r1 /CLONE=DKFZp434C099 /FEA=mRNA /CNT=32 /TID=Hs.315284.0 /TIER=ConsEnd /STK=2 /UG=Hs.315284 /UG_TITLE=Homo sapiens cDNA FLJ13364 fis, clone PLACE1000292
225629_s_at	2.89713	down	Hs.700622	ZBTB4	zinc finger and BTB domain containing 4	57659	chr17p13.1	gb:AI669498 /DB_XREF=gi:4834272 /DB_XREF=wb88e05.x1 /CLONE=IMAGE:2312768 /FEA=EST /CNT=78 /TID=Hs.35096.0 /TIER=Stack /STK=32 /UG=Hs.35096 /LL=57659 /UG_GENE=KIAA1538 /UG_TITLE=KIAA1538 protein
204908_s_at	2.89514	down	Hs.31210	BCL3	B-cell CLL/lymphoma 3	602	chr19q13.1-q13.2	gb:NM_005178.1 /DB_XREF=gi:4885086 /GEN=BCL3 /FEA=FLmRNA /CNT=53 /TID=Hs.31210.0 /TIER=FL+Stack /STK=8 /UG=Hs.31210 /LL=602 /DEF=Homo sapiens B-cell CLLlymphoma 3 (BCL3), mRNA. /PROD=B-cell CLLlymphoma 3 /FL=gb:NM_005178.1 gb:M31732.1
219583_s_at	2.89506	down	Hs.525518	SPATA7	spermatogenesis associated 7	55812	chr14q31.3	gb:NM_018418.1 /DB_XREF=gi:13384599 /GEN=HSD-3.1 /FEA=FLmRNA /CNT=28 /TID=Hs.177011.0 /TIER=FL /STK=0 /UG=Hs.177011 /LL=55812 /DEF=Homo sapiens hypothetical protein (HSD-3.1), mRNA. /PROD=hypothetical protein /FL=gb:NM_018418.1
201952_at	2.89463	down	Hs.591293	ALCAM	activated leukocyte cell adhesion molecule	214	chr3q13.1	gb:AA156721 /DB_XREF=gi:1728335 /DB_XREF=zl18b04.s1 /CLONE=IMAGE:502255 /FEA=FLmRNA /CNT=267 /TID=Hs.10247.0 /TIER=Stack /STK=87 /UG=Hs.10247 /LL=214 /UG_GENE=ALCAM /UG_TITLE=activated leucocyte cell adhesion molecule /FL=gb:NM_001627.1 gb:L38608.1
218048_at	2.89414	down	Hs.534398	COMMD3	COMM domain containing 3	23412	chr10pter-q22.1	gb:NM_012071.1 /DB_XREF=gi:6912277 /GEN=BUP /FEA=FLmRNA /CNT=176 /TID=Hs.35660.0 /TIER=FL /STK=0 /UG=Hs.35660 /LL=23412 /DEF=Homo sapiens BUP protein (BUP), mRNA. /PROD=BUP protein /FL=gb:NM_012071.1 gb:AF078848.1 gb:AF201948.1
212788_x_at	2.88962	down	Hs.433670	FTL	ferritin, light polypeptide	2512	chr19q13.3-q13.4	gb:BG537190 /DB_XREF=gi:13528922 /DB_XREF=602565589F1 /CLONE=IMAGE:4690079 /FEA=EST /CNT=145 /TID=Hs.111334.1 /TIER=Stack /STK=13 /UG=Hs.111334 /LL=2512 /UG_GENE=FTL /UG_TITLE=ferritin, light polypeptide
223135_s_at	2.88485	down	Hs.124366	BBX	bobby sox homolog (Drosophila)	56987	chr3q13.1	gb:AL136769.1 /DB_XREF=gi:12053054 /GEN=DKFZp434I1116 /FEA=FLmRNA /CNT=126 /TID=Hs.35380.0 /TIER=FL /STK=0 /UG=Hs.35380 /LL=56987 /DEF=Homo sapiens mRNA; cDNA DKFZp434I1116 (from clone DKFZp434I1116); complete cds. /PROD=hypothetical protein /FL=gb:NM_020235.1 gb:AL136769.1 gb:AF168718.1
226245_at	2.87829	down	Hs.526630	KCTD1	potassium channel tetramerisation domain containing 1	284252	chr18q11.2	gb:AA199881 /DB_XREF=gi:1795588 /DB_XREF=zq52f10.s1 /CLONE=IMAGE:645259 /FEA=EST /CNT=51 /TID=Hs.289088.1 /TIER=Stack /STK=8 /UG=Hs.289088 /LL=3320 /UG_GENE=HSPCA /UG_TITLE=heat shock 90kD protein 1, alpha
229202_at	2.87619	down	Hs.598463		Transcribed locus			gb:AI768826 /DB_XREF=gi:5235335 /DB_XREF=wj03g03.x1 /CLONE=IMAGE:2401780 /FEA=EST /CNT=18 /TID=Hs.137396.1 /TIER=Stack /STK=17 /UG=Hs.137396 /UG_TITLE=ESTs
218440_at	2.8732	down	Hs.47649	MCCC1	methylcrotonoyl-Coenzyme A carboxylase 1 (alpha)	56922	chr3q27	gb:NM_020166.2 /DB_XREF=gi:13518227 /GEN=MCCC1 /FEA=FLmRNA /CNT=93 /TID=Hs.47649.0 /TIER=FL+Stack /STK=44 /UG=Hs.47649 /LL=56922 /DEF=Homo sapiens methylcrotonoyl-Coenzyme A carboxylase 1 (alpha) (MCCC1), mRNA. /PROD=methylcrotonoyl-Coenzyme A carboxylase 1(alpha) /FL=gb:AF310972.1 gb:AB029826.1 gb:NM_020166.2 gb:AF310339.1 gb:BC004187.1 gb:BC004214.1
204034_at	2.87319	down	Hs.7486	ETHE1	ethylmalonic encephalopathy 1	23474	chr19q13.31	gb:NM_014297.1 /DB_XREF=gi:7657686 /GEN=YF13H12 /FEA=FLmRNA /CNT=100 /TID=Hs.7486.0 /TIER=FL+Stack /STK=83 /UG=Hs.7486 /LL=23474 /DEF=Homo sapiens protein expressed in thyroid (YF13H12), mRNA. /PROD=protein expressed in thyroid /FL=gb:NM_014297.1
209360_s_at	2.87193	down	Hs.149261	RUNX1	runt-related transcription factor 1 (acute myeloid leukemia 1; aml1 oncogene)	861	chr21q22.3	gb:D43968.1 /DB_XREF=gi:966996 /GEN=AML1 /FEA=FLmRNA /CNT=113 /TID=Hs.129914.5 /TIER=FL+Stack /STK=22 /UG=Hs.129914 /LL=861 /DEF=Human AML1 mRNA for AML1b protein (alternatively spliced product), complete cds. /PROD=AML1b protein /FL=gb:D43968.1 gb:L34598.1
208851_s_at	2.8452	down	Hs.653181	THY1	Thy-1 cell surface antigen	7070	chr11q22.3-q23	gb:AL161958.1 /DB_XREF=gi:7328010 /GEN=DKFZp761B15121 /FEA=FLmRNA /CNT=452 /TID=Hs.125359.0 /TIER=FL+Stack /STK=146 /UG=Hs.125359 /LL=7070 /DEF=Homo sapiens mRNA; cDNA DKFZp761B15121 (from clone DKFZp761B15121); complete cds. /PROD=hypothetical protein /FL=gb:BC005175.1 gb:AL161958.1 gb:NM_006288.1
202481_at	2.83163	down	Hs.289347	DHRS3	dehydrogenase/reductase (SDR family) member 3	9249	chr1p36.1	gb:NM_004753.1 /DB_XREF=gi:4759083 /GEN=SDR1 /FEA=FLmRNA /CNT=134 /TID=Hs.17144.0 /TIER=FL+Stack /STK=62 /UG=Hs.17144 /LL=9249 /DEF=Homo sapiens short-chain dehydrogenasereductase 1 (SDR1), mRNA. /PROD=short-chain dehydrogenasereductase 1 /FL=gb:BC002730.1 gb:AF061741.1 gb:NM_004753.1
230405_at	2.83159	down	Hs.658288	LOC441108	hypothetical gene supported by AK128882	441108	chr5q31.1	gb:AI143416 /DB_XREF=gi:3665225 /DB_XREF=qa55a10.s1 /CLONE=IMAGE:1690650 /FEA=EST /CNT=13 /TID=Hs.41587.4 /TIER=Stack /STK=12 /UG=Hs.41587 /LL=10111 /UG_GENE=RAD50 /UG_TITLE=RAD50 (S. cerevisiae) homolog
217889_s_at	2.82985	down	Hs.221941	CYBRD1	cytochrome b reductase 1	79901	chr2q31.1	gb:NM_024843.1 /DB_XREF=gi:13376256 /GEN=FLJ23462 /FEA=FLmRNA /CNT=192 /TID=Hs.31297.0 /TIER=FL /STK=0 /UG=Hs.31297 /LL=79901 /DEF=Homo sapiens hypothetical protein FLJ23462 (FLJ23462), mRNA. /PROD=hypothetical protein FLJ23462 /FL=gb:NM_024843.1 gb:AL136693.1
228450_at	2.82471	down	Hs.12332	PLEKHA7	pleckstrin homology domain containing, family A member 7	144100	chr11p15.1	gb:AA758861 /DB_XREF=gi:2806724 /DB_XREF=ah78g12.s1 /CLONE=1321798 /FEA=EST /CNT=29 /TID=Hs.12332.0 /TIER=Stack /STK=21 /UG=Hs.12332 /UG_TITLE=ESTs
221269_s_at	2.82417	down	Hs.109051	SH3BGRL3	SH3 domain binding glutamic acid-rich protein like 3	83442	chr1p35-p34.3	gb:NM_031286.1 /DB_XREF=gi:13775197 /GEN=SH3BGRL3 /FEA=FLmRNA /CNT=1 /TID=HsAffx.900216.134 /TIER=FL /STK=0 /DEF=Homo sapiens SH3BGRL3-like protein (SH3BGRL3), mRNA. /PROD=SH3BGRL3-like protein /FL=gb:NM_031286.1
209154_at	2.82259	down	Hs.12956	TAX1BP3	Tax1 (human T-cell leukemia virus type I) binding protein 3	30851	chr17p13	gb:AF234997.1 /DB_XREF=gi:12005281 /FEA=FLmRNA /CNT=182 /TID=Hs.12956.0 /TIER=FL /STK=0 /UG=Hs.12956 /LL=30851 /UG_GENE=TIP-1 /DEF=Homo sapiens glutaminase-interacting protein 3 mRNA, complete cds. /PROD=glutaminase-interacting protein 3 /FL=gb:AF028823.2 gb:NM_014604.1 gb:AF234997.1
37549_g_at	2.82113	down	Hs.372360	BBS9	Bardet-Biedl syndrome 9	27241	chr7p14	Cluster Incl. U87408:Human clone IMAGE-74593 unknown protein mRNA, partial cds /cds=(0,1362) /gb=U87408 /gi=1842104 /ug=Hs.79340 /len=1982
215464_s_at	2.81595	down	Hs.12956	TAX1BP3	Tax1 (human T-cell leukemia virus type I) binding protein 3	30851	chr17p13	gb:AK001327.1 /DB_XREF=gi:7022515 /FEA=mRNA /CNT=3 /TID=Hs.12956.1 /TIER=ConsEnd /STK=0 /UG=Hs.12956 /LL=30851 /UG_GENE=TIP-1 /UG_TITLE=Tax interaction protein 1 /DEF=Homo sapiens cDNA FLJ10465 fis, clone NT2RP1001616.
208729_x_at	2.81589	down	Hs.654404	HLA-B	major histocompatibility complex, class I, B	3106	chr6p21.3	gb:D83043.1 /DB_XREF=gi:1871135 /GEN=HLA-B /FEA=FLmRNA /CNT=488 /TID=Hs.77961.1 /TIER=FL /STK=0 /UG=Hs.77961 /LL=3106 /UG_TITLE=major histocompatibility complex, class I, B /DEF=Human HLA-B mRNA, allele A*2711, complete cds. /FL=gb:U50710.1 gb:U01848.1 gb:U70529.1 gb:U70528.1 gb:AF130734.1 gb:L42345.1 gb:D25275.1 gb:U27608.1 gb:AB008102.1 gb:U36392.1 gb:U35734.1 gb:L33923.1 gb:AF026218.1 gb:AF170…
231725_at	2.81334	down	Hs.533023	PCDHB2	protocadherin beta 2	56133	chr5q31	gb:NM_018936.1 /DB_XREF=gi:9256611 /GEN=PCDHB2 /FEA=FLmRNA /CNT=14 /TID=Hs.266470.0 /TIER=FL /STK=7 /UG=Hs.266470 /LL=56133 /DEF=Homo sapiens protocadherin beta 2 (PCDHB2), mRNA. /PROD=protocadherin beta 2 /FL=gb:NM_018936.1 gb:AF152495.1
220029_at	2.81233	down	Hs.656436	ELOVL2	elongation of very long chain fatty acids (FEN1/Elo2, SUR4/Elo3, yeast)-like 2	54898	chr6p24.2	gb:NM_017770.1 /DB_XREF=gi:8923311 /GEN=ELOVL2 /FEA=FLmRNA /CNT=12 /TID=Hs.246107.0 /TIER=FL /STK=0 /UG=Hs.246107 /LL=54898 /DEF=Homo sapiens elongation of very long chain fatty acids (FEN1Elo2, SUR4Elo3, yeast)-like 2 (ELOVL2), mRNA. /PROD=elongation of very long chain fatty acids(FEN1Elo2, SUR4Elo3, yeast)-like 2 /FL=gb:NM_017770.1
202821_s_at	2.80939	down	Hs.444362	LPP	LIM domain containing preferred translocation partner in lipoma	4026	chr3q28	gb:AL044018 /DB_XREF=gi:5935931 /DB_XREF=DKFZp434J1028_s1 /CLONE=DKFZp434J1028 /FEA=FLmRNA /CNT=152 /TID=Hs.180398.0 /TIER=Stack /STK=10 /UG=Hs.180398 /LL=4026 /UG_GENE=LPP /UG_TITLE=LIM domain-containing preferred translocation partner in lipoma /FL=gb:NM_005578.1
211383_s_at	2.80335	down	Hs.188495	WDR37	WD repeat domain 37	22884	chr10p15.3	gb:AL136827.1 /DB_XREF=gi:6807664 /GEN=DKFZp434F2427 /FEA=FLmRNA /CNT=1 /TID=Hs.27207.1 /TIER=FL /STK=0 /UG=Hs.27207 /LL=22884 /DEF=Homo sapiens mRNA; cDNA DKFZp434F2427 (from clone DKFZp434F2427); complete cds. /PROD=hypothetical protein /FL=gb:AL136827.1
228108_at	2.79716	down	Hs.592572		CDNA clone IMAGE:5263177			gb:AW274846 /DB_XREF=gi:6661876 /DB_XREF=xm61f02.x1 /CLONE=IMAGE:2688699 /FEA=EST /CNT=27 /TID=Hs.19339.0 /TIER=Stack /STK=13 /UG=Hs.19339 /UG_TITLE=ESTs
218793_s_at	2.78559	down	Hs.109655	SCML1	sex comb on midleg-like 1 (Drosophila)	6322	chrXp22.2-p22.1	gb:NM_006746.1 /DB_XREF=gi:5803158 /GEN=SCML1 /FEA=FLmRNA /CNT=77 /TID=Hs.109655.0 /TIER=FL+Stack /STK=11 /UG=Hs.109655 /LL=6322 /DEF=Homo sapiens sex comb on midleg (Drosophila)-like 1 (SCML1), mRNA. /PROD=sex comb on midleg (Drosophila)-like 1 /FL=gb:NM_006746.1 gb:AF160728.1
227488_at	2.77671	down	Hs.416379	MGC16121	hypothetical protein MGC16121	84848	chrXq26.3	gb:AV728999 /DB_XREF=gi:10838420 /DB_XREF=AV728999 /CLONE=HTCALG04 /FEA=EST /CNT=60 /TID=Hs.17649.0 /TIER=Stack /STK=41 /UG=Hs.17649 /UG_TITLE=ESTs
1552808_at	2.77295	down	Hs.522019	ADAMTSL1	ADAMTS-like 1	92949	chr9p22.2-p22.1	gb:NM_139264.1 /DB_XREF=gi:21327694 /GEN=ADAMTSL1 /TID=Hs2.275184.2 /CNT=5 /FEA=FLmRNA /TIER=FL /STK=2 /LL=92949 /UG=Hs.275184 /DEF=Homo sapiens ADAMTS-like 1 (ADAMTSL1), transcript variant 3, mRNA. /PROD=ADAM-TS related protein 1 isoform 3 /FL=gb:BC030262.1 gb:NM_139264.1
238025_at	2.77243	down	Hs.119878	MLKL	mixed lineage kinase domain-like	197259	chr16q22.3	gb:AA706818 /DB_XREF=gi:2716736 /DB_XREF=zj30e03.s1 /CLONE=IMAGE:451804 /FEA=EST /CNT=12 /TID=Hs.119878.0 /TIER=ConsEnd /STK=1 /UG=Hs.119878 /UG_TITLE=ESTs
217617_at	2.77099	down	Hs.663061		Transcribed locus			gb:AW451711 /DB_XREF=gi:6992487 /DB_XREF=UI-H-BI3-ale-c-02-0-UI.s1 /CLONE=IMAGE:2736386 /FEA=EST /CNT=5 /TID=Hs.313760.0 /TIER=ConsEnd /STK=1 /UG=Hs.313760 /UG_TITLE=ESTs
213388_at	2.76848	down	Hs.584841	PDE4DIP	phosphodiesterase 4D interacting protein (myomegalin)	9659	chr1q12	gb:H15535 /DB_XREF=gi:880355 /DB_XREF=ym27c01.s1 /CLONE=IMAGE:49385 /FEA=mRNA /CNT=48 /TID=Hs.52792.0 /TIER=Stack /STK=10 /UG=Hs.52792 /UG_TITLE=Homo sapiens mRNA; cDNA DKFZp586I1823 (from clone DKFZp586I1823)
225076_s_at	2.76503	down	Hs.371794	ZNFX1	zinc finger, NFX1-type containing 1	57169	chr20q13.13	gb:AA150460 /DB_XREF=gi:1721991 /DB_XREF=zl08c02.s1 /CLONE=IMAGE:491714 /FEA=mRNA /CNT=99 /TID=Hs.200317.1 /TIER=Stack /STK=28 /UG=Hs.200317 /LL=57169 /UG_GENE=KIAA1404 /UG_TITLE=KIAA1404 protein
227626_at	2.76468	down	Hs.239388	PAQR8	progestin and adipoQ receptor family member VIII	85315	chr6p12.1	gb:AI655524 /DB_XREF=gi:4739503 /DB_XREF=tt13g09.x1 /CLONE=IMAGE:2240704 /FEA=EST /CNT=26 /TID=Hs.239388.0 /TIER=Stack /STK=16 /UG=Hs.239388 /UG_TITLE=Human DNA sequence from clone RP1-304B14 on chromosome 6. Contains a gene for a novel protein and a part of a gene for a novel protein with two isoforms. Contains ESTs, STSs, GSSs and a CpG island
205756_s_at	2.75974	down	Hs.654450	F8	coagulation factor VIII, procoagulant component (hemophilia A)	2157	chrXq28	gb:NM_000132.2 /DB_XREF=gi:10518504 /GEN=F8 /FEA=FLmRNA /CNT=44 /TID=Hs.79345.1 /TIER=FL+Stack /STK=23 /UG=Hs.79345 /LL=2157 /DEF=Homo sapiens coagulation factor VIII, procoagulant component (hemophilia A) (F8), transcript variant 1, mRNA. /PROD=coagulation factor VIII, procoagulant component,isoform a precursor /FL=gb:NM_000132.2 gb:M14113.1
209917_s_at	2.75743	down	Hs.274329	TP53AP1	TP53 activated protein 1	11257	chr7q21.1	gb:BC002709.1 /DB_XREF=gi:12803742 /FEA=FLmRNA /CNT=40 /TID=Hs.274329.0 /TIER=FL /STK=2 /UG=Hs.274329 /LL=11257 /UG_GENE=TP53TG1 /DEF=Homo sapiens, TP53 target gene 1, clone MGC:3578, mRNA, complete cds. /PROD=TP53 target gene 1 /FL=gb:AB007455.1 gb:BC002709.1 gb:NM_007233.1
227094_at	2.75722	down	Hs.104980	DHTKD1	dehydrogenase E1 and transketolase domain containing 1	55526	chr10p14	gb:AI934407 /DB_XREF=gi:5673277 /DB_XREF=wp05d07.x1 /CLONE=IMAGE:2463949 /FEA=EST /CNT=50 /TID=Hs.11732.0 /TIER=Stack /STK=34 /UG=Hs.11732 /UG_TITLE=ESTs
1560503_a_at	2.75307	down	Hs.661431	LOC100130275	hypothetical protein LOC100130275	100130275	chr6p24.3	gb:AK092393.1 /DB_XREF=gi:21750977 /TID=Hs2.377191.2 /CNT=3 /FEA=mRNA /TIER=ConsEnd /STK=0 /UG=Hs.377191 /UG_TITLE=Homo sapiens cDNA FLJ35074 fis, clone PLACE6001118. /DEF=Homo sapiens cDNA FLJ35074 fis, clone PLACE6001118.
238604_at	2.7509	down	Hs.649357		CDNA FLJ25559 fis, clone JTH02834			gb:AA768884 /DB_XREF=gi:2820122 /DB_XREF=nz82e07.s1 /CLONE=IMAGE:1301988 /FEA=EST /CNT=8 /TID=Hs.140489.0 /TIER=ConsEnd /STK=1 /UG=Hs.140489 /UG_TITLE=ESTs
235921_at	2.74533	down	Hs.568834		Transcribed locus			gb:AI761207 /DB_XREF=gi:5176874 /DB_XREF=wi68b03.x1 /CLONE=IMAGE:2398445 /FEA=EST /CNT=13 /TID=Hs.205066.0 /TIER=ConsEnd /STK=3 /UG=Hs.205066 /UG_TITLE=ESTs
208510_s_at	2.74355	down	Hs.162646	PPARG	peroxisome proliferator-activated receptor gamma	5468	chr3p25	gb:NM_015869.1 /DB_XREF=gi:7705548 /GEN=PPARG /FEA=FLmRNA /CNT=4 /TID=Hs.100724.1 /TIER=FL /STK=0 /UG=Hs.100724 /LL=5468 /DEF=Homo sapiens peroxisome proliferative activated receptor, gamma (PPARG), mRNA. /PROD=peroxisome proliferative activated receptorgamma, isoform 2 /FL=gb:NM_015869.1 gb:U63415.1 gb:D83233.1 gb:U79012.1
205483_s_at	2.73164	down	Hs.458485	ISG15	ISG15 ubiquitin-like modifier	9636	chr1p36.33	gb:NM_005101.1 /DB_XREF=gi:4826773 /GEN=ISG15 /FEA=FLmRNA /CNT=43 /TID=Hs.833.0 /TIER=FL+Stack /STK=16 /UG=Hs.833 /LL=9636 /DEF=Homo sapiens interferon-stimulated protein, 15 kDa (ISG15), mRNA. /PROD=interferon-stimulated protein, 15 kDa /FL=gb:M13755.1 gb:NM_005101.1
210813_s_at	2.72987	down	Hs.567359	XRCC4	X-ray repair complementing defective repair in Chinese hamster cells 4	7518	chr5q13-q14	gb:BC005259.1 /DB_XREF=gi:13528935 /FEA=FLmRNA /CNT=2 /TID=Hs.150930.2 /TIER=FL /STK=0 /UG=Hs.150930 /LL=7518 /UG_GENE=XRCC4 /DEF=Homo sapiens, Similar to X-ray repair complementing defective repair in Chinese hamster cells 4, clone MGC:12297, mRNA, complete cds. /PROD=Similar to X-ray repair complementing defectiverepair in Chinese hamster cells 4 /FL=gb:BC005259.1
218204_s_at	2.72765	down	Hs.200227	FYCO1	FYVE and coiled-coil domain containing 1	79443	chr3p21.31	gb:NM_024513.1 /DB_XREF=gi:13470091 /GEN=FYCO1 /FEA=FLmRNA /CNT=116 /TID=Hs.257267.0 /TIER=FL+Stack /STK=41 /UG=Hs.257267 /LL=79443 /DEF=Homo sapiens FYVE and coiled-coil domain containing 1 (FYCO1), mRNA. /PROD=FYVE and coiled-coil domain containing 1 /FL=gb:NM_024513.1
207871_s_at	2.72626	down	Hs.368131	ST7	suppression of tumorigenicity 7	7982	chr7q31.1-q31.3	gb:NM_018412.2 /DB_XREF=gi:11761623 /GEN=ST7 /FEA=FLmRNA /CNT=2 /TID=Hs.5814.0 /TIER=FL /STK=0 /UG=Hs.5814 /LL=7982 /DEF=Homo sapiens suppression of tumorigenicity 7 (ST7), transcript variant a, mRNA. /PROD=suppression of tumorigenicity 7, isoform a /FL=gb:AF234882.1 gb:NM_018412.2
224810_s_at	2.72213	down	Hs.528703	ANKRD13A	ankyrin repeat domain 13A	88455	chr12q24.11	gb:AL569476 /DB_XREF=gi:12924851 /DB_XREF=AL569476 /CLONE=CS0DE012YL12 (3 prime) /FEA=mRNA /CNT=144 /TID=Hs.15301.0 /TIER=Stack /STK=63 /UG=Hs.15301 /UG_TITLE=Homo sapiens cDNA FLJ12596 fis, clone NT2RM4001347, highly similar to Homo sapiens NY-REN-25 antigen mRNA
227308_x_at	2.71964	down	Hs.289019	LTBP3	latent transforming growth factor beta binding protein 3	4054	chr11q12	gb:AW515704 /DB_XREF=gi:7153786 /DB_XREF=hd87c01.x1 /CLONE=IMAGE:2916480 /FEA=EST /CNT=24 /TID=Hs.238839.3 /TIER=Stack /STK=13 /UG=Hs.238839 /LL=57410 /UG_GENE=NTKL /UG_TITLE=N-terminal kinase-like
210026_s_at	2.70404	down	Hs.57973	CARD10	caspase recruitment domain family, member 10	29775	chr22q13.1	gb:AY028896.1 /DB_XREF=gi:13488606 /FEA=FLmRNA /CNT=44 /TID=Hs.57973.0 /TIER=FL+Stack /STK=10 /UG=Hs.57973 /LL=29775 /UG_GENE=DJ889J22B.1.1MRNA /DEF=Homo sapiens caspase recruitment domain protein 10 mRNA, complete cds. /PROD=caspase recruitment domain protein 10 /FL=gb:AY028896.1
206659_at	2.70315	down	Hs.711587	FLJ14082	hypothetical protein FLJ14082	80092	chr2q11.1	gb:NM_025024.1 /DB_XREF=gi:13376542 /GEN=FLJ14082 /FEA=FLmRNA /CNT=10 /TID=Hs.287622.0 /TIER=FL /STK=1 /UG=Hs.287622 /LL=80092 /DEF=Homo sapiens hypothetical protein FLJ14082 (FLJ14082), mRNA. /PROD=hypothetical protein FLJ14082 /FL=gb:NM_025024.1
214440_at	2.703	down	Hs.591847	NAT1	N-acetyltransferase 1 (arylamine N-acetyltransferase)	9	chr8p23.1-p21.3	gb:NM_000662.1 /DB_XREF=gi:4505334 /GEN=NAT1 /FEA=FLmRNA /CNT=37 /TID=Hs.155956.0 /TIER=FL /STK=6 /UG=Hs.155956 /LL=9 /DEF=Homo sapiens N-acetyltransferase 1 (arylamine N-acetyltransferase) (NAT1), mRNA. /PROD=N-acetyltransferase 1 /FL=gb:NM_000662.1
203159_at	2.70046	down	Hs.116448	GLS	glutaminase	2744	chr2q32-q34	gb:NM_014905.1 /DB_XREF=gi:7662327 /GEN=GLS /FEA=FLmRNA /CNT=140 /TID=Hs.239189.0 /TIER=FL+Stack /STK=52 /UG=Hs.239189 /LL=2744 /DEF=Homo sapiens glutaminase (GLS), mRNA. /PROD=glutaminase C /FL=gb:AF223943.1 gb:AF327434.1 gb:NM_014905.1 gb:AB020645.1 gb:AF097493.1
240770_at	2.69736	down	Hs.162246	TMEM171	transmembrane protein 171	134285	chr5q13.2	gb:AW058459 /DB_XREF=gi:5934098 /DB_XREF=wx21b12.x1 /CLONE=IMAGE:2544287 /FEA=EST /CNT=4 /TID=Hs.162246.0 /TIER=ConsEnd /STK=4 /UG=Hs.162246 /UG_TITLE=ESTs
242228_at	2.69608	down						gb:AA825721 /DB_XREF=gi:2899033 /DB_XREF=od29f04.s1 /CLONE=IMAGE:1369375 /FEA=EST /CNT=5 /TID=Hs.246973.0 /TIER=ConsEnd /STK=1 /UG=Hs.246973 /UG_TITLE=ESTs
229264_at	2.69516	down		LOC100132999	hypothetical protein LOC100132999	100132999	chr1q21.1	gb:AI675152 /DB_XREF=gi:4875632 /DB_XREF=tm80e03.x1 /CLONE=IMAGE:2164444 /FEA=EST /CNT=13 /TID=Hs.295901.5 /TIER=Stack /STK=12 /UG=Hs.295901 /LL=57234 /UG_GENE=KIAA0493 /UG_TITLE=KIAA0493 protein
219718_at	2.69403	down	Hs.444301	FGGY	FGGY carbohydrate kinase domain containing	55277	chr1p32.1	gb:NM_018291.1 /DB_XREF=gi:8922805 /GEN=FLJ10986 /FEA=FLmRNA /CNT=21 /TID=Hs.273333.0 /TIER=FL+Stack /STK=11 /UG=Hs.273333 /LL=55277 /DEF=Homo sapiens hypothetical protein FLJ10986 (FLJ10986), mRNA. /PROD=hypothetical protein FLJ10986 /FL=gb:NM_018291.1 gb:BC000610.1
232282_at	2.68673	down	Hs.92423	WNK3	WNK lysine deficient protein kinase 3	65267	chrXp11.23-p11.21	gb:H06509 /DB_XREF=gi:870041 /DB_XREF=yl78f01.s1 /CLONE=IMAGE:44172 /FEA=mRNA /CNT=15 /TID=Hs.92423.0 /TIER=ConsEnd /STK=7 /UG=Hs.92423 /LL=57682 /UG_GENE=KIAA1566 /UG_TITLE=KIAA1566 protein
229872_s_at	2.68651	down		LOC100132999	hypothetical protein LOC100132999	100132999	chr1q21.1	gb:AA532655 /DB_XREF=gi:2276909 /DB_XREF=nj17d09.s1 /CLONE=IMAGE:986609 /FEA=EST /CNT=21 /TID=Hs.295901.2 /TIER=Stack /STK=10 /UG=Hs.295901 /LL=57234 /UG_GENE=KIAA0493 /UG_TITLE=KIAA0493 protein
214696_at	2.68319	down	Hs.597755	C17orf91	chromosome 17 open reading frame 91	84981	chr17p13.3	gb:AF070569.1 /DB_XREF=gi:3387938 /FEA=mRNA /CNT=39 /TID=Hs.29206.0 /TIER=ConsEnd /STK=0 /UG=Hs.29206 /UG_TITLE=Homo sapiens clone 24659 mRNA sequence /DEF=Homo sapiens clone 24659 mRNA sequence.
228188_at	2.68266	down	Hs.220971	FOSL2	FOS-like antigen 2	2355	chr2p23.3	gb:AI860150 /DB_XREF=gi:5513766 /DB_XREF=wh39g07.x1 /CLONE=IMAGE:2383164 /FEA=EST /CNT=24 /TID=Hs.5890.0 /TIER=Stack /STK=13 /UG=Hs.5890 /UG_TITLE=ESTs, Weakly similar to A49134 Ig kappa chain V-I region (H.sapiens)
221530_s_at	2.6825	down	Hs.177841	BHLHB3	basic helix-loop-helix domain containing, class B, 3	79365	chr12p11.23-p12.1	gb:BE857425 /DB_XREF=gi:10371439 /DB_XREF=7f97a11.x1 /CLONE=IMAGE:3304892 /FEA=FLmRNA /CNT=109 /TID=Hs.33829.0 /TIER=Stack /STK=21 /UG=Hs.33829 /LL=79365 /UG_GENE=DEC2 /UG_TITLE=bHLH protein DEC2 /FL=gb:AB044088.1
210519_s_at	2.68231	down	Hs.406515	NQO1	NAD(P)H dehydrogenase, quinone 1	1728	chr16q22.1	gb:BC000906.1 /DB_XREF=gi:12654176 /FEA=FLmRNA /CNT=5 /TID=Hs.80706.1 /TIER=FL /STK=0 /UG=Hs.80706 /LL=1728 /UG_GENE=DIA4 /DEF=Homo sapiens, clone MGC:5333, mRNA, complete cds. /PROD=Unknown (protein for MGC:5333) /FL=gb:BC000906.1
200904_at	2.6768	down	Hs.650174	HLA-E	major histocompatibility complex, class I, E	3133	chr6p21.3	gb:X56841.1 /DB_XREF=gi:433491 /GEN=HLA-E /FEA=FLmRNA /CNT=466 /TID=Hs.181392.0 /TIER=Stack /STK=261 /UG=Hs.181392 /LL=3133 /DEF=H.sapiens HLA-E gene. /PROD=HLA-E /FL=gb:BC002578.1 gb:NM_005516.1
236656_s_at	2.67597	down		LOC100130506	hypothetical protein LOC100130506	100130506		gb:AW014647 /DB_XREF=gi:5863404 /DB_XREF=UI-H-BI0p-abd-b-12-0-UI.s1 /CLONE=IMAGE:2711375 /FEA=EST /CNT=5 /TID=Hs.265499.0 /TIER=ConsEnd /STK=5 /UG=Hs.265499 /UG_TITLE=ESTs
224996_at	2.66938	down	Hs.591874		CDNA FLJ39064 fis, clone NT2RP7014583			gb:N30209 /DB_XREF=gi:1148729 /DB_XREF=yw83f12.s1 /CLONE=IMAGE:258863 /FEA=mRNA /CNT=120 /TID=Hs.332422.0 /TIER=Stack /STK=44 /UG=Hs.332422 /UG_TITLE=Homo sapiens clone IMAGE:1338238, mRNA sequence
228314_at	2.6691	down	Hs.412836		CDNA FLJ37485 fis, clone BRAWH2014379			gb:BE877357 /DB_XREF=gi:10326133 /DB_XREF=601485590F1 /CLONE=IMAGE:3887951 /FEA=EST /CNT=27 /TID=Hs.24181.0 /TIER=Stack /STK=19 /UG=Hs.24181 /UG_TITLE=ESTs
205499_at	2.66747	down	Hs.306339	SRPX2	sushi-repeat-containing protein, X-linked 2	27286	chrXq21.33-q23	gb:NM_014467.1 /DB_XREF=gi:7657618 /GEN=SRPUL /FEA=FLmRNA /CNT=33 /TID=Hs.126782.0 /TIER=FL+Stack /STK=11 /UG=Hs.126782 /LL=27286 /DEF=Homo sapiens sushi-repeat protein (SRPUL), mRNA. /PROD=sushi-repeat protein /FL=gb:AF060567.1 gb:NM_014467.1
209310_s_at	2.66682	down	Hs.138378	CASP4	caspase 4, apoptosis-related cysteine peptidase	837	chr11q22.2-q22.3	gb:U25804.1 /DB_XREF=gi:886049 /FEA=FLmRNA /CNT=146 /TID=Hs.74122.0 /TIER=FL /STK=2 /UG=Hs.74122 /LL=837 /UG_GENE=CASP4 /DEF=Human Ich-2 cysteine protease mRNA, complete cds. /PROD=Ich-2 /FL=gb:U28014.1 gb:NM_001225.1 gb:U25804.1 gb:U28976.1 gb:U28978.1 gb:U28977.1
213139_at	2.66663	down	Hs.360174	SNAI2	snail homolog 2 (Drosophila)	6591	chr8q11	gb:AI572079 /DB_XREF=gi:4535453 /DB_XREF=tr73d01.x1 /CLONE=IMAGE:2223937 /FEA=FLmRNA /CNT=81 /TID=Hs.93005.0 /TIER=Stack /STK=30 /UG=Hs.93005 /LL=6591 /UG_GENE=SLUG /UG_TITLE=slug (chicken homolog), zinc finger protein /FL=gb:NM_003068.1
200701_at	2.66384	down	Hs.433222	NPC2	Niemann-Pick disease, type C2	10577	chr14q24.3	gb:NM_006432.1 /DB_XREF=gi:5453677 /GEN=HE1 /FEA=FLmRNA /CNT=462 /TID=Hs.119529.0 /TIER=FL+Stack /STK=131 /UG=Hs.119529 /LL=10577 /DEF=Homo sapiens epididymal secretory protein (19.5kD) (HE1), mRNA. /PROD=epididymal secretory protein (19.5kD) /FL=gb:BC002532.1 gb:NM_006432.1
201124_at	2.66301	down	Hs.536663	ITGB5	integrin, beta 5	3693	chr3q21.2	gb:AL048423 /DB_XREF=gi:5936493 /DB_XREF=DKFZp586H2324_s1 /CLONE=DKFZp586H2324 /FEA=FLmRNA /CNT=290 /TID=Hs.149846.0 /TIER=Stack /STK=13 /UG=Hs.149846 /LL=3693 /UG_GENE=ITGB5 /UG_TITLE=integrin, beta 5 /FL=gb:NM_002213.1 gb:J05633.1 gb:M35011.1
230435_at	2.66217	down	Hs.710370	LOC375190	hypothetical LOC375190	375190	chr2p23.3	gb:BF108666 /DB_XREF=gi:10938356 /DB_XREF=7l44b04.x1 /CLONE=IMAGE:3524286 /FEA=EST /CNT=22 /TID=Hs.125910.0 /TIER=Stack /STK=22 /UG=Hs.125910 /UG_TITLE=ESTs
220397_at	2.66072	down	Hs.655702	MDM1	Mdm1 nuclear protein homolog (mouse)	56890	chr12q15	gb:NM_020128.1 /DB_XREF=gi:9910417 /GEN=MDM1 /FEA=FLmRNA /CNT=7 /TID=Hs.156163.0 /TIER=FL /STK=3 /UG=Hs.156163 /LL=56890 /DEF=Homo sapiens nuclear protein double minute 1 (MDM1), mRNA. /PROD=nuclear protein double minute 1 /FL=gb:NM_020128.1 gb:AF267851.1
227230_s_at	2.6604	down	Hs.596667	KIAA1211	KIAA1211 protein	57482	chr4q12	gb:BE855799 /DB_XREF=gi:10368049 /DB_XREF=7g07a07.x1 /CLONE=IMAGE:3305748 /FEA=mRNA /CNT=37 /TID=Hs.205293.0 /TIER=Stack /STK=9 /UG=Hs.205293 /LL=57482 /UG_GENE=KIAA1211 /UG_TITLE=KIAA1211 protein
227001_at	2.65752	down	Hs.309489	NPAL2	NIPA-like domain containing 2	79815	chr8q22.2	gb:AI096706 /DB_XREF=gi:3446200 /DB_XREF=qb91d03.x1 /CLONE=IMAGE:1707461 /FEA=mRNA /CNT=43 /TID=Hs.167011.0 /TIER=Stack /STK=26 /UG=Hs.167011 /UG_TITLE=Homo sapiens cDNA: FLJ21362 fis, clone COL02886
211926_s_at	2.64973	down	Hs.474751	MYH9	myosin, heavy chain 9, non-muscle	4627	chr22q13.1	gb:AI827941 /DB_XREF=gi:5448699 /DB_XREF=wk31a02.x1 /CLONE=IMAGE:2413898 /FEA=FLmRNA /CNT=460 /TID=Hs.146550.0 /TIER=Stack /STK=52 /UG=Hs.146550 /LL=4627 /UG_GENE=MYH9 /UG_TITLE=myosin, heavy polypeptide 9, non-muscle /FL=gb:NM_002473.1
214860_at	2.64434	down	Hs.496057	SLC9A7	solute carrier family 9 (sodium/hydrogen exchanger), member 7	84679	chrXp11.3-p11.23|Xp11.3	gb:AL022165 /DB_XREF=gi:3281985 /FEA=DNA_2 /CNT=18 /TID=Hs.154353.0 /TIER=ConsEnd /STK=2 /UG=Hs.154353 /UG_TITLE=Human DNA sequence from clone 71L16 on chromosome Xp11. Contains a probable Zinc Finger protein (pseudo)gene, an unknown putative gene, a pseudogene with high similarity to part of antigen KI-67, a putative Chondroitin 6-Sulfotransferase LIKE gene and a KIAA0267 LIKE putative Na(+)H(+)…
239210_at	2.64371	down	Hs.660039		Transcribed locus			gb:AW074143 /DB_XREF=gi:6029141 /DB_XREF=xb08d04.x1 /CLONE=IMAGE:2575687 /FEA=EST /CNT=5 /TID=Hs.87134.0 /TIER=ConsEnd /STK=4 /UG=Hs.87134 /UG_TITLE=ESTs
228255_at	2.63854	down	Hs.12319	ALS2CR4	amyotrophic lateral sclerosis 2 (juvenile) chromosome region, candidate 4	65062		gb:AU150140 /DB_XREF=gi:11011661 /DB_XREF=AU150140 /CLONE=NT2RP2001663 /FEA=mRNA /CNT=35 /TID=Hs.12319.0 /TIER=Stack /STK=13 /UG=Hs.12319 /UG_TITLE=Homo sapiens cDNA FLJ12774 fis, clone NT2RP2001663, moderately similar to ENOLASE (EC 4.2.1.11)
213932_x_at	2.63846	down	Hs.181244	HLA-A	major histocompatibility complex, class I, A	3105	chr6p21.3	gb:AI923492 /DB_XREF=gi:5659456 /DB_XREF=wn86a02.x1 /CLONE=IMAGE:2452682 /FEA=EST /CNT=17 /TID=Hs.181244.2 /TIER=Stack /STK=9 /UG=Hs.181244 /LL=3105 /UG_GENE=HLA-A /UG_TITLE=major histocompatibility complex, class I, A
1554004_a_at	2.6364	down	Hs.482521	RGNEF	Rho-guanine nucleotide exchange factor	64283	chr5q13.2	gb:BC012946.1 /DB_XREF=gi:15341760 /TID=Hs2.33254.2 /CNT=9 /FEA=FLmRNA /TIER=FL+Stack /STK=8 /LL=64283 /UG_GENE=RGNEF /UG=Hs.33254 /UG_TITLE=hypothetical protein FLJ21817 similar to Rhoip2 /DEF=Homo sapiens, hypothetical protein FLJ21817 similar to Rhoip2, clone MGC:21017 IMAGE:4454960, mRNA, complete cds. /FL=gb:BC012946.1
201981_at	2.63413	down	Hs.643599	PAPPA	pregnancy-associated plasma protein A, pappalysin 1	5069	chr9q33.2	gb:AA148534 /DB_XREF=gi:1721559 /DB_XREF=zl06d06.s1 /CLONE=IMAGE:491531 /FEA=FLmRNA /CNT=471 /TID=Hs.75874.0 /TIER=Stack /STK=23 /UG=Hs.75874 /LL=5069 /UG_GENE=PAPPA /UG_TITLE=pregnancy-associated plasma protein A /FL=gb:NM_002581.1 gb:U28727.1
227438_at	2.62853	down	Hs.652825	ALPK1	alpha-kinase 1	80216	chr4q25	gb:AI760166 /DB_XREF=gi:5175833 /DB_XREF=wg58f01.x1 /CLONE=IMAGE:2369305 /FEA=mRNA /CNT=34 /TID=Hs.96840.0 /TIER=Stack /STK=15 /UG=Hs.96840 /LL=57651 /UG_GENE=KIAA1527 /UG_TITLE=KIAA1527 protein
223703_at	2.62785	down	Hs.118161	C10orf11	chromosome 10 open reading frame 11	83938	chr10q22.2-q22.3	gb:AF267860.1 /DB_XREF=gi:12006046 /FEA=FLmRNA /CNT=15 /TID=Hs.39780.0 /TIER=FL+Stack /STK=9 /UG=Hs.39780 /DEF=Homo sapiens CDA017 mRNA, complete cds. /PROD=CDA017 /FL=gb:AF267860.1
226621_at	2.62435	down	Hs.655172		Transcribed locus			gb:AI133452 /DB_XREF=gi:6360768 /DB_XREF=HA2061 /FEA=EST /CNT=48 /TID=Hs.75431.3 /TIER=Stack /STK=29 /UG=Hs.75431 /LL=2266 /UG_GENE=FGG /UG_TITLE=fibrinogen, gamma polypeptide
213295_at	2.61664	down	Hs.578973	CYLD	cylindromatosis (turban tumor syndrome)	1540	chr16q12.1	gb:AA555096 /DB_XREF=gi:2325635 /DB_XREF=nj40e01.s1 /CLONE=IMAGE:994968 /FEA=mRNA /CNT=47 /TID=Hs.26295.0 /TIER=Stack /STK=21 /UG=Hs.26295 /UG_TITLE=Homo sapiens mRNA; cDNA DKFZp586D1122 (from clone DKFZp586D1122)
201648_at	2.61373	down	Hs.207538	JAK1	Janus kinase 1 (a protein tyrosine kinase)	3716	chr1p32.3-p31.3	gb:AL039831 /DB_XREF=gi:5935215 /DB_XREF=DKFZp434D1112_s1 /CLONE=DKFZp434D1112 /FEA=FLmRNA /CNT=193 /TID=Hs.50651.0 /TIER=Stack /STK=50 /UG=Hs.50651 /LL=3716 /UG_GENE=JAK1 /UG_TITLE=Janus kinase 1 (a protein tyrosine kinase) /FL=gb:NM_002227.1 gb:M64174.1
215047_at	2.60622	down	Hs.323858	TRIM58	tripartite motif-containing 58	25893	chr1q44	gb:AL080170.1 /DB_XREF=gi:5262639 /GEN=DKFZp434C091 /FEA=mRNA /CNT=14 /TID=Hs.51692.0 /TIER=ConsEnd /STK=3 /UG=Hs.51692 /LL=25893 /DEF=Homo sapiens mRNA; cDNA DKFZp434C091 (from clone DKFZp434C091); partial cds. /PROD=hypothetical protein
208407_s_at	2.60471	down	Hs.166011	CTNND1	catenin (cadherin-associated protein), delta 1	1500	chr11q11	gb:NM_001331.1 /DB_XREF=gi:10835009 /GEN=CTNND1 /FEA=FLmRNA /CNT=2 /TID=Hs.166011.0 /TIER=FL /STK=0 /UG=Hs.166011 /LL=1500 /DEF=Homo sapiens catenin (cadherin-associated protein), delta 1 (CTNND1), mRNA. /PROD=catenin (cadherin-associated protein), delta 1 /FL=gb:AF062317.1 gb:NM_001331.1
207467_x_at	2.60364	down	Hs.440961	CAST	calpastatin	831	chr5q15	gb:NM_001750.2 /DB_XREF=gi:5729759 /GEN=CAST /FEA=FLmRNA /CNT=5 /TID=Hs.279607.0 /TIER=FL /STK=0 /UG=Hs.279607 /LL=831 /DEF=Homo sapiens calpastatin (CAST), mRNA. /PROD=calpastatin /FL=gb:U58996.2 gb:NM_001750.2
212805_at	2.59832	down	Hs.262857	LOC100129762 /// PRUNE2	prune homolog 2 (Drosophila) /// similar to KIAA0367	100129762 /// 158471	chr9q21.13	gb:AB002365.1 /DB_XREF=gi:2224674 /GEN=kIAA0367 /FEA=mRNA /CNT=114 /TID=Hs.23311.0 /TIER=Stack /STK=49 /UG=Hs.23311 /LL=23273 /UG_TITLE=KIAA0367 protein /DEF=Human mRNA for KIAA0367 gene, partial cds.
225144_at	2.59674	down	Hs.471119	BMPR2	bone morphogenetic protein receptor, type II (serine/threonine kinase)	659	chr2q33-q34	gb:AI457436 /DB_XREF=gi:4310305 /DB_XREF=tl73e06.x1 /CLONE=IMAGE:2152738 /FEA=EST /CNT=112 /TID=Hs.28959.0 /TIER=Stack /STK=10 /UG=Hs.28959 /UG_TITLE=ESTs
209004_s_at	2.59574	down	Hs.643433	FBXL5	F-box and leucine-rich repeat protein 5	26234	chr4p15.33	gb:AF142481.1 /DB_XREF=gi:7672733 /GEN=FLR1 /FEA=FLmRNA /CNT=205 /TID=Hs.5548.0 /TIER=FL+Stack /STK=65 /UG=Hs.5548 /LL=26234 /DEF=Homo sapiens F-box protein FLR1 (FLR1) mRNA, complete cds. /PROD=F-box protein FLR1 /FL=gb:AF142481.1 gb:AF199420.1 gb:AF157323.1
221599_at	2.59551	down	Hs.503357	C11orf67	chromosome 11 open reading frame 67	28971	chr11q14.1	gb:BC002752.1 /DB_XREF=gi:12803822 /FEA=FLmRNA /CNT=37 /TID=Hs.95870.1 /TIER=FL /STK=0 /UG=Hs.95870 /LL=28971 /UG_GENE=PTD015 /DEF=Homo sapiens, Similar to PTD015 protein, clone MGC:3367, mRNA, complete cds. /PROD=Similar to PTD015 protein /FL=gb:BC002752.1
227376_at	2.59067	down	Hs.21509	GLI3	GLI-Kruppel family member GLI3 (Greig cephalopolysyndactyly syndrome)	2737	chr7p13	gb:AW021102 /DB_XREF=gi:5874632 /DB_XREF=df18g11.y1 /CLONE=IMAGE:2483901 /FEA=EST /CNT=35 /TID=Hs.21509.0 /TIER=Stack /STK=21 /UG=Hs.21509 /UG_TITLE=ESTs
36553_at	2.58749	down	Hs.533514	ASMTL	acetylserotonin O-methyltransferase-like	8623	chrXp22.3; Yp11.3	Cluster Incl. AA669799:ag36c04.s1 Homo sapiens cDNA, 3 end /clone=IMAGE-1118886 /clone_end=3' /gb=AA669799 /gi=2631298 /ug=Hs.6315 /len=679
209679_s_at	2.58574	down	Hs.652389	LOC57228	small trans-membrane and glycosylated protein	57228	chr12q13.13	gb:BC003379.1 /DB_XREF=gi:13097236 /FEA=FLmRNA /CNT=79 /TID=Hs.206501.1 /TIER=FL+Stack /STK=33 /UG=Hs.206501 /LL=57228 /UG_GENE=LOC57228 /DEF=Homo sapiens, hypothetical protein from clone 643, clone MGC:5115, mRNA, complete cds. /PROD=hypothetical protein from clone 643 /FL=gb:NM_020467.1 gb:BC003379.1
229784_at	2.58449	down	Hs.416379	MGC16121	hypothetical protein MGC16121	84848	chrXq26.3	gb:AA234096 /DB_XREF=gi:1858901 /DB_XREF=zs39c08.s1 /CLONE=IMAGE:687566 /FEA=EST /CNT=15 /TID=Hs.7724.1 /TIER=Stack /STK=14 /UG=Hs.7724 /LL=22904 /UG_GENE=KIAA0963 /UG_TITLE=KIAA0963 protein
214703_s_at	2.58157	down	Hs.188464	MAN2B2	mannosidase, alpha, class 2B, member 2	23324	chr4p16.1	gb:AW954107 /DB_XREF=gi:8143790 /DB_XREF=EST366177 /FEA=mRNA /CNT=33 /TID=Hs.303394.0 /TIER=ConsEnd /STK=0 /UG=Hs.303394 /UG_TITLE=Homo sapiens cDNA: FLJ22150 fis, clone HRC00109
209588_at	2.57573	down	Hs.523329	EPHB2	EPH receptor B2	2048	chr1p36.1-p35	gb:AL530874 /DB_XREF=gi:12794367 /DB_XREF=AL530874 /CLONE=CS0DD003YJ13 (5 prime) /FEA=FLmRNA /CNT=76 /TID=Hs.125124.1 /TIER=Stack /STK=20 /UG=Hs.125124 /LL=2048 /UG_GENE=EPHB2 /UG_TITLE=EphB2 /FL=gb:AF025304.1
203158_s_at	2.57427	down	Hs.116448	GLS	glutaminase	2744	chr2q32-q34	gb:AF097493.1 /DB_XREF=gi:6002672 /FEA=FLmRNA /CNT=140 /TID=Hs.239189.0 /TIER=FL /STK=3 /UG=Hs.239189 /LL=2744 /UG_GENE=GLS /DEF=Homo sapiens glutaminase kidney isoform mRNA, complete cds. /PROD=glutaminase kidney isoform /FL=gb:AF223943.1 gb:AF327434.1 gb:NM_014905.1 gb:AB020645.1 gb:AF097493.1
202936_s_at	2.57413	down	Hs.707993	SOX9	SRY (sex determining region Y)-box 9 (campomelic dysplasia, autosomal sex-reversal)	6662	chr17q24.3-q25.1	gb:NM_000346.1 /DB_XREF=gi:4557852 /GEN=SOX9 /FEA=FLmRNA /CNT=136 /TID=Hs.2316.0 /TIER=FL+Stack /STK=39 /UG=Hs.2316 /LL=6662 /DEF=Homo sapiens SRY (sex determining region Y)-box 9 (campomelic dysplasia, autosomal sex-reversal) (SOX9), mRNA. /PROD=transcription factor SOX9 /FL=gb:NM_000346.1
215495_s_at	2.57046	down	Hs.98259	SAMD4A	sterile alpha motif domain containing 4A	23034	chr14q22.2	gb:AL117523.1 /DB_XREF=gi:5912039 /GEN=DKFZp434H0350 /FEA=mRNA /CNT=3 /TID=Hs.173571.2 /TIER=ConsEnd /STK=0 /UG=Hs.173571 /LL=23034 /DEF=Homo sapiens mRNA; cDNA DKFZp434H0350 (from clone DKFZp434H0350); partial cds. /PROD=hypothetical protein
228125_at	2.57039	down	Hs.464896	ZNF397OS	zinc finger protein 397 opposite strand	100101467	chr18q12.2	gb:BF431973 /DB_XREF=gi:11444087 /DB_XREF=nab83f04.x1 /CLONE=IMAGE:3274495 /FEA=mRNA /CNT=43 /TID=Hs.265891.0 /TIER=Stack /STK=18 /UG=Hs.265891 /UG_TITLE=Homo sapiens cDNA FLJ10641 fis, clone NT2RP2005748
219014_at	2.57024	down	Hs.546392	PLAC8	placenta-specific 8	51316	chr4q21.22	gb:NM_016619.1 /DB_XREF=gi:7706157 /GEN=LOC51316 /FEA=FLmRNA /CNT=86 /TID=Hs.107139.0 /TIER=FL /STK=0 /UG=Hs.107139 /LL=51316 /DEF=Homo sapiens hypothetical protein (LOC51316), mRNA. /PROD=hypothetical protein /FL=gb:NM_016619.1 gb:AF208846.1
203627_at	2.56986	down	Hs.653377	IGF1R	insulin-like growth factor 1 receptor	3480	chr15q26.3	gb:AI830698 /DB_XREF=gi:5451454 /DB_XREF=wj52f06.x1 /CLONE=IMAGE:2406467 /FEA=FLmRNA /CNT=95 /TID=Hs.239176.0 /TIER=Stack /STK=11 /UG=Hs.239176 /LL=3480 /UG_GENE=IGF1R /UG_TITLE=insulin-like growth factor 1 receptor /FL=gb:NM_000875.2
229022_at	2.56664	down	Hs.336681	ZFX	zinc finger protein, X-linked	7543	chrXp21.3	gb:AI745209 /DB_XREF=gi:5113497 /DB_XREF=wg10c07.x1 /CLONE=IMAGE:2364684 /FEA=EST /CNT=23 /TID=Hs.53455.0 /TIER=Stack /STK=17 /UG=Hs.53455 /UG_TITLE=ESTs
220751_s_at	2.56627	down	Hs.713175	C5orf4	chromosome 5 open reading frame 4	10826	chr5q31-q32	gb:NM_016348.1 /DB_XREF=gi:7705942 /GEN=C5ORF4 /FEA=FLmRNA /CNT=3 /TID=Hs.10235.0 /TIER=FL /STK=0 /UG=Hs.10235 /LL=10826 /DEF=Homo sapiens chromosome 5 open reading frame 4 (C5ORF4), mRNA. /PROD=putative tumor suppressor /FL=gb:NM_016348.1 gb:AF159165.1
212387_at	2.56443	down	Hs.644653	TCF4	transcription factor 4	6925	chr18q21.1	gb:BG495771 /DB_XREF=gi:13457287 /DB_XREF=602540396F1 /CLONE=IMAGE:4671599 /FEA=mRNA /CNT=240 /TID=Hs.289068.0 /TIER=Stack /STK=26 /UG=Hs.289068 /UG_TITLE=Homo sapiens cDNA FLJ11918 fis, clone HEMBB1000272
201152_s_at	2.56268	down	Hs.478000	MBNL1	muscleblind-like (Drosophila)	4154	chr3q25	gb:N31913 /DB_XREF=gi:1152312 /DB_XREF=yy21f10.s1 /CLONE=IMAGE:271915 /FEA=FLmRNA /CNT=345 /TID=Hs.28578.0 /TIER=Stack /STK=29 /UG=Hs.28578 /LL=4154 /UG_GENE=MBNL /UG_TITLE=muscleblind (Drosophila)-like /FL=gb:NM_021038.1 gb:AB007888.1
41220_at	2.56202	down	Hs.440932	2009-09-09	septin 9	10801	chr17q25	Cluster Incl. AB023208:Homo sapiens mRNA for KIAA0991 protein, complete cds /cds=(732,2000) /gb=AB023208 /gi=4589625 /ug=Hs.181002 /len=3938
235230_at	2.55688	down	Hs.655022		CDNA FLJ34317 fis, clone FEBRA2008475			gb:AW170015 /DB_XREF=gi:6401540 /DB_XREF=xj35g12.x1 /CLONE=IMAGE:2659270 /FEA=EST /CNT=26 /TID=Hs.6594.0 /TIER=ConsEnd /STK=6 /UG=Hs.6594 /UG_TITLE=ESTs
1552671_a_at	2.55448	down	Hs.496057	SLC9A7	solute carrier family 9 (sodium/hydrogen exchanger), member 7	84679	chrXp11.3-p11.23|Xp11.3	gb:NM_032591.1 /DB_XREF=gi:14211918 /GEN=SLC9A7 /TID=Hs2.154353.1 /CNT=22 /FEA=FLmRNA /TIER=FL /STK=2 /LL=84679 /UG=Hs.154353 /DEF=Homo sapiens solute carrier family 9 (sodiumhydrogen exchanger), isoform 7 (SLC9A7), mRNA. /PROD=solute carrier family 9, member 7 /FL=gb:NM_032591.1 gb:AF298591.1
236442_at	2.55422	down	Hs.162868	DPF3	D4, zinc and double PHD fingers, family 3	8110	chr14q24.3-q31.1	gb:BF672019 /DB_XREF=gi:11945914 /DB_XREF=602152445F1 /CLONE=IMAGE:4293587 /FEA=EST /CNT=7 /TID=Hs.126623.0 /TIER=ConsEnd /STK=5 /UG=Hs.126623 /UG_TITLE=ESTs
222473_s_at	2.55316	down	Hs.591774	ERBB2IP	erbb2 interacting protein	55914	chr5q12.3	gb:AI807103 /DB_XREF=gi:5393669 /DB_XREF=we85f07.x1 /CLONE=IMAGE:2347909 /FEA=FLmRNA /CNT=172 /TID=Hs.8117.0 /TIER=Stack /STK=13 /UG=Hs.8117 /LL=55914 /UG_GENE=LOC55914 /UG_TITLE=erbb2-interacting protein ERBIN /FL=gb:AF263744.1 gb:NM_018695.1
208178_x_at	2.54928	down	Hs.130031	TRIO	triple functional domain (PTPRF interacting)	7204	chr5p15.1-p14	gb:NM_007118.1 /DB_XREF=gi:6005921 /GEN=TRIO /FEA=FLmRNA /CNT=2 /TID=Hs.171957.0 /TIER=FL /STK=0 /UG=Hs.171957 /LL=7204 /DEF=Homo sapiens triple functional domain (PTPRF interacting) (TRIO), mRNA. /PROD=triple functional domain (PTPRF interacting) /FL=gb:NM_007118.1 gb:U42390.1
214177_s_at	2.54651	down	Hs.505806	PBXIP1	pre-B-cell leukemia homeobox interacting protein 1	57326	chr1q21.3	gb:AI935162 /DB_XREF=gi:5674032 /DB_XREF=wp14e01.x1 /CLONE=IMAGE:2464824 /FEA=EST /CNT=15 /TID=Hs.8068.2 /TIER=ConsEnd /STK=0 /UG=Hs.8068 /LL=57326 /UG_GENE=HPIP /UG_TITLE=hematopoietic PBX-interacting protein
212195_at	2.54609	down	Hs.532082	IL6ST	interleukin 6 signal transducer (gp130, oncostatin M receptor)	3572	chr5q11	gb:AL049265.1 /DB_XREF=gi:4500013 /FEA=mRNA /CNT=227 /TID=Hs.71968.0 /TIER=Stack /STK=105 /UG=Hs.71968 /UG_TITLE=Homo sapiens mRNA; cDNA DKFZp564F053 (from clone DKFZp564F053) /DEF=Homo sapiens mRNA; cDNA DKFZp564F053 (from clone DKFZp564F053).
213891_s_at	2.5441	down	Hs.644653	TCF4	transcription factor 4	6925	chr18q21.1	gb:AI927067 /DB_XREF=gi:5663031 /DB_XREF=wo87f01.x1 /CLONE=IMAGE:2462329 /FEA=EST /CNT=21 /TID=Hs.289068.1 /TIER=Stack /STK=14 /UG=Hs.289068 /UG_TITLE=Homo sapiens cDNA FLJ11918 fis, clone HEMBB1000272
227997_at	2.54369	down	Hs.150725	IL17RD	interleukin 17 receptor D	54756	chr3p14.3	gb:AW007080 /DB_XREF=gi:5855858 /DB_XREF=ws49h10.x1 /CLONE=IMAGE:2500579 /FEA=EST /CNT=23 /TID=Hs.8817.0 /TIER=Stack /STK=19 /UG=Hs.8817 /UG_TITLE=ESTs
58780_s_at	2.54287	down	Hs.35125	FLJ10357	hypothetical protein FLJ10357	55701	chr14q11.2	Cluster Incl. R42449:yg02a07.s1 Homo sapiens cDNA, 3 end /clone=IMAGE-30831 /clone_end=3' /gb=R42449 /gi=817213 /ug=Hs.235831 /len=431
225812_at	2.54036	down	Hs.591340	LOC619208	hypothetical protein LOC619208	619208	chr6q21	gb:N36759 /DB_XREF=gi:1157901 /DB_XREF=yy34a02.s1 /CLONE=IMAGE:273098 /FEA=EST /CNT=98 /TID=Hs.8917.0 /TIER=Stack /STK=54 /UG=Hs.8917 /UG_TITLE=ESTs
243718_at	2.5329	down	Hs.128708		Transcribed locus			gb:AA846756 /DB_XREF=gi:2932896 /DB_XREF=aj99d09.s1 /CLONE=IMAGE:1404593 /FEA=EST /CNT=6 /TID=Hs.128708.0 /TIER=ConsEnd /STK=3 /UG=Hs.128708 /UG_TITLE=ESTs
203167_at	2.53279	down	Hs.633514	TIMP2	TIMP metallopeptidase inhibitor 2	7077	chr17q25	gb:NM_003255.2 /DB_XREF=gi:9257247 /GEN=TIMP2 /FEA=FLmRNA /CNT=101 /TID=Hs.325495.0 /TIER=FL+Stack /STK=28 /UG=Hs.325495 /LL=7077 /DEF=Homo sapiens tissue inhibitor of metalloproteinase 2 (TIMP2), mRNA. /PROD=tissue inhibitor of metalloproteinase 2precursor /FL=gb:NM_003255.2 gb:J05593.1 gb:M32304.1
235634_at	2.53062	down	Hs.373778	PURG	purine-rich element binding protein G	29942	chr8p11	gb:BE503391 /DB_XREF=gi:9705799 /DB_XREF=7a17e03.x1 /CLONE=IMAGE:3219004 /FEA=EST /CNT=14 /TID=Hs.47628.0 /TIER=ConsEnd /STK=7 /UG=Hs.47628 /UG_TITLE=ESTs
208908_s_at	2.52952	down	Hs.440961	CAST	calpastatin	831	chr5q15	gb:AF327443.1 /DB_XREF=gi:12056961 /FEA=FLmRNA /CNT=221 /TID=Hs.279607.1 /TIER=FL /STK=7 /UG=Hs.279607 /LL=831 /UG_GENE=CAST /DEF=Homo sapiens calpastatin mRNA, complete cds. /PROD=calpastatin /FL=gb:AF327443.1 gb:U26724.2
225867_at	2.52607	down	Hs.372579	VASN	vasorin	114990	chr16p13.3	gb:BE741869 /DB_XREF=gi:10155861 /DB_XREF=601593479F1 /CLONE=IMAGE:3947706 /FEA=EST /CNT=74 /TID=Hs.102267.1 /TIER=Stack /STK=45 /UG=Hs.102267 /LL=4015 /UG_GENE=LOX /UG_TITLE=lysyl oxidase
202732_at	2.52584	down	Hs.651213	PKIG	protein kinase (cAMP-dependent, catalytic) inhibitor gamma	11142	chr20q12-q13.1	gb:NM_007066.1 /DB_XREF=gi:5902019 /GEN=PKIG /FEA=FLmRNA /CNT=162 /TID=Hs.3407.0 /TIER=FL+Stack /STK=102 /UG=Hs.3407 /LL=11142 /DEF=Homo sapiens protein kinase (cAMP-dependent, catalytic) inhibitor gamma (PKIG), mRNA. /PROD=protein kinase (cAMP-dependent, catalytic)inhibitor gamma /FL=gb:AF182032.1 gb:NM_007066.1 gb:AB019517.1
218501_at	2.52376	down	Hs.476402	ARHGEF3	Rho guanine nucleotide exchange factor (GEF) 3	50650	chr3p21-p13	gb:NM_019555.1 /DB_XREF=gi:9506400 /GEN=ARHGEF3 /FEA=FLmRNA /CNT=116 /TID=Hs.25951.0 /TIER=FL+Stack /STK=61 /UG=Hs.25951 /LL=50650 /DEF=Homo sapiens Rho guanine nucleotide exchange factor (GEF) 3 (ARHGEF3), mRNA. /PROD=Rho guanine nucleotide exchange factor (GEF) 3 /FL=gb:AF249744.1 gb:NM_019555.1
204094_s_at	2.52052	down	Hs.644065	TSC22D2	TSC22 domain family, member 2	9819	chr3q25.1	gb:NM_014779.1 /DB_XREF=gi:7662235 /GEN=KIAA0669 /FEA=FLmRNA /CNT=197 /TID=Hs.52526.0 /TIER=FL /STK=2 /UG=Hs.52526 /LL=9819 /DEF=Homo sapiens KIAA0669 gene product (KIAA0669), mRNA. /PROD=KIAA0669 gene product /FL=gb:AB014569.1 gb:NM_014779.1
212423_at	2.51488	down	Hs.523080	C10orf56	chromosome 10 open reading frame 56	219654	chr10q22.3	gb:AK024784.1 /DB_XREF=gi:10437168 /FEA=mRNA /CNT=188 /TID=Hs.28264.0 /TIER=Stack /STK=34 /UG=Hs.28264 /UG_TITLE=Homo sapiens mRNA; cDNA DKFZp564L0822 (from clone DKFZp564L0822) /DEF=Homo sapiens cDNA: FLJ21131 fis, clone CAS06355.
221527_s_at	2.514	down	Hs.131489	PARD3	par-3 partitioning defective 3 homolog (C. elegans)	56288	chr10p11.22-p11.21	gb:AF196185.1 /DB_XREF=gi:13491609 /FEA=FLmRNA /CNT=92 /TID=Hs.72249.0 /TIER=FL+Stack /STK=19 /UG=Hs.72249 /LL=56288 /UG_GENE=PAR3 /DEF=Homo sapiens atypical PKC isotype-specific interacting protein long variant mRNA, complete cds. /PROD=atypical PKC isotype-specific interactingprotein long variant /FL=gb:AF196185.1
37943_at	2.51386	down	Hs.98041	ZFYVE26	zinc finger, FYVE domain containing 26	23503	chr14q24.1	Cluster Incl. AB002319:Human mRNA for KIAA0321 gene, partial cds /cds=(0,4628) /gb=AB002319 /gi=2224582 /ug=Hs.8663 /len=6540
220382_s_at	2.51195	down	Hs.183114	ARHGAP28	Rho GTPase activating protein 28	79822	chr18p11.31	gb:NM_030672.1 /DB_XREF=gi:13491175 /GEN=FLJ10312 /FEA=FLmRNA /CNT=8 /TID=Hs.132560.0 /TIER=FL /STK=3 /UG=Hs.132560 /LL=79822 /DEF=Homo sapiens hypothetical protein FLJ10312 (FLJ10312), mRNA. /PROD=hypothetical protein FLJ10312 /FL=gb:NM_030672.1
204981_at	2.50852	down	Hs.50868	SLC22A18	solute carrier family 22, member 18	5002	chr11p15.5	gb:NM_002555.1 /DB_XREF=gi:4505526 /GEN=SLC22A1L /FEA=FLmRNA /CNT=48 /TID=Hs.50868.0 /TIER=FL+Stack /STK=17 /UG=Hs.50868 /LL=5002 /DEF=Homo sapiens solute carrier family 22 (organic cation transporter), member 1-like (SLC22A1L), mRNA. /PROD=organic cation transporter-like 2 /FL=gb:AB012083.1 gb:AF037064.1 gb:AF030302.1 gb:NM_002555.1 gb:AF059663.1 gb:AF028738.1 gb:AF070479.1
242230_at	2.50692	down	Hs.434961	ATXN1	ataxin 1	6310	chr6p23	gb:BF438383 /DB_XREF=gi:11450900 /DB_XREF=7q08g05.x1 /CLONE=IMAGE:3677001 /FEA=EST /CNT=5 /TID=Hs.131081.0 /TIER=ConsEnd /STK=3 /UG=Hs.131081 /UG_TITLE=ESTs
223541_at	2.5055	down	Hs.592069	HAS3	hyaluronan synthase 3	3038	chr16q22.1	gb:AF232772.1 /DB_XREF=gi:7110557 /GEN=HAS3 /FEA=FLmRNA /CNT=33 /TID=Hs.85962.0 /TIER=FL+Stack /STK=16 /UG=Hs.85962 /LL=3038 /DEF=Homo sapiens hyaluronan synthase 3 (HAS3) mRNA, complete cds. /PROD=hyaluronan synthase 3 /FL=gb:NM_005329.1 gb:AF232772.1
225262_at	2.50513	down	Hs.220971	FOSL2	FOS-like antigen 2	2355	chr2p23.3	gb:AI670862 /DB_XREF=gi:4850593 /DB_XREF=wa06b06.x1 /CLONE=IMAGE:2297267 /FEA=EST /CNT=74 /TID=Hs.5890.1 /TIER=Stack /STK=18 /UG=Hs.5890 /UG_TITLE=ESTs, Weakly similar to A49134 Ig kappa chain V-I region (H.sapiens)
210715_s_at	2.50082	down	Hs.31439	LOC100130414 /// SPINT2	serine peptidase inhibitor, Kunitz type, 2 /// hypothetical protein LOC100130414	100130414 /// 10653	chr19q13.1 /// chr19q13.2	gb:AF027205.1 /DB_XREF=gi:2598967 /GEN=kop /FEA=FLmRNA /CNT=3 /TID=Hs.31439.1 /TIER=FL /STK=0 /UG=Hs.31439 /LL=10653 /DEF=Homo sapiens Kunitz-type protease inhibitor (kop) mRNA, complete cds. /PROD=Kunitz-type protease inhibitor /FL=gb:AF027205.1
218194_at	2.5	down	Hs.677190	REXO2	REX2, RNA exonuclease 2 homolog (S. cerevisiae)	25996	chr11q23.1-q23.2	gb:NM_015523.1 /DB_XREF=gi:7661645 /GEN=DKFZP566E144 /FEA=FLmRNA /CNT=136 /TID=Hs.7527.0 /TIER=FL+Stack /STK=76 /UG=Hs.7527 /LL=25996 /DEF=Homo sapiens small fragment nuclease (DKFZP566E144), mRNA. /PROD=small fragment nuclease /FL=gb:AF151872.1 gb:NM_015523.1 gb:AL110239.1
207181_s_at	2.49886	down	Hs.9216	CASP7	caspase 7, apoptosis-related cysteine peptidase	840	chr10q25	gb:NM_001227.1 /DB_XREF=gi:4502580 /GEN=CASP7 /FEA=FLmRNA /CNT=11 /TID=Hs.9216.0 /TIER=FL /STK=0 /UG=Hs.9216 /LL=840 /DEF=Homo sapiens caspase 7, apoptosis-related cysteine protease (CASP7), mRNA. /PROD=caspase 7, apoptosis-related cysteine protease /FL=gb:U67319.1 gb:U67320.1 gb:NM_001227.1 gb:U37448.1 gb:U40281.1
212686_at	2.49869	down	Hs.435479	PPM1H	protein phosphatase 1H (PP2C domain containing)	57460	chr12q14.1-q14.2	gb:AB032983.1 /DB_XREF=gi:6330128 /GEN=KIAA1157 /FEA=mRNA /CNT=135 /TID=Hs.21894.0 /TIER=Stack /STK=68 /UG=Hs.21894 /LL=57460 /DEF=Homo sapiens mRNA for KIAA1157 protein, partial cds. /PROD=KIAA1157 protein
223533_at	2.49713	down	Hs.657493	LRRC8C	leucine rich repeat containing 8 family, member C	84230	chr1p22.2	gb:AL136919.1 /DB_XREF=gi:12053332 /GEN=DKFZp586J1119 /FEA=FLmRNA /CNT=29 /TID=Hs.193669.0 /TIER=FL /STK=0 /UG=Hs.193669 /DEF=Homo sapiens mRNA; cDNA DKFZp586J1119 (from clone DKFZp586J1119); complete cds. /PROD=hypothetical protein /FL=gb:AL136919.1
227866_at	2.49594	down	Hs.486886	LOC729436	Hypothetical LOC729436	729436	chr6q25.2	gb:AI743557 /DB_XREF=gi:5111845 /DB_XREF=wg51a11.x1 /CLONE=IMAGE:2368604 /FEA=EST /CNT=28 /TID=Hs.3737.0 /TIER=Stack /STK=16 /UG=Hs.3737 /UG_TITLE=ESTs
205596_s_at	2.49594	down	Hs.705442	SMURF2	SMAD specific E3 ubiquitin protein ligase 2	64750	chr17q22-q23	gb:AY014180.1 /DB_XREF=gi:12408118 /FEA=FLmRNA /CNT=55 /TID=Hs.194477.0 /TIER=FL+Stack /STK=26 /UG=Hs.194477 /LL=64750 /UG_GENE=SMURF2 /DEF=Homo sapiens E3 ubiquitin ligase Smurf2 mRNA, complete cds. /PROD=E3 ubiquitin ligase Smurf2 /FL=gb:AY014180.1 gb:NM_022739.1 gb:AF301463.1 gb:AF310676.1
213073_at	2.49252	down	Hs.98041	ZFYVE26	zinc finger, FYVE domain containing 26	23503	chr14q24.1	gb:AB002319.1 /DB_XREF=gi:2224582 /GEN=KIAA0321 /FEA=mRNA /CNT=76 /TID=Hs.8663.0 /TIER=Stack /STK=36 /UG=Hs.8663 /LL=23503 /UG_TITLE=KIAA0321 protein /DEF=Human mRNA for KIAA0321 gene, partial cds.
202890_at	2.4919	down	Hs.486548	MAP7	microtubule-associated protein 7	9053	chr6q23.3	gb:AW242297 /DB_XREF=gi:6576051 /DB_XREF=xm96b11.x1 /CLONE=IMAGE:2692029 /FEA=FLmRNA /CNT=114 /TID=Hs.146388.0 /TIER=Stack /STK=30 /UG=Hs.146388 /LL=9053 /UG_GENE=MAP7 /UG_TITLE=microtubule-associated protein 7 /FL=gb:NM_003980.1
206782_s_at	2.49045	down	Hs.172847	DNAJC4	DnaJ (Hsp40) homolog, subfamily C, member 4	3338	chr11q13	gb:NM_005528.1 /DB_XREF=gi:5031770 /GEN=HSPF2 /FEA=FLmRNA /CNT=13 /TID=Hs.172847.0 /TIER=FL+Stack /STK=10 /UG=Hs.172847 /LL=3338 /DEF=Homo sapiens heat shock 40kD protein 2 (HSPF2), mRNA. /PROD=heat shock 40kD protein 2 /FL=gb:AF012106.1 gb:NM_005528.1
212613_at	2.48552	down	Hs.376046	BTN3A2	butyrophilin, subfamily 3, member A2	11118	chr6p22.1	gb:AI991252 /DB_XREF=gi:5838157 /DB_XREF=wu41e09.x1 /CLONE=IMAGE:2522632 /FEA=mRNA /CNT=96 /TID=Hs.87497.2 /TIER=Stack /STK=55 /UG=Hs.87497 /LL=11118 /UG_GENE=BTN3A2 /UG_TITLE=butyrophilin, subfamily 3, member A2
1557137_at	2.48519	down	Hs.308028	TMEM17	transmembrane protein 17	200728	chr2p15	gb:AA084725 /DB_XREF=gi:1626816 /DB_XREF=zn06f07.s1 /CLONE=IMAGE:546661 /TID=Hs2.376625.1 /CNT=10 /FEA=mRNA /TIER=ConsEnd /STK=1 /LL=200728 /UG_GENE=FLJ34583 /UG=Hs.376625 /UG_TITLE=hypothetical protein FLJ34583
212124_at	2.48126	down	Hs.193118	ZMIZ1	zinc finger, MIZ-type containing 1	57178	chr10q22.3	gb:AF070622.1 /DB_XREF=gi:3283888 /FEA=mRNA /CNT=236 /TID=Hs.7252.0 /TIER=Stack /STK=37 /UG=Hs.7252 /LL=57178 /UG_GENE=KIAA1224 /UG_TITLE=KIAA1224 protein /DEF=Homo sapiens clone 24800 mRNA sequence.
204308_s_at	2.47905	down	Hs.195667	KIAA0329	KIAA0329	9895	chr14q32.31	gb:NM_014844.1 /DB_XREF=gi:7662057 /GEN=KIAA0329 /FEA=FLmRNA /CNT=65 /TID=Hs.11711.0 /TIER=FL+Stack /STK=27 /UG=Hs.11711 /LL=9895 /DEF=Homo sapiens KIAA0329 gene product (KIAA0329), mRNA. /PROD=KIAA0329 gene product /FL=gb:AB002327.1 gb:NM_014844.1
1562415_a_at	2.47866	down	Hs.62604	SPOCD1	SPOC domain containing 1	90853	chr1p35.2	gb:AK096192.1 /DB_XREF=gi:21755620 /TID=Hs2.364165.2 /CNT=2 /FEA=mRNA /TIER=ConsEnd /STK=0 /UG=Hs.364165 /UG_TITLE=Homo sapiens cDNA FLJ39908 fis, clone SPLEN2017620. /DEF=Homo sapiens cDNA FLJ38873 fis, clone MESAN2013845.
231899_at	2.47862	down	Hs.376289	ZC3H12C	zinc finger CCCH-type containing 12C	85463	chr11q22.3	gb:AB051513.1 /DB_XREF=gi:12697996 /GEN=KIAA1726 /FEA=mRNA /CNT=32 /TID=Hs.164719.0 /TIER=ConsEnd /STK=3 /UG=Hs.164719 /DEF=Homo sapiens mRNA for KIAA1726 protein, partial cds. /PROD=KIAA1726 protein
210879_s_at	2.47576	down	Hs.24557	RAB11FIP5	RAB11 family interacting protein 5 (class I)	26056	chr2p13-p12	gb:AF334812.1 /DB_XREF=gi:13377896 /FEA=FLmRNA /CNT=5 /TID=Hs.24557.0 /TIER=FL /STK=0 /UG=Hs.24557 /LL=26056 /UG_GENE=KIAA0857 /DEF=Homo sapiens Rab11 interacting protein Rip11a mRNA, complete cds. /PROD=Rab11 interacting protein Rip11a /FL=gb:AF334812.1
207836_s_at	2.47424	down	Hs.334587	RBPMS	RNA binding protein with multiple splicing	11030	chr8p12-p11	gb:NM_006867.1 /DB_XREF=gi:5803140 /GEN=RBPMS /FEA=FLmRNA /CNT=3 /TID=Hs.80248.0 /TIER=FL /STK=0 /UG=Hs.80248 /LL=11030 /DEF=Homo sapiens RNA-binding protein gene with multiple splicing (RBPMS), mRNA. /PROD=RNA-binding protein gene with multiple splicing /FL=gb:NM_006867.1 gb:D84110.1
202587_s_at	2.47189	down	Hs.175473	AK1	adenylate kinase 1	203	chr9q34.1	gb:BC001116.1 /DB_XREF=gi:12654562 /FEA=FLmRNA /CNT=167 /TID=Hs.76240.0 /TIER=FL /STK=1 /UG=Hs.76240 /LL=203 /UG_GENE=AK1 /DEF=Homo sapiens, adenylate kinase 1, clone MGC:1808, mRNA, complete cds. /PROD=adenylate kinase 1 /FL=gb:BC001116.1 gb:NM_000476.1 gb:AB021871.1
218429_s_at	2.46432	down	Hs.655613	FLJ11286	hypothetical protein FLJ11286	55337	chr19p13.2	gb:NM_018381.1 /DB_XREF=gi:8922978 /GEN=FLJ11286 /FEA=FLmRNA /CNT=80 /TID=Hs.12151.0 /TIER=FL+Stack /STK=33 /UG=Hs.12151 /LL=55337 /DEF=Homo sapiens hypothetical protein FLJ11286 (FLJ11286), mRNA. /PROD=hypothetical protein FLJ11286 /FL=gb:NM_018381.1
228564_at	2.46079	down	Hs.659070	LOC375295	hypothetical gene supported by BC013438	375295	chr2q31.1	gb:AI569804 /DB_XREF=gi:4533178 /DB_XREF=tn46b02.x1 /CLONE=IMAGE:2171403 /FEA=EST /CNT=37 /TID=Hs.42792.0 /TIER=Stack /STK=12 /UG=Hs.42792 /UG_TITLE=ESTs
223282_at	2.45863	down	Hs.284217	TSHZ1	teashirt zinc finger homeobox 1	10194	chr18q22.3	gb:W60810 /DB_XREF=gi:1367635 /DB_XREF=zd27c05.s1 /CLONE=IMAGE:341864 /FEA=FLmRNA /CNT=83 /TID=Hs.284217.0 /TIER=Stack /STK=12 /UG=Hs.284217 /LL=10194 /UG_GENE=SDCCAG33 /UG_TITLE=serologically defined colon cancer antigen 33 /FL=gb:AF039698.1
206956_at	2.45848	down	Hs.530479	BGLAP /// PMF1	bone gamma-carboxyglutamate (gla) protein (osteocalcin) /// polyamine-modulated factor 1	11243 /// 632	chr1q12 /// chr1q25-q31	gb:NM_000711.1 /DB_XREF=gi:4502400 /GEN=BGLAP /FEA=FLmRNA /CNT=9 /TID=Hs.2558.0 /TIER=FL /STK=0 /UG=Hs.2558 /LL=632 /DEF=Homo sapiens bone gamma-carboxyglutamate (gla) protein (osteocalcin) (BGLAP), mRNA. /PROD=bone gamma-carboxyglutamate (gla) protein(osteocalcin) /FL=gb:NM_000711.1
235352_at	2.45404	down	Hs.13500		CDNA FLJ31593 fis, clone NT2RI2002481			gb:AI270356 /DB_XREF=gi:3889523 /DB_XREF=qu86h07.x1 /CLONE=IMAGE:1979005 /FEA=EST /CNT=13 /TID=Hs.13500.0 /TIER=ConsEnd /STK=2 /UG=Hs.13500 /UG_TITLE=ESTs
232946_s_at	2.45149	down	Hs.556986	NADSYN1	NAD synthetase 1	55191	chr11q13.4	gb:AL512694.1 /DB_XREF=gi:12224850 /FEA=mRNA /CNT=4 /TID=Hs.307073.0 /TIER=ConsEnd /STK=0 /UG=Hs.307073 /UG_TITLE=Homo sapiens mRNA; cDNA DKFZp761J2423 (from clone DKFZp761J2423) /DEF=Homo sapiens mRNA; cDNA DKFZp761J2423 (from clone DKFZp761J2423).
235054_at	2.45057	down	Hs.591313	NUDT16	nudix (nucleoside diphosphate linked moiety X)-type motif 16	131870	chr3q22.1	gb:BF941983 /DB_XREF=gi:12359303 /DB_XREF=nac38g02.x1 /CLONE=IMAGE:3395523 /FEA=EST /CNT=17 /TID=Hs.117897.0 /TIER=ConsEnd /STK=2 /UG=Hs.117897 /UG_TITLE=ESTs
208796_s_at	2.45028	down	Hs.79101	CCNG1	cyclin G1	900	chr5q32-q34	gb:BC000196.1 /DB_XREF=gi:12652880 /FEA=FLmRNA /CNT=309 /TID=Hs.79101.1 /TIER=FL+Stack /STK=134 /UG=Hs.79101 /LL=900 /UG_GENE=CCNG1 /DEF=Homo sapiens, cyclin G1, clone MGC:643, mRNA, complete cds. /PROD=cyclin G1 /FL=gb:NM_004060.2 gb:BC000196.1 gb:D78341.1 gb:U47413.1 gb:L49504.1
224764_at	2.44841	down	Hs.524195	ARHGAP21	Rho GTPase activating protein 21	57584	chr10p12.1|10p12.3	gb:AB037845.1 /DB_XREF=gi:7243228 /GEN=KIAA1424 /FEA=mRNA /CNT=147 /TID=Hs.11611.0 /TIER=Stack /STK=56 /UG=Hs.11611 /LL=57584 /DEF=Homo sapiens mRNA for KIAA1424 protein, partial cds. /PROD=KIAA1424 protein
225498_at	2.44513	down	Hs.472471	CHMP4B	chromatin modifying protein 4B	128866	chr20q11.22	gb:AV713673 /DB_XREF=gi:10795190 /DB_XREF=AV713673 /CLONE=DCBAPB10 /FEA=EST /CNT=92 /TID=Hs.178137.2 /TIER=Stack /STK=61 /UG=Hs.178137 /LL=10140 /UG_GENE=TOB1 /UG_TITLE=transducer of ERBB2, 1
209013_x_at	2.44378	down	Hs.130031	TRIO	triple functional domain (PTPRF interacting)	7204	chr5p15.1-p14	gb:AF091395.1 /DB_XREF=gi:3644047 /FEA=FLmRNA /CNT=235 /TID=Hs.171957.1 /TIER=FL+Stack /STK=20 /UG=Hs.171957 /LL=7204 /UG_GENE=TRIO /DEF=Homo sapiens Trio isoform mRNA, complete cds. /PROD=Trio isoform /FL=gb:AF091395.1
205726_at	2.44243	down	Hs.226483	DIAPH2	diaphanous homolog 2 (Drosophila)	1730	chrXq22	gb:NM_006729.1 /DB_XREF=gi:5803002 /GEN=DIAPH2 /FEA=FLmRNA /CNT=39 /TID=Hs.226483.0 /TIER=FL+Stack /STK=28 /UG=Hs.226483 /LL=1730 /DEF=Homo sapiens diaphanous (Drosophila, homolog) 2 (DIAPH2), transcript variant 156, mRNA. /PROD=diaphanous 2 isoform 156 /FL=gb:NM_006729.1
225051_at	2.44186	down	Hs.175437	EPB41	erythrocyte membrane protein band 4.1 (elliptocytosis 1, RH-linked)	2035	chr1p33-p32	gb:AA522435 /DB_XREF=gi:2264267 /DB_XREF=ng30g04.s1 /CLONE=IMAGE:936342 /FEA=EST /CNT=128 /TID=Hs.268024.1 /TIER=Stack /STK=81 /UG=Hs.268024 /UG_TITLE=Homo sapiens mRNA; cDNA DKFZp434C184 (from clone DKFZp434C184)
244114_x_at	2.4416	down	Hs.153272		Clone HLS_IMAGE_1699118 mRNA sequence			gb:AI003508 /DB_XREF=gi:3203047 /DB_XREF=an19c08.s1 /CLONE=IMAGE:1699118 /FEA=EST /CNT=5 /TID=Hs.117689.1 /TIER=ConsEnd /STK=2 /UG=Hs.117689 /UG_TITLE=ESTs
223721_s_at	2.43909	down	Hs.260720	DNAJC12	DnaJ (Hsp40) homolog, subfamily C, member 12	56521	chr10q22.1	gb:AF176013.1 /DB_XREF=gi:5815354 /GEN=JDP1 /FEA=FLmRNA /CNT=15 /TID=Hs.260720.1 /TIER=FL /STK=5 /UG=Hs.260720 /LL=56521 /DEF=Homo sapiens J domain containing protein 1 isoform b (JDP1) mRNA, complete cds. /PROD=J domain containing protein 1 isoform b /FL=gb:AF176013.1
213526_s_at	2.43869	down	Hs.529100	LIN37	lin-37 homolog (C. elegans)	55957	chr19q13.1	gb:BF215644 /DB_XREF=gi:11109230 /DB_XREF=601881119F1 /CLONE=IMAGE:4093444 /FEA=EST /CNT=41 /TID=Hs.42514.0 /TIER=Stack /STK=25 /UG=Hs.42514 /LL=55957 /UG_GENE=F25965 /UG_TITLE=hypothetical protein F25965
203390_s_at	2.43576	down	Hs.21611	KIF3C	kinesin family member 3C	3797	chr2p23	gb:NM_002254.1 /DB_XREF=gi:4504868 /GEN=KIF3C /FEA=FLmRNA /CNT=147 /TID=Hs.21611.0 /TIER=FL+Stack /STK=24 /UG=Hs.21611 /LL=3797 /DEF=Homo sapiens kinesin family member 3C (KIF3C), mRNA. /PROD=kinesin family member 3C /FL=gb:AF035621.1 gb:NM_002254.1 gb:AF018164.1
212551_at	2.43446	down	Hs.132902	CAP2	CAP, adenylate cyclase-associated protein, 2 (yeast)	10486	chr6p22.3	gb:NM_006366.1 /DB_XREF=gi:5453592 /GEN=CAP2 /FEA=FLmRNA /CNT=152 /TID=Hs.296341.0 /TIER=FL+Stack /STK=17 /UG=Hs.296341 /LL=10486 /DEF=Homo sapiens adenylyl cyclase-associated protein 2 (CAP2), mRNA. /PROD=adenylyl cyclase-associated protein 2 /FL=gb:NM_006366.1 gb:U02390.1
215303_at	2.43245	down	Hs.593611	DCLK1	doublecortin-like kinase 1	9201	chr13q13	gb:BE046461 /DB_XREF=gi:8363514 /DB_XREF=hn47g05.x2 /CLONE=IMAGE:3026840 /FEA=mRNA /CNT=10 /TID=Hs.159412.0 /TIER=ConsEnd /STK=1 /UG=Hs.159412 /UG_TITLE=Homo sapiens clone 24628 mRNA sequence
202439_s_at	2.42176	down	Hs.460960	IDS	iduronate 2-sulfatase (Hunter syndrome)	3423	chrXq28	gb:NM_000202.2 /DB_XREF=gi:5360215 /GEN=IDS /FEA=FLmRNA /CNT=157 /TID=Hs.172458.0 /TIER=FL+Stack /STK=9 /UG=Hs.172458 /LL=3423 /DEF=Homo sapiens iduronate 2-sulfatase (Hunter syndrome) (IDS), transcript variant 1, mRNA. /PROD=iduronate-2-sulfatase isoform a precursor /FL=gb:M58342.1 gb:NM_000202.2
210241_s_at	2.42107	down	Hs.274329	TP53AP1	TP53 activated protein 1	11257	chr7q21.1	gb:AB007458.1 /DB_XREF=gi:5006272 /GEN=P53TG1 /FEA=FLmRNA /CNT=13 /TID=Hs.306301.0 /TIER=FL+Stack /STK=11 /UG=Hs.306301 /DEF=Homo sapiens mRNA for P53TG1-D, complete cds. /PROD=P53TG1-D /FL=gb:AB007458.1
238482_at	2.421	down	Hs.471221	KLF7	Kruppel-like factor 7 (ubiquitous)	8609	chr2q32	gb:AL120562 /DB_XREF=gi:5926461 /DB_XREF=DKFZp761B249_r1 /CLONE=DKFZp761B249 /FEA=EST /CNT=10 /TID=Hs.46472.0 /TIER=ConsEnd /STK=0 /UG=Hs.46472 /UG_TITLE=ESTs
217941_s_at	2.41823	down	Hs.591774	ERBB2IP	erbb2 interacting protein	55914	chr5q12.3	gb:NM_018695.1 /DB_XREF=gi:8923908 /GEN=LOC55914 /FEA=FLmRNA /CNT=172 /TID=Hs.8117.0 /TIER=FL+Stack /STK=47 /UG=Hs.8117 /LL=55914 /DEF=Homo sapiens erbb2-interacting protein ERBIN (LOC55914), mRNA. /PROD=erbb2-interacting protein ERBIN /FL=gb:AF263744.1 gb:NM_018695.1
205214_at	2.41753	down	Hs.88297	STK17B	serine/threonine kinase 17b	9262	chr2q32.3	gb:NM_004226.1 /DB_XREF=gi:4758193 /GEN=STK17B /FEA=FLmRNA /CNT=48 /TID=Hs.120996.0 /TIER=FL+Stack /STK=12 /UG=Hs.120996 /LL=9262 /DEF=Homo sapiens serinethreonine kinase 17b (apoptosis-inducing) (STK17B), mRNA. /PROD=serinethreonine kinase 17b(apoptosis-inducing) /FL=gb:AB011421.1 gb:NM_004226.1
37408_at	2.41665	down	Hs.7835	MRC2	mannose receptor, C type 2	9902	chr17q23.2	Cluster Incl. AB014609:Homo sapiens mRNA for KIAA0709 protein, complete cds /cds=(116,4555) /gb=AB014609 /gi=3327231 /ug=Hs.7835 /len=5641
225647_s_at	2.41636	down	Hs.128065	CTSC	cathepsin C	1075	chr11q14.1-q14.3	gb:AI246687 /DB_XREF=gi:3842084 /DB_XREF=qi27e10.x1 /CLONE=IMAGE:1857738 /FEA=EST /CNT=72 /TID=Hs.10029.1 /TIER=Stack /STK=47 /UG=Hs.10029 /LL=1075 /UG_GENE=CTSC /UG_TITLE=cathepsin C
219765_at	2.41574	down	Hs.458377	ZNF329	zinc finger protein 329	79673	chr19q13.43	gb:NM_024620.1 /DB_XREF=gi:13375841 /GEN=FLJ12586 /FEA=FLmRNA /CNT=26 /TID=Hs.31844.0 /TIER=FL+Stack /STK=8 /UG=Hs.31844 /LL=79673 /DEF=Homo sapiens hypothetical protein FLJ12586 (FLJ12586), mRNA. /PROD=hypothetical protein FLJ12586 /FL=gb:NM_024620.1
204668_at	2.41547	down	Hs.589884	RNF24	ring finger protein 24	11237	chr20p13-p12.1	gb:AL031670 /DB_XREF=gi:4469083 /FEA=FLmRNA /CNT=67 /TID=Hs.30524.0 /TIER=Stack /STK=8 /UG=Hs.30524 /LL=11237 /UG_GENE=RNF24 /UG_TITLE=ring finger protein 24 /DEF=Human DNA sequence from clone RP4-681N20 on chromosome 20p12.1-13 Contains a gene similar to FTLL1(ferritin, light polypeptide-like 1), a gene similar to Zinc finger, C3HC4 type (RING finger), weakly similar to SW:GOLI_DROME Q06003 GOLI…
224657_at	2.41395	down	Hs.605445	ERRFI1	ERBB receptor feedback inhibitor 1	54206	chr1p36	gb:AL034417 /DB_XREF=gi:5102616 /FEA=FLmRNA /CNT=253 /TID=Hs.11169.2 /TIER=Stack /STK=109 /UG=Hs.11169 /LL=54206 /UG_GENE=MIG-6 /UG_TITLE=Gene 33Mig-6 /DEF=Human DNA sequence from clone 215D11 on chromosome 1p36.12-36.33 Contains a gene for a RNA-binding protein regulatory subunit, a gene similar to rat gene 33, a pseudogene similar to PLA-X, ESTs, STSs, GSSs and CpG islands /FL=gb:NM_018948.1
228551_at	2.41386	down	Hs.118166	MGC24039	hypothetical protein MGC24039	160518	chr12p11.21	gb:AL137364.1 /DB_XREF=gi:6807885 /FEA=mRNA /CNT=30 /TID=Hs.30957.0 /TIER=Stack /STK=15 /UG=Hs.30957 /UG_TITLE=Homo sapiens mRNA; cDNA DKFZp434E0626 (from clone DKFZp434E0626) /DEF=Homo sapiens mRNA; cDNA DKFZp434E0626 (from clone DKFZp434E0626).
229744_at	2.41252	down	Hs.591602	SSFA2	Sperm specific antigen 2	6744	chr2q31.3	gb:AL556611 /DB_XREF=gi:12899445 /DB_XREF=AL556611 /CLONE=CS0DK006YL02 (5 prime) /FEA=EST /CNT=12 /TID=Hs.135125.0 /TIER=Stack /STK=8 /UG=Hs.135125 /UG_TITLE=ESTs
209118_s_at	2.4125	down	Hs.654422	TUBA1A	tubulin, alpha 1a	7846	chr12q12-q14.3	gb:AF141347.1 /DB_XREF=gi:4929133 /FEA=FLmRNA /CNT=316 /TID=Hs.272897.0 /TIER=FL+Stack /STK=264 /UG=Hs.272897 /LL=7846 /UG_GENE=TUBA3 /DEF=Homo sapiens hum-a-tub2 alpha-tubulin mRNA, complete cds. /PROD=alpha-tubulin /FL=gb:AF141347.1 gb:NM_006009.1
212665_at	2.412	down	Hs.12813	TIPARP	TCDD-inducible poly(ADP-ribose) polymerase	25976	chr3q25.31	gb:AL556438 /DB_XREF=gi:12899113 /DB_XREF=AL556438 /CLONE=CS0DK004YI18 (3 prime) /FEA=mRNA /CNT=134 /TID=Hs.12813.0 /TIER=Stack /STK=61 /UG=Hs.12813 /LL=25976 /UG_GENE=DKFZP434J214 /UG_TITLE=DKFZP434J214 protein
244532_x_at	2.41085	down	Hs.153272		Clone HLS_IMAGE_1699118 mRNA sequence			gb:AW665538 /DB_XREF=gi:7458177 /DB_XREF=hi92c10.x1 /CLONE=IMAGE:2979762 /FEA=EST /CNT=6 /TID=Hs.117689.2 /TIER=ConsEnd /STK=0 /UG=Hs.117689 /UG_TITLE=ESTs
63825_at	2.40602	down	Hs.122337	ABHD2	abhydrolase domain containing 2	11057	chr15q26.1	Cluster Incl. AI557319:PT2.1_16_F08.r Homo sapiens cDNA, 3 end /clone_end=3' /gb=AI557319 /gi=4489682 /ug=Hs.21921 /len=876
226140_s_at	2.40572	down	Hs.499042	OTUD1	OTU domain containing 1	220213	chr10p12.2	gb:AI934347 /DB_XREF=gi:5673217 /DB_XREF=wp04f06.x1 /CLONE=IMAGE:2463875 /FEA=EST /CNT=112 /TID=Hs.102647.0 /TIER=Stack /STK=19 /UG=Hs.102647 /UG_TITLE=ESTs
225176_at	2.4053	down	Hs.654973		CDNA FLJ42149 fis, clone THYMU1000692			gb:AA156754 /DB_XREF=gi:1728434 /DB_XREF=zl20g03.s1 /CLONE=IMAGE:502516 /FEA=EST /CNT=129 /TID=Hs.107882.1 /TIER=Stack /STK=53 /UG=Hs.107882 /LL=55198 /UG_GENE=FLJ10659 /UG_TITLE=hypothetical protein FLJ10659
210130_s_at	2.40406	down	Hs.31130	TM7SF2	transmembrane 7 superfamily member 2	7108	chr11q13	gb:AF096304.1 /DB_XREF=gi:4191395 /GEN=TM7SF2 /FEA=FLmRNA /CNT=21 /TID=Hs.31130.1 /TIER=FL /STK=0 /UG=Hs.31130 /LL=7108 /DEF=Homo sapiens putative sterol reductase SR-1 (TM7SF2) mRNA, complete cds. /PROD=putative sterol reductase SR-1 /FL=gb:AF096304.1
213627_at	2.40242	down	Hs.522665	MAGED2	melanoma antigen family D, 2	10916	chrXp11.2	gb:AI924630 /DB_XREF=gi:5660594 /DB_XREF=wn57e10.x1 /CLONE=IMAGE:2449578 /FEA=EST /CNT=29 /TID=Hs.4943.1 /TIER=Stack /STK=19 /UG=Hs.4943 /LL=10916 /UG_GENE=JCL-1 /UG_TITLE=hepatocellular carcinoma associated protein; breast cancer associated gene 1
205379_at	2.39927	down	Hs.154510	CBR3	carbonyl reductase 3	874	chr21q22.2	gb:NM_001236.2 /DB_XREF=gi:7108334 /GEN=CBR3 /FEA=FLmRNA /CNT=44 /TID=Hs.154510.0 /TIER=FL+Stack /STK=9 /UG=Hs.154510 /LL=874 /DEF=Homo sapiens carbonyl reductase 3 (CBR3), mRNA. /PROD=carbonyl reductase 3 /FL=gb:NM_001236.2 gb:BC002812.1 gb:AB004854.1
205074_at	2.39911	down	Hs.705425	SLC22A5	solute carrier family 22 (organic cation/carnitine transporter), member 5	6584	chr5q31	gb:NM_003060.1 /DB_XREF=gi:4507004 /GEN=SLC22A5 /FEA=FLmRNA /CNT=42 /TID=Hs.15813.0 /TIER=FL+Stack /STK=23 /UG=Hs.15813 /LL=6584 /DEF=Homo sapiens solute carrier family 22 (organic cation transporter), member 5 (SLC22A5), mRNA. /PROD=solute carrier family 22 (organic cationtransporter), member 5 /FL=gb:AB015050.1 gb:NM_003060.1 gb:AF057164.1
225931_s_at	2.39874	down	Hs.195642	RNF213	ring finger protein 213	57674	chr17q25.3	gb:AI954660 /DB_XREF=gi:5746970 /DB_XREF=wq34f11.x1 /CLONE=IMAGE:2473197 /FEA=mRNA /CNT=76 /TID=Hs.17767.0 /TIER=Stack /STK=15 /UG=Hs.17767 /LL=57674 /UG_GENE=KIAA1554 /UG_TITLE=KIAA1554 protein
226535_at	2.39812	down	Hs.470399	ITGB6	integrin, beta 6	3694	chr2q24.2	gb:AK026736.1 /DB_XREF=gi:10439657 /FEA=mRNA /CNT=83 /TID=Hs.57664.0 /TIER=Stack /STK=59 /UG=Hs.57664 /UG_TITLE=Homo sapiens mRNA full length insert cDNA clone EUROIMAGE 2005735 /DEF=Homo sapiens cDNA: FLJ23083 fis, clone LNG06541, highly similar to IR2005735 Homo sapiens mRNA full length insert cDNA clone EUROIMAGE 2005735.
228438_at	2.39684	down	Hs.710132	LOC100132891	Hypothetical protein LOC100132891	100132891	chr8q13.3	gb:AI948599 /DB_XREF=gi:5740909 /DB_XREF=wq07e11.x1 /CLONE=IMAGE:2470604 /FEA=EST /CNT=27 /TID=Hs.108873.0 /TIER=Stack /STK=14 /UG=Hs.108873 /UG_TITLE=ESTs
213624_at	2.39674	down	Hs.486357	SMPDL3A	sphingomyelin phosphodiesterase, acid-like 3A	10924	chr6q22.31	gb:AA873600 /DB_XREF=gi:2969722 /DB_XREF=ob12a02.s1 /CLONE=IMAGE:1323434 /FEA=mRNA /CNT=36 /TID=Hs.42945.0 /TIER=Stack /STK=23 /UG=Hs.42945 /LL=10924 /UG_GENE=ASM3A /UG_TITLE=acid sphingomyelinase-like phosphodiesterase
230820_at	2.39588	down	Hs.635064		Transcribed locus			gb:BF111169 /DB_XREF=gi:10940859 /DB_XREF=7n32g11.x1 /CLONE=IMAGE:3566420 /FEA=EST /CNT=10 /TID=Hs.194477.1 /TIER=Stack /STK=8 /UG=Hs.194477 /LL=64750 /UG_GENE=SMURF2 /UG_TITLE=E3 ubiquitin ligase SMURF2
206310_at	2.3947	down	Hs.98243	SPINK2	serine peptidase inhibitor, Kazal type 2 (acrosin-trypsin inhibitor)	6691	chr4q12	gb:NM_021114.1 /DB_XREF=gi:10863910 /GEN=SPINK2 /FEA=FLmRNA /CNT=33 /TID=Hs.98243.0 /TIER=FL+Stack /STK=16 /UG=Hs.98243 /LL=6691 /DEF=Homo sapiens serine protease inhibitor, Kazal type, 2 (acrosin-trypsin inhibitor) (SPINK2), mRNA. /PROD=serine protease inhibitor, Kazal type, 2(acrosin-trypsin inhibitor) /FL=gb:NM_021114.1
208682_s_at	2.39439	down	Hs.522665	MAGED2	melanoma antigen family D, 2	10916	chrXp11.2	gb:AF126181.1 /DB_XREF=gi:4732088 /GEN=BCG1 /FEA=FLmRNA /CNT=408 /TID=Hs.4943.0 /TIER=FL /STK=3 /UG=Hs.4943 /LL=10916 /DEF=Homo sapiens breast cancer-associated gene 1 protein (BCG1) mRNA, complete cds. /PROD=breast cancer-associated gene 1 protein /FL=gb:AF128528.1 gb:AF128527.1 gb:NM_006787.1 gb:AF126181.1 gb:BC000304.1 gb:U92544.1
235549_at	2.3894	down	Hs.148741	RNF144B	ring finger 144B	255488	chr6p22.3	gb:AL575512 /DB_XREF=gi:12936748 /DB_XREF=AL575512 /CLONE=CS0DI059YC08 (3 prime) /FEA=EST /CNT=15 /TID=Hs.87089.0 /TIER=ConsEnd /STK=1 /UG=Hs.87089 /UG_TITLE=ESTs
220738_s_at	2.38728	down	Hs.368153	RPS6KA6	ribosomal protein S6 kinase, 90kDa, polypeptide 6	27330	chrXq21	gb:NM_014496.1 /DB_XREF=gi:7657525 /GEN=RPS6KA6 /FEA=FLmRNA /CNT=5 /TID=Hs.40434.0 /TIER=FL /STK=1 /UG=Hs.40434 /LL=27330 /DEF=Homo sapiens ribosomal protein S6 kinase, 90kD, polypeptide 6 (RPS6KA6), mRNA. /PROD=ribosomal protein S6 kinase, 90kD, polypeptide6 /FL=gb:AF184965.1 gb:NM_014496.1
210896_s_at	2.38677	down	Hs.622998	ASPH	aspartate beta-hydroxylase	444	chr8q12.1	gb:AF306765.1 /DB_XREF=gi:11991236 /FEA=FLmRNA /CNT=4 /TID=Hs.283664.4 /TIER=FL /STK=0 /UG=Hs.283664 /LL=444 /UG_GENE=ASPH /DEF=Homo sapiens junctate mRNA, complete cds. /PROD=junctate /FL=gb:AF306765.1
202105_at	2.38416	down	Hs.496267	IGBP1	immunoglobulin (CD79A) binding protein 1	3476	chrXq13.1-q13.3	gb:NM_001551.1 /DB_XREF=gi:4557662 /GEN=IGBP1 /FEA=FLmRNA /CNT=165 /TID=Hs.3631.0 /TIER=FL /STK=2 /UG=Hs.3631 /LL=3476 /DEF=Homo sapiens immunoglobulin (CD79A) binding protein 1 (IGBP1), mRNA. /PROD=immunoglobulin-binding protein 1 /FL=gb:BC004137.1 gb:NM_001551.1
225776_at	2.38286	down	Hs.505729		CDNA FLJ39093 fis, clone NT2RP7020112			gb:AW205585 /DB_XREF=gi:6505059 /DB_XREF=UI-H-BI1-afr-a-08-0-UI.s1 /CLONE=IMAGE:2722479 /FEA=EST /CNT=86 /TID=Hs.20340.0 /TIER=Stack /STK=36 /UG=Hs.20340 /UG_TITLE=ESTs, Moderately similar to ALU1_HUMAN ALU SUBFAMILY J SEQUENCE CONTAMINATION WARNING ENTRY (H.sapiens)
218466_at	2.38261	down	Hs.631587	TBC1D17	TBC1 domain family, member 17	79735	chr19q13.33	gb:NM_024682.1 /DB_XREF=gi:13375951 /GEN=FLJ12168 /FEA=FLmRNA /CNT=85 /TID=Hs.325860.0 /TIER=FL+Stack /STK=30 /UG=Hs.325860 /LL=79735 /DEF=Homo sapiens hypothetical protein FLJ12168 (FLJ12168), mRNA. /PROD=hypothetical protein FLJ12168 /FL=gb:NM_024682.1 gb:BC003516.1
224690_at	2.37596	down	Hs.143736	C20orf108	chromosome 20 open reading frame 108	116151	chr20q13.2	gb:BG432350 /DB_XREF=gi:13338856 /DB_XREF=602496672F1 /CLONE=IMAGE:4610561 /FEA=mRNA /CNT=190 /TID=Hs.326292.0 /TIER=Stack /STK=30 /UG=Hs.326292 /UG_TITLE=Homo sapiens mRNA; cDNA DKFZp434A1114 (from clone DKFZp434A1114)
1556051_a_at	2.37461	down	Hs.505202	BICD1	bicaudal D homolog 1 (Drosophila)	636	chr12p11.2-p11.1	gb:CA777994 /DB_XREF=gi:26015869 /DB_XREF=ip16e02.x1 /CLONE=IMAGE:6217442 /TID=Hs2.164975.3 /CNT=22 /FEA=mRNA /TIER=Stack /STK=10 /LL=636 /UG_GENE=BICD1 /UG=Hs.164975 /UG_TITLE=Bicaudal D homolog 1 (Drosophila)
229537_at	2.37449	down	Hs.654822		Transcribed locus			gb:AI694521 /DB_XREF=gi:4971861 /DB_XREF=wd72c06.x1 /CLONE=IMAGE:2337130 /FEA=EST /CNT=19 /TID=Hs.27260.0 /TIER=Stack /STK=18 /UG=Hs.27260 /UG_TITLE=ESTs
218312_s_at	2.37136	down	Hs.235390	ZSCAN18	zinc finger and SCAN domain containing 18	65982	chr19q13.43	gb:NM_023926.1 /DB_XREF=gi:12965194 /GEN=FLJ12895 /FEA=FLmRNA /CNT=99 /TID=Hs.235390.0 /TIER=FL+Stack /STK=46 /UG=Hs.235390 /LL=65982 /DEF=Homo sapiens hypothetical protein FLJ12895 (FLJ12895), mRNA. /PROD=hypothetical protein FLJ12895 /FL=gb:NM_023926.1
225121_at	2.36612	down	Hs.477003	TBC1D23	TBC1 domain family, member 23	55773	chr3q12.1-q12.2	gb:AK001750.1 /DB_XREF=gi:7023208 /FEA=FLmRNA /CNT=118 /TID=Hs.16986.0 /TIER=Stack /STK=59 /UG=Hs.16986 /LL=55773 /UG_GENE=FLJ11046 /UG_TITLE=hypothetical protein FLJ11046 /DEF=Homo sapiens cDNA FLJ10888 fis, clone NT2RP4002052. /FL=gb:NM_018309.1
213358_at	2.36532	down	Hs.650822	KIAA0802	KIAA0802	23255	chr18p11.22	gb:AB018345.1 /DB_XREF=gi:3882324 /GEN=KIAA0802 /FEA=mRNA /CNT=38 /TID=Hs.27657.0 /TIER=Stack /STK=17 /UG=Hs.27657 /LL=23255 /DEF=Homo sapiens mRNA for KIAA0802 protein, partial cds. /PROD=KIAA0802 protein
1558508_a_at	2.3643	down	Hs.61329	C1orf53	chromosome 1 open reading frame 53	388722	chr1q31.3	gb:BI832220 /DB_XREF=gi:15943770 /DB_XREF=603079273F1 /CLONE=IMAGE:5170843 /TID=Hs2.61329.1 /CNT=8 /FEA=mRNA /TIER=ConsEnd /STK=0 /UG=Hs.61329 /UG_TITLE=Homo sapiens, clone IMAGE:5404026, mRNA
226423_at	2.3626	down	Hs.239388	PAQR8	progestin and adipoQ receptor family member VIII	85315	chr6p12.1	gb:AW006774 /DB_XREF=gi:5855552 /DB_XREF=wt07c04.x1 /CLONE=IMAGE:2506758 /FEA=DNA_1 /CNT=68 /TID=Hs.239388.1 /TIER=Stack /STK=19 /UG=Hs.239388 /UG_TITLE=Human DNA sequence from clone RP1-304B14 on chromosome 6. Contains a gene for a novel protein and a part of a gene for a novel protein with two isoforms. Contains ESTs, STSs, GSSs and a CpG island
206385_s_at	2.3612	down	Hs.499725	ANK3	ankyrin 3, node of Ranvier (ankyrin G)	288	chr10q21	gb:NM_020987.1 /DB_XREF=gi:10947055 /GEN=ANK3 /FEA=FLmRNA /CNT=12 /TID=Hs.75893.0 /TIER=FL /STK=0 /UG=Hs.75893 /LL=288 /DEF=Homo sapiens ankyrin 3, node of Ranvier (ankyrin G) (ANK3), transcript variant 1, mRNA. /PROD=ankyrin 3, isoform 1 /FL=gb:U13616.1 gb:NM_020987.1
223387_at	2.36082	down	Hs.335106	ZFYVE1	zinc finger, FYVE domain containing 1	53349	chr14q22-q24	gb:AB046809.1 /DB_XREF=gi:10047252 /GEN=KIAA1589 /FEA=FLmRNA /CNT=68 /TID=Hs.20047.0 /TIER=Stack /STK=20 /UG=Hs.20047 /LL=53349 /DEF=Homo sapiens mRNA for KIAA1589 protein, partial cds. /PROD=KIAA1589 protein /FL=gb:AF251025.2
214719_at	2.35954	down	Hs.117167	SLC46A3	solute carrier family 46, member 3	283537	chr13q12.3	gb:AK026720.1 /DB_XREF=gi:10439638 /FEA=mRNA /CNT=79 /TID=Hs.117167.0 /TIER=ConsEnd /STK=0 /UG=Hs.117167 /UG_TITLE=Homo sapiens cDNA: FLJ23067 fis, clone LNG04993 /DEF=Homo sapiens cDNA: FLJ23067 fis, clone LNG04993.
227272_at	2.35938	down	Hs.32433	C15orf52	chromosome 15 open reading frame 52	388115	chr15q15.1	gb:BE673226 /DB_XREF=gi:10033767 /DB_XREF=7d31d11.x1 /CLONE=IMAGE:3248853 /FEA=EST /CNT=26 /TID=Hs.32433.0 /TIER=Stack /STK=8 /UG=Hs.32433 /UG_TITLE=ESTs
[truncated: 1,111 more rows]

## Sheet: Sheet1
Table S3B
[truncated: 2,719 more rows]
